# Supplementary material for: Evidence for maternal control of seed size in maize from phenotypic and transcriptional analysis
Source: J Exp Bot. 2016 Jan 29;67(6):1907–17. doi: 10.1093/jxb/erw006 (PMC4783370; doi:10.1093/jxb/erw006)
Supplement: Supplementary Data [file supp_erw006_Supplementary_table_S1.xlsx]

## Sheet: Table S1
	Supplementary Table S1. Number of reads, mapping percentage, and number of expressed genes in 24 RNA-seq samples which include four parental inbreds and eight reciprocal F1 hybrids collected at 14 DAP and 17 DAP.
	Sample	Reads	Mapped Unique	Mapped Duplicate	Mapped	Percent Unique	Percent Duplicate	Percent Mapped	# genes (FGS) > 1FPKM
	S1S1_14	16769416	12861129	1349756	14210885	0.7669	0.0805	0.8474	20748
	S1L1_14	17246652	13274033	1254016	14528049	0.7697	0.0727	0.8424	21293
	S1L3_14	16775696	12456394	1592196	14048590	0.7425	0.0949	0.8374	21110
	S3S3_14	16934220	12998531	865378	13863909	0.7676	0.0511	0.8187	22443
	S3L1_14	11981428	9369009	633900	10002909	0.782	0.0529	0.8349	21015
	S3L3_14	13080896	10060677	812077	10872754	0.7691	0.0621	0.8312	20985
	L1S1_14	11783758	9227190	589275	9816465	0.783	0.05	0.8331	21819
	L1S3_14	13100238	10293885	657238	10951123	0.7858	0.0502	0.8359	21438
	L1L1_14	15666070	12156510	762321	12918831	0.776	0.0487	0.8246	22003
	L3S1_14	15243234	11612323	807191	12419514	0.7618	0.053	0.8148	21345
	L3S3_14	16166446	12540215	897243	13437458	0.7757	0.0555	0.8312	21638
	L3L3_14	13552191	10593534	720063	11313597	0.7817	0.0531	0.8348	21110
	S1S1_17	18827084	13945100	1804513	15749316	0.7407	0.0958	0.8365	20911
	S1L1_17	13659984	10086306	1427713	11513479	0.7384	0.1045	0.8429	19909
	S1L3_17	18028226	13414279	1888164	15302443	0.7441	0.1047	0.8488	21095
	S3S3_17	14644238	11051237	1219658	12270895	0.7546	0.0833	0.8379	20790
	S3L1_17	16799500	12.613,521	1258002	13871523	0.7508	0.0749	0.8257	21456
	S3L3_17	17571336	13045539	1675150	14720689	0.7424	0.0953	0.8378	21166
	L1S1_17	16304298	12581232	1114530	13695762	0.7717	0.0684	0.84	20633
	L1S3_17	15817296	11935900	1187250	13123150	0.7546	0.0751	0.8297	20325
	L1L1_17	15532718	12151273	915482	13066755	0.7823	0.0589	0.8412	21125
	L3S1_17	13755348	10571725	962884	11534609	0.7686	0.07	0.8386	20522
	L3S3_17	17748240	13725771	1245376	14972147	0.7734	0.0702	0.8436	21280
	L3L3_17	17576132	13862105	1041631	14903736	0.7887	0.0593	0.848	20682
