# Supplementary material for: Evidence for maternal control of seed size in maize from phenotypic and transcriptional analysis
Source: J Exp Bot. 2016 Jan 29;67(6):1907–17. doi: 10.1093/jxb/erw006 (PMC4783370; doi:10.1093/jxb/erw006)
Supplement: Supplementary Data [file supp_erw006_Supplementary_table_S2.xlsx]

## Sheet: RNAseq_FPKM_gene_level
Supplementary Table S2. Gene expression values calculated as Fragments per kilobase pair of exon model per million fragments (FPKM) for B73 RefGen_v2 Filtered Gene Set (FGS) in each sample. _14 and _17 represent samples collected at 14 and 17 days after pollination, respectively.
Gene	Chromosome	Position_left	Position_right	S1S1_14	S1L1_14	S1L3_14	S3S3_14	S3L1_14	S3L3_14	L1S1_14	L1S3_14	L1L1_14	L3S1_14	L3S3_14	L3L3_14	S1S1_17	S1L1_17	S1L3_17	S3S3_17	S3L1_17	S3L3_17	L1S1_17	L1S3_17	L1L1_17	L3S1_17	L3S3_17	L3L3_17
AC205376.4_FG003	chr4	79585998	79587272	0	0	0	0	0	0	0	0	0	0	0	0	0	0	0	0	0	0	0	0	0	0	0	0
GRMZM2G024563	chr4	23625402	23640493	297.44	281.057	263.681	119.511	177.104	244.038	152.12	202.61	114.493	214.916	177.221	208.975	254.251	255.53	209.951	140.041	194.812	236.792	284.349	259.639	234.79	226.494	217.394	264.318
GRMZM5G809265	chr1	235569461	235580082	72.5976	85.7751	73.0239	81.1316	80.1126	77.1968	60.7912	55.445	56.1937	72.0929	64.8786	52.9225	100.653	103.099	80.7312	68.6394	87.4581	79.9548	73.7413	76.8649	70.8635	69.7942	57.7928	69.4682
GRMZM2G125201	chr1	97768539	97769302	0	0	0	0	0	0	0	0	0	0	0	0	0	0	0	0	0	0	0	0	0	0	0	0
GRMZM2G005155	chr2	10365628	10368580	16.2897	12.7418	0	23.0531	26.2617	6.29152	50.8666	34.3259	30.493	20.3388	16.5546	33.736	6.19032	0	0	11.0411	9.41557	7.04839	5.99809	9.79188	11.3006	11.8858	21.6384	10.6344
GRMZM2G111923	chr4	146002502	146007996	63.4418	66.6932	46.4885	50.4439	59.9686	69.3409	60.3856	70.2833	61.1552	58.5587	54.0859	54.4486	90.9478	60.64	69.8568	53.1349	70.118	58.5883	70.1074	78.5569	58.2972	70.4202	75.3295	69.305
GRMZM2G163956	chr3	31475941	31477436	0	3.4956	0	0	0	0	0	4.39076	4.47712	0	0	0	0	0	0	0	0	0	5.30982	4.25397	4.95541	0	0	0
GRMZM2G332423	chr10	90435096	90436191	0	0	0	0	0	0	0	0	0	0	0	0	0	0	0	0	0	0	0	0	0	0	0	0
GRMZM2G305390	chr7	4934781	4935192	0	0	0	0	0	0	0	0	0	0	0	0	0	0	0	0	0	0	0	0	0	0	0	0
GRMZM2G700981	chr6	84456409	84456737	0	0	0	0	0	0	0	0	0	0	0	0	0	0	0	0	0	0	0	0	0	0	0	0
GRMZM2G040600	chr7	169339816	169345437	30.9842	29.3164	17.6181	33.8406	29.5532	30.2799	20.9337	20.0559	27.8791	16.3757	18.7235	11.9017	25.4258	16.6378	18.4595	28.5556	27.545	24.5951	26.5361	26.3846	26.7315	17.1348	19.6157	13.8542
GRMZM2G065652	chr4	203428326	203428688	0	91.099	23.9684	63.1868	35.2162	62.541	0	19.5109	0	0	0	0	51.2702	43.6168	26.9795	70.893	61.0682	100.5	0	23.0804	0	0	0	0
GRMZM2G382029	chr8	8495394	8496885	0.288718	0	0	0.187339	0	0	0	0	0	0	0	0	0	0	0	0	0	0	0	0	0	0	0	0.432072
GRMZM2G373322	chr2	137772338	137774535	5.26507	7.17085	8.06175	8.52811	12.3977	8.32129	5.94524	8.89601	6.44191	10.1769	11.1737	10.6278	0	0	0	8.38611	0	8.21229	0	0	0	8.08872	10.5468	8.26996
GRMZM2G161411	chr5	15320901	15322507	0	0	0	0	0	0	0	0	0	0	0	0	0	0	0	0	0	0	0	0	0	0	0	0
GRMZM2G140016	chr4	115429772	115432652	33.7104	45.6831	54.1182	52.086	37.5737	51.5217	35.6801	44.4137	43.7863	44.2304	50.4866	50.7669	36.9852	50.0268	47.4713	38.4333	49.5095	53.1331	49.9922	62.2275	48.5347	59.0653	43.1624	55.6977
GRMZM2G048962	chr6	117998643	118000829	0	0	0	0	0	0	8.89952	8.55617	0	0	0	0	0	0	0	0	0	0	0	0	0	0	0	0
GRMZM2G028366	chr5	155030182	155038462	211.708	345.193	250.793	146.709	288.012	205.615	219.672	242.976	311.361	152.099	169.997	215.359	100.358	203.211	187.907	86.2655	203.241	230.055	340.515	221.284	387.995	176.223	171.075	310.211
GRMZM2G004888	chr6	160015856	160022472	5.21259	11.963	8.80327	5.6398	6.34238	9.24693	7.51288	6.98578	7.36297	11.1678	10.4058	12.9436	10.2994	6.03827	5.3098	2.6422	9.3391	8.55632	7.00376	5.42167	7.69432	10.0569	6.19157	11.4774
AC217311.3_FG001	chr1	74280689	74282117	0	0	0	0	0	0	0	0	0	0	0	0	0	0	0	0	0	0	0	0	0	0	0	0
GRMZM5G889338	chr2	44471646	44472033	0	0	0	0	0	0	0	0	0	0	0	0	0	0	0	0	0	0	0	0	0	0	0	0
GRMZM2G453919	chr7	61530755	61532826	1.51841	2.98659	2.8702	0.56829	1.64571	0.901724	1.41587	2.10579	2.84766	3.49337	4.53723	2.49433	2.8209	5.21074	2.17393	1.92095	2.66231	2.93639	8.76325	5.34442	5.27887	9.09981	7.23893	7.54481
GRMZM2G109821	chr6	36088948	36102904	38.912	34.9313	107.29	51.7605	54.8814	45.1777	24.1381	19.8058	19.9035	38.4154	30.3255	18.694	81.3187	118.785	NA	120.873	78.0567	94.1316	28.0508	37.3428	33.505	57.2141	34.8723	36.0029
GRMZM2G519811	chr6	94414451	94415128	0	0	0	0	0	0	0	0	0	0	0	0	0	0	0	0	0	0	0	0	0	0	0	0
GRMZM2G488458	chr7	149718912	149725650	13.9747	20.1579	16.4632	18.7343	14.159	24.1847	11.4291	15.7166	17.6488	22.9104	19.1723	18.1847	14.5158	11.6978	20.4125	11.9473	25.1018	10.4911	32.7758	16.4392	21.1285	20.6462	26.084	27.0944
GRMZM2G119782	chr5	213336712	213337573	526.447	704.213	592.075	665.182	572.536	739.507	1378.43	1742.48	1843.96	776.748	877.548	835.13	492.307	1264.19	599.747	588.96	1084.93	814.073	1655.68	2134.76	1998.79	788.078	973.875	1072.14
GRMZM2G117633	chr10	117027752	117060463	89.9239	95.287	130.982	109.231	93.1061	99.4529	95.3782	80.9821	66.5226	81.7444	93.6408	79.8311	95.0343	188.136	151.926	104.801	127.882	103.254	76.5725	92.3523	111.479	96.9007	92.9805	97.623
GRMZM2G091487	chr5	5636845	5638678	15.6683	20.7799	21.6942	26.2535	19.2901	16.8786	31.2603	26.115	30.6203	27.5525	31.4501	28.8421	14.3054	17.2866	25.4777	15.8483	17.5177	18.7711	22.1195	19.6973	26.5373	29.4918	39.5797	28.4616
GRMZM2G151873	chr1	292409912	292417113	269.802	292.094	338.337	284.985	295.616	304.757	180.245	295.339	227.472	275.822	321.471	289.333	242.524	379.435	299.723	327.805	347.811	355.96	331.126	360.293	267.5	311.122	332.948	303.508
GRMZM2G038365	chr4	226266754	226268798	0	0	0	14.378	15.5505	11.5005	12.1715	10.3792	9.13448	6.58032	16.9035	31.4305	0	0	0	0	15.9243	8.91342	0	0	0	9.10865	8.71246	0
GRMZM5G819212	chr4	824379	826918	68.4221	49.2933	56.1685	43.1906	42.7513	71.1745	15.141	19.4922	16.811	22.618	28.9991	29.466	75.777	44.577	50.1771	56.0168	41.4621	58.7842	34.0857	34.5908	18.0981	30.5519	39.4984	42.6174
GRMZM2G063156	chr3	40445971	40446881	0	0	0	0	0	0	0	0	0	0	0	0	0	0	0	0	0	0	0	0	0	0	0	0
GRMZM2G169261	chr10	19072240	19073919	0	0	0	0	0	0	0	0	0	0	0	0	0	0	0	0	0	0	0	0	0	0	0	0
GRMZM2G054023	chr5	135878922	135881088	0	0	0	0	0	0	0	0	0	0	0	0	0	0	0	0	0	0	0	0	0	0	0	0
GRMZM2G174797	chr4	185728024	185732397	47.6279	55.2005	65.2598	65.6698	75.038	51.6198	87.9229	68.3079	76.9886	48.1703	67.7876	45.2292	75.9516	51.8121	110.711	73.9731	61.9107	60.1265	53.3113	61.8971	65.3711	61.5318	70.4949	71.7182
GRMZM5G851347	chr7	166039574	166039781	0	0	0	0	0	0	0	0	0	0	0	0	0	0	0	0	0	0	0	0	0	0	0	0
GRMZM2G056442	chr4	114274305	114282478	1.48941	0	5.14769	0	0	0	0	0	0	0	0	0	2.20314	0	3.35178	1.84812	0	2.96328	1.54754	0	0	2.31217	2.94882	2.33388
AC212809.2_FG002	chr1	89978852	89979404	0	0	0	0	0	0	0	0	0	0	0	0	0	0	0	0	0	0	0	0	0	0	0	0
GRMZM2G023760	chr9	14618516	14618993	0	0	0	0	0	0	0	0	0	0	0	0	0	0	0	0	0	0	0	0	0	0	0	0
GRMZM2G108273	chr8	110710704	110713118	14.3319	0	23.8214	21.7166	16.5785	23.4539	28.3492	22.6276	42.1769	29.4185	49.6165	11.9927	15.9161	31.8726	20.8293	22.8012	19.9472	22.7138	14.6176	19.0941	25.5604	22.0343	42.0173	39.5784
GRMZM2G077596	chr1	300422453	300435350	51.2949	65.8854	56.1394	118.315	112.268	87.4283	108.406	101.062	101.427	98.4415	97.9661	69.9885	54.9631	48.7476	64.6556	113.9	77.3749	75.3212	73.4076	70.5663	83.9152	70.0703	76.7563	61.6402
GRMZM2G112176	chr2	71086138	71088489	1937.56	1431.4	1638.42	580.534	876.449	1072.75	550.2	906.413	739.944	813.353	911.481	754.028	962.164	1403.94	1395.7	736.614	881.595	1008.08	1590.72	1596.1	1354.2	1195.25	1110.21	1553.39
GRMZM2G314386	chr2	14530123	14533959	224.92	192.414	167.449	192.79	173.375	203.546	125.59	165.814	145.182	103.187	120.344	83.9001	149.47	239.728	150.327	186.101	203.643	191.494	226.82	249.428	187.786	117.306	164.152	134.422
GRMZM5G800429	chr9	33895604	33895851	0	0	0	0	0	0	0	0	0	0	0	0	0	0	0	0	0	0	0	0	0	0	0	0
GRMZM2G060465	chr4	184862675	184863499	0	0	0	0	0	0	0	0	0	0	0	0	0	0	0	0	0	0	0	0	0	0	0	0
GRMZM2G563732	chr6	4685780	4688260	21.7648	43.1888	18.7468	25.8451	21.4714	17.1736	0	16.1213	15.1335	33.7054	24.1547	13.0605	26.8427	19.8127	15.2429	17.9691	0	31.4317	23.8873	0	15.8041	24.0928	19.9476	38.1995
GRMZM2G427635	chr1	163271173	163282420	0	0	0	0	0	0	0	0	0	0	0	0	0	0	0	0	0	0	4.52252	0	0	0	0	0
GRMZM2G133885	chr8	157376725	157384243	41.7389	45.3673	35.3837	86.3987	67.724	53.091	82.7216	76.6762	58.6585	55.6061	72.2645	61.8419	45.2528	40.075	38.9661	63.8837	72.9668	58.1245	47.9449	48.3645	69.6588	45.7775	57.1089	40.98
GRMZM2G177828	chr5	49897242	49899430	5452.99	4198.84	5862.43	3392.64	3353.33	4232.39	3920.64	3847.43	3816.85	4966.87	4243.43	3895.54	6471.45	6398.26	5786	4000.24	3716.44	4659.34	4304.43	4148.28	3639.31	5863.54	4893.57	4518.34
GRMZM2G022293	chr1	207225651	207226551	0	0	0	0	0	0	0	0	0	0	0	0	0	0	0	0	0	0	0	0	0	0	0	0
GRMZM2G151644	chr2	167172967	167173558	0	0	0	0	0	0	0	0	0	0	0	0	0	0	0	0	0	0	0	0	0	0	0	0
GRMZM2G012391	chr4	187355086	187358570	185.538	212.658	254.094	222.422	201.522	233.585	170.265	191.075	152.742	332.561	265.647	319.949	158.951	380.924	281.776	263.433	264.418	354.778	226.236	237.598	250.295	405.86	364.334	371.101
GRMZM2G053315	chr7	147122845	147125069	0	0	0	0	0	0	0	0	0	0	0	0	0	0	0	0	0	0	0	0	0	0	0	0
GRMZM2G126239	chr3	214857326	214861719	0	0	0	0	0	0	0	0	0	0	0	0	0	0	12.13	0	0	0	0	0	0	0	0	8.89693
GRMZM2G337389	chr10	54154926	54166808	0	0	0	0	0	0.370377	0	0	0	0	0.481106	0	0	0	0	0	0.558008	0	0	0	0.202891	0	0.102625	0
GRMZM2G034575	chr9	146533555	146540061	161.421	211.636	115.782	130.045	200.478	173.783	190.696	186.108	168.086	228.275	172.531	181.594	156.562	126.347	127.757	158.016	150.29	125.969	170.749	139.073	139.05	249.267	149.504	176.052
GRMZM2G440614	chr3	38600150	38605806	127.895	146.415	98.4073	103.838	118.476	140.294	145.121	114.958	149.426	147.969	135.947	132.471	101.103	84.048	90.3089	95.7478	122.164	96.9269	81.9987	92.3222	102.015	101.88	99.8741	118.017
GRMZM2G120631	chr1	20699429	20700232	0	0	0	0	0	0	0	0	0	0	0	0	0	0	0	0	0	0	0	0	0	0	0	0
GRMZM2G090300	chr6	155756752	155758941	351.294	366.27	375.345	307.563	345.356	335.332	447.911	427.506	418.061	378.123	366.628	370.054	371.788	339.764	353.872	395.026	356.302	360.318	312.564	269.034	316.128	266.628	334.112	289.408
GRMZM2G002124	chr5	216072504	216074415	0	0	0	0	0	0	0	0	0	0	12.6863	0	0	0	0	0	0	11.5852	0	0	0	0	0	0
GRMZM2G037064	chr10	2789477	2792565	61.5252	60.3857	49.7864	58.0911	53.7873	49.6756	54.356	56.4086	56.1689	54.809	49.7158	57.5761	33.8033	33.4146	39.9899	31.3598	55.2719	45.7899	76.322	55.3961	69.1226	39.3799	59.8906	47.711
GRMZM2G124276	chr9	4843223	4845584	12.2802	12.4225	9.5788	11.0085	13.728	16.7433	23.4777	18.483	17.4912	23.2672	11.6062	19.9433	12.2803	16.1376	26.5792	13.3444	24.5613	15.7497	23.2842	10.2686	24.2616	16.0768	18.1665	15.7917
GRMZM2G125482	chr2	184258074	184260458	10.8087	5.30762	0	6.46411	5.69772	0	0	0	0	8.0877	0	5.48598	0	0	0	0	6.65345	0	0	0	0	0	0	0
GRMZM2G046676	chr5	17859741	17863444	133.964	136.478	158.177	130.23	147.078	90.6782	147.786	129.115	165.223	118.993	142.779	139.75	125.613	98.4456	148.442	112.504	136.715	134.575	155.853	166.432	144.362	122.747	198.303	171.615
GRMZM2G375999	chr9	97390455	97393251	4.91325	7.92136	4.17426	4.84324	6.75184	7.37566	4.73527	4.56647	5.40052	7.52325	4.15276	4.58456	6.35816	0	5.77977	3.20885	7.57127	5.91084	4.79509	6.93478	6.3059	5.47262	4.24209	6.83913
GRMZM2G014154	chr2	165430752	165433979	218.338	191.78	215.631	266.651	263.26	236.823	330.63	267.218	254.788	207.878	245.877	284.585	179.19	281.141	306.317	253.371	228.99	243.408	234.203	231.805	241.173	173.098	263.576	218.601
GRMZM2G160224	chr1	25616488	25619070	0	0	0	0	0	0	0	0	0	0	0	0	0	0	0	0	0	0	0	0	0	0	0	0
AC207260.3_FG003	chr6	88817372	88817843	0	0	0	0	0	0	23.302	0	12.1425	17.3442	26.6321	27.9408	0	0	0	0	0	0	0	0	14.5901	0	0	14.2494
GRMZM2G356718	chr1	281763625	281769767	0.895889	0.780472	0	0	0	0	1.24164	0	0	0	0	1.03408	1.57436	1.60944	0	0	0	0	0.871028	0.952206	1.47116	0	1.7011	1.53219
GRMZM2G324727	chr8	113414361	113438862	7.82651	0	6.894	0	5.12794	7.73765	5.09127	7.16409	8.96375	5.22706	3.27559	6.52138	0	9.05983	0	5.01214	4.3653	0	3.75043	8.81911	2.601	9.76783	2.75292	2.41895
GRMZM5G884722	chr6	14840070	14840612	30.1003	0	0	0	0	0	0	0	0	0	0	0	0	0	0	0	0	0	0	0	0	0	0	0
GRMZM2G039650	chr3	177670901	177684978	107.615	111.306	98.5488	93.5216	89.2335	91.5058	80.8385	76.1017	61.3404	83.3329	93.6815	84.8022	98.7687	85.7217	81.8214	99.3885	79.4964	97.7042	80.24	80.6019	76.6696	96.8451	84.0808	88.3417
GRMZM2G029912	chr9	105190709	105197290	127.384	95.955	110.031	133.969	130.291	158.078	98.4779	92.8039	143.551	94.1317	142.594	51.2901	147.394	147.241	158.106	162.279	109.045	103.526	73.5577	112.192	78.8694	83.4069	74.2002	40.9431
GRMZM2G341159	chr8	166560923	166562027	0	0	0	0	0	0	0	0	0	0	0	0	0	0	0	0	0	0	0	0	0	0	0	0
GRMZM2G159950	chr5	1077126	1079935	30.2333	47.3202	36.1181	43.5521	52.1405	43.7333	39.4996	43.3194	50.7853	31.8189	35.1864	29.141	28.287	42.1738	30.6992	35.308	53.729	43.5394	60.306	46.8245	53.6245	32.3738	34.7547	33.1494
GRMZM2G416019	chr1	235710672	235716471	86.1724	99.9488	78.0183	119.496	132.392	134.681	137.992	129.395	132.405	126.021	118.983	115.092	124.844	110.003	105.597	143.23	99.615	95.9038	74.1759	87.547	90.7342	83.0084	108.343	98.4131
GRMZM2G101179	chr10	146336748	146339301	39.2823	44.3706	34.8118	51.7238	62.5459	57.7281	38.3102	41.3633	40.3854	35.1253	46.3455	32.1141	45.3346	29.0785	31.1423	47.34	45.759	37.6893	29.211	37.8702	40.2451	22.5697	49.1033	40.7683
GRMZM2G120302	chr9	7578399	7585814	100.122	120.211	79.7267	118.484	118.787	102.033	135.425	132.509	135.99	86.8015	100.05	81.346	70.5155	80.3984	93.5941	89.1924	96.6395	83.9159	130.682	118.425	130.665	83.6666	94.2746	111.212
GRMZM2G327703	chr2	214671519	214672474	0	0	0	0	0	0	0	0	0	0	0	0	0	0	0	0	0	0	0	0	0	0	0	0
GRMZM2G113473	chr9	147359787	147361113	24.718	38.8216	26.4719	34.505	54.7034	40.0546	60.3017	80.6597	76.699	17.266	16.8332	16.4676	24.7356	42.0024	21.272	53.2242	58.945	28.452	59.477	48.9119	86.4776	20.1169	20.7503	16.3905
GRMZM2G323936	chr3	134015050	134017773	11.6705	18.4725	9.84826	20.9173	19.908	8.4422	17.9765	18.9728	18.3624	12.3743	8.91822	19.9363	19.788	12.4261	15.0036	15.7565	18.6981	14.096	9.6783	12.2283	16.6203	11.3274	19.7336	15.9876
GRMZM2G014034	chr2	38607475	38608090	0	0	0	0	0	0	0	0	0	0	0	0	0	0	0	0	0	0	0	0	0	0	0	0
GRMZM2G086530	chr10	135634113	135634876	0	0	0	0	0	0	0	0	0	0	0	0	0	0	0	0	0	0	0	0	0	0	0	0
GRMZM5G889776	chr9	135877139	135877340	0	0	0	0	0	0	0	0	0	207.152	219.221	222.289	0	0	95.4617	0	0	114.03	0	0	0	149.073	162.438	362.122
GRMZM2G040079	chr7	139350783	139359026	205.893	191.192	178.043	132.302	154.954	163.409	117.415	127.478	109.418	138.226	141.919	134.309	187.12	167.909	172.123	129.179	137.889	151.44	152.835	151.487	133.707	159.712	151.052	178.018
AC198357.3_FG002	chr7	85342626	85343638	0	0	0	0	0	0	0	0	0	0	0	0	0	0	0	0	0	0	0	0	0	0	0	0
GRMZM2G031568	chr3	67690881	67696291	91.3691	94.7106	81.0905	116.165	93.7663	97.432	85.7439	64.6374	86.6841	142.452	185.489	135.514	82.6091	48.6765	70.8292	151.541	96.9688	94.4799	52.9988	65.746	76.4621	122.606	150.424	123.842
GRMZM2G048616	chr1	182391231	182393687	57.8397	49.2269	49.5767	57.3525	59.133	39.1684	43.3133	43.9425	48.8526	73.7329	66.6479	73.3633	85.9288	39.3499	65.8477	78.5062	63.3205	40.7205	34.3178	42.3287	58.6646	62.8778	69.3942	55.855
GRMZM2G090122	chr2	80292410	80293422	41.1981	51.0777	33.1092	82.4443	43.614	32.6167	54.9672	45.292	55.1516	50.6183	46.1508	39.3771	34.8914	26.5139	38.5694	23.794	55.4267	33.511	35.9879	26.8774	34.9955	45.9953	55.8155	56.19
GRMZM2G018806	chr3	25222479	25223219	0	0	0	0	0	0	0	0	0	0	0	0	0	0	0	0	0	0	0	0	0	0	0	0
GRMZM2G084762	chr3	135439980	135443437	22.1638	32.612	18.4942	41.8998	39.3356	45.1449	30.7088	37.046	53.8556	46.9362	62.2733	59.4993	26.9772	25.6613	28.2301	20.1154	37.7489	26.5315	42.1029	31.0809	50.1685	44.4617	53.2602	89.607
GRMZM2G141244	chr1	288012762	288015140	0	0	0	0	0	0	0	0	6.91562	6.61418	5.23658	0	0	0	0	0	0	0	0	0	7.54562	0	5.96831	0
GRMZM2G100492	chr4	44123230	44124122	0	0	0	0	0	0	0	0	0	0	0	0	0	0	0	0	0	0	0	0	0	0	0	0
GRMZM2G026015	chr8	16916335	16918485	0	0	0	17.4691	0	0	22.7477	0	13.1167	11.2962	0	12.1775	0	0	0	0	0	0	0	0	0	0	0	0
GRMZM2G084014	chr7	132589995	132595367	0	0	0	0	0	0	0	0	0	0	0	0	0	0	0	0	0	0	0	0	0	0	0	0
GRMZM2G101689	chr1	60861637	60865926	121.188	137.676	102.171	114.516	109.883	109.208	121.327	106.425	118.097	79.6866	74.6893	81.7254	116.156	104.956	77.4038	91.4003	135.589	117.524	131.511	92.5544	95.3238	67.7276	69.9508	70.276
GRMZM2G457287	chr4	1992636	1995216	0	0	0	0	0	0	0	0	0	0	0	0	0	0	0	0	0	0	0	0	0	0	0	0
GRMZM2G065596	chr6	51439464	51442785	3.54837	3.8172	2.12368	3.02126	6.63834	3.10712	4.9243	4.80927	3.24037	4.00473	2.05712	3.30921	2.50782	0	4.78851	3.82292	2.88127	3.36323	0	4.49016	3.30103	2.41858	3.97972	4.13235
GRMZM2G147443	chr2	148868257	148868925	0	0	0	0	0	0	0	0	0	0	0	0	0	0	0	0	0	0	0	0	0	0	0	0
GRMZM2G098527	chr4	199935910	199937919	256.496	191.123	212.788	144.463	177.423	225.981	114.903	165.03	127.358	237.218	180.702	190.501	188.748	214.022	138.297	119.328	153.374	217.949	180.124	207.753	174.929	231.25	207.42	268.844
AC203571.3_FG001	chr9	113603799	113604702	0	0	0	0	0	0	0	0	0	0	0	0	0	0	0	0	0	0	0	0	0	0	0	0
GRMZM2G175480	chr8	92199624	92200983	0	0	0	0	0	0	0	0	0	0	0	0	0	0	0	0	0	0	0	0	0	0	0	0
GRMZM5G834313	chr9	32061040	32065215	0	0	0	0	0	0	6.98177	0	5.05585	0	0	0	0	0	0	0	0	0	3.55618	0	3.85393	0	0	0
GRMZM2G057247	chr7	162068682	162075079	74.2395	72.1707	75.6438	72.478	94.8962	92.1207	76.9238	71.5952	87.3972	64.6932	73.7018	65.9637	63.7137	63.6409	64.1838	81.4792	89.2541	80.8085	75.5913	68.1785	82.2422	64.4936	70.4306	78.925
GRMZM2G099305	chr1	279897256	279900155	0	0	7.73463	7.76916	0	0	6.83258	7.36647	0	0	0	0	0	0	0	0	7.16528	0	0	0	0	0	0	0
GRMZM2G016066	chr2	169557300	169558384	0	0	0	0	0	0	11.9353	0	0	0	0	0	0	0	0	0	0	0	0	0	0	0	0	0
GRMZM2G040481	chr5	176108787	176110125	0	0	0	0	0	0	0	0	0	0	0	0	0	0	0	0	0	0	0	0	0	0	0	0
GRMZM2G086906	chr9	10319529	10320398	1807.26	1737.5	978.537	1596.4	1298.93	1581.9	1186.32	1103.84	1176.7	899.148	1024.54	912.643	1297.47	392.12	587.283	834.974	838.061	965.482	933.001	811.945	809.68	654.887	956.47	689.986
AC196008.1_FG001	chr5	207902422	207904075	0	0	0	0	0	0	0	0	0	0	0	0	0	0	0	0	0	0	0	0	0	0	0	0
GRMZM2G170455	chr7	164744316	164745444	0	0	0	0	0	0	0	0	0	0	0	0	0	0	0	0	0	0	0	0	0	0	0	0
GRMZM2G077131	chr1	254981552	254984621	74.0545	88.4405	125.42	87.621	86.7224	90.4633	81.5339	83.0243	97.1262	101.439	106.063	69.3999	97.5342	94.5156	79.3982	94.53	94.8888	81.8937	99.5067	116.759	93.7425	102.963	88.3863	93.7792
GRMZM2G368411	chr3	170899666	170902464	0	0	0	18.7874	0	0	0	0	14.4694	0	8.82861	0	0	0	0	14.2864	0	0	0	0	0	0	11.9393	0
GRMZM2G052377	chr3	13205216	13206404	0	0	0	0	0	0	0	0	0	0	0	0	0	0	0	0	0	0	0	0	0	0	0	0
GRMZM2G142207	chr3	210357434	210360168	23.4762	3.8913	6.5714	21.4354	19.7146	8.57068	9.36291	10.8164	8.57937	10.1047	12.5457	8.94782	10.3211	7.29319	5.58105	31.1581	15.8667	19.2508	11.2067	11.503	8.20466	6.60051	10.2653	5.15718
GRMZM5G814465	chr8	85691640	85692399	0	0	0	0	0	0	0	0	0	0	0	0	0	0	0	0	0	0	0	0	0	0	0	0
GRMZM2G469873	chr4	113063854	113066335	56.7946	64.1106	64.9708	67.4176	53.4464	88.0292	62.409	66.6634	63.0236	74.114	76.4458	59.8638	75.0122	83.6798	53.184	67.9605	76.2547	76.6495	69.3453	60.6559	67.5535	98.342	83.3888	89.3604
GRMZM2G131026	chr7	173486417	173490475	81.4956	117.737	103.27	102.425	102.018	78.7413	114.647	131.89	118.713	129.301	95.0837	101.498	89.6478	73.0824	90.986	87.9708	65.7071	79.1879	96.0847	73.5549	93.0737	87.2955	106.819	105.644
GRMZM2G102657	chr9	132544648	132547107	0	0	0	4.25108	3.81392	3.17079	6.37748	6.04913	3.45265	3.49328	5.04767	6.67858	0	0	0	0	3.04892	3.99912	0	0	4.24261	3.14178	0	4.10897
GRMZM2G072041	chr1	30887008	30890663	27.7601	19.8866	31.1967	46.479	47.5828	72.0613	33.499	54.9637	44.9134	39.2558	57.3958	26.8552	49.9477	42.9236	46.0214	57.4739	85.3409	94.5109	48.2049	65.7193	56.6938	35.9455	75.5802	47.6776
GRMZM2G340282	chr5	62300505	62307176	16.1526	21.9485	18.5933	13.508	17.6124	16.0648	9.90977	10.4869	6.40752	15.3317	18.3472	10.6965	13.6281	17.028	13.8624	20.845	11.4185	11.0694	14.585	4.56306	13.3522	16.0919	16.8394	26.9419
GRMZM2G097628	chr10	140186580	140187542	0	0	0	0	0	0	0	0	0	0	0	0	0	0	0	0	0	0	0	0	0	0	0	0
GRMZM2G174343	chr8	13436884	13439926	16.5417	17.2592	39.2584	21.2625	23.5222	7.51654	22.0474	25.8926	32.1374	19.635	20.7503	18.7054	28.7859	43.4649	50.6011	9.08014	18.4778	23.4405	29.3967	38.8569	24.8648	29.1828	26.6952	25.2789
GRMZM2G064328	chr4	233852127	233856567	92.1047	64.9628	73.1474	71.2209	87.9779	82.3478	73.0435	65.9089	81.649	80.1962	90.3951	102.203	56.4512	74.9281	68.1302	59.3055	70.2497	73.3527	99.5698	89.215	72.467	105.441	79.3651	87.9248
GRMZM2G087413	chr3	138623891	138624577	4278.22	5037.87	5673.12	7415.05	9979.9	6117.94	13674.9	13161.5	8138.12	4197.81	8306.36	9795.53	4242.93	9153.83	11001.7	8903.44	16536.9	16288.1	11464.1	10618.5	13727.5	14524.2	9775.09	10401.9
GRMZM2G057514	chr9	152063746	152065770	0	5.27937	6.62555	0	0	0	4.58344	0	0	0	0	0	0	19.4732	17.1796	0	0	5.60635	0	0	0	0	0	0
GRMZM2G156069	chr3	218176323	218184390	76.0375	91.098	96.7722	75.1024	81.3947	89.689	56.8777	68.7459	65.8797	84.78	97.0984	86.1277	71.5308	71.1623	97.0284	59.5628	87.8449	107.453	94.6169	90.0218	94.3322	99.7513	106.742	119.716
GRMZM2G445854	chr4	5955514	5960125	0	0	0	0	0	0	0	0	0	0	0	0	0	0	0	0	0	0	0	0	0	0	0	0
GRMZM2G166671	chr3	229562484	229571704	9.24823	16.7471	6.96689	27.3261	30.1391	20.3356	30.5636	28.0285	24.5272	27.2747	21.4169	17.9377	10.4388	9.23567	9.83764	29.2149	17.2074	14.7937	22.3225	14.7947	13.6758	10.6328	12.8067	17.6517
GRMZM2G397836	chr1	263204599	263210068	65.8529	78.6547	86.0188	94.9669	73.1602	91.2965	92.1317	99.5212	90.5825	102.635	109.343	92.0766	71.9647	76.2323	66.7496	94.5358	94.8755	103.99	87.031	80.7285	71.7579	72.9962	80.4704	80.7252
GRMZM2G319573	chr5	77260224	77273432	47.8849	74.0641	78.1353	63.3399	70.9234	75.2847	37.9857	34.9468	24.9206	55.4502	66.5488	130.753	73.3879	56.3751	74.0842	59.2419	83.8503	82.4253	44.2448	36.3462	31.5574	69.3019	70.2452	83.2603
GRMZM5G892094	chr2	196298843	196302551	0	0	0	0	0	0	0	0	0	0	0	0	0	0	0	0	0	0	0	0	0	0	0	0
GRMZM2G173700	chr8	124457223	124464067	91.8386	104.449	77.4383	92.3479	85.2781	107.676	88.9624	88.9779	77.7778	94.5724	74.6106	80.9219	76.0506	87.5506	64.5	82.7865	92.2232	72.8289	80.7962	72.4893	69.5139	89.5879	56.8201	77.134
GRMZM2G019356	chr9	23145365	23147124	35.6835	51.5753	36.5203	108.301	90.9619	214.644	23.2853	22.3598	24.8818	20.6204	14.8637	0	59.2499	29.8582	19.2506	117.945	75.5308	70.316	0	0	7.48604	0	9.00403	0
GRMZM2G448710	chr3	206934822	206936267	14.4845	0	0	0	0	0	0	0	0	0	0	0	14.9873	0	0	0	0	0	0	0	0	0	0	0
GRMZM2G018062	chr1	78986565	78989272	14.9852	45.0476	16.2485	41.6428	35.807	34.4757	28.5414	35.4288	34.0432	47.7458	49.5433	38.7767	20.7502	16.7811	25.5828	16.8213	30.9382	19.4935	32.2815	43.9621	32.4951	40.8495	29.284	51.8817
GRMZM2G009653	chr2	3696859	3699130	75.3476	90.5079	71.3404	65.4614	67.8744	95.5069	126.877	87.0154	109.214	73.6286	79.6803	99.3461	87.7707	54.9966	67.3624	61.3247	88.6555	80.2838	82.5113	74.356	76.393	54.6719	59.5397	51.2206
GRMZM2G178435	chr4	150812096	150817512	9.93354	5.76217	9.00417	2.74391	2.01572	0	2.1564	1.06653	0.799002	0	2.30936	2.66784	2.17155	3.47161	12.4049	1.96474	0	3.11839	2.6906	2.83658	0	2.66102	7.12798	7.82579
GRMZM2G053742	chr1	88317879	88322742	5.50702	9.68505	4.84943	7.39488	5.66704	8.75225	4.32647	7.33271	5.87414	8.01055	8.86846	7.84479	3.22835	5.09337	7.31235	8.02397	8.44136	8.14351	4.53354	6.74068	5.52885	7.52311	8.31334	10.7212
GRMZM2G164283	chr9	135458246	135459580	19.0859	17.1866	0	10.5884	25.6955	0	17.8701	19.4678	21.2463	18.6346	13.7898	13.7526	0	0	0	17.1217	0	0	0	0	0	0	13.4756	0
GRMZM2G044343	chr8	141927625	141932624	96.5186	80.4429	82.5681	72.7881	79.2035	67.898	80.4821	70.4097	74.3094	91.4983	74.2344	83.2971	98.168	88.8319	76.0729	58.913	81.0148	61.5086	74.7667	65.3608	61.7817	86.7893	66.3037	77.3687
GRMZM2G447691	chr2	38138727	38141696	113.244	251.83	109.836	252.912	268.523	325.608	189.864	233.972	386.682	153.335	109.939	74.1052	136.951	215.086	147.47	186.057	211.878	166.12	175.33	152.891	136.979	56.4658	159.803	107.168
GRMZM2G039592	chr1	288853722	288855344	26.8023	20.7448	43.1219	43.4507	34.1007	33.8354	45.0516	35.9085	46.1687	44.8834	33.8919	28.9821	32.5433	34.1394	50.3567	51.1384	34.6354	33.4276	25.1273	54.6518	39.8978	26.9967	32.5418	24.8869
GRMZM2G416733	chr6	103491190	103492218	0	0	0	0	0	0	0	0	0	0	0	0	0	0	0	0	0	0	0	0	0	0	0	0
GRMZM2G176662	chr1	289566226	289572628	283.15	306.299	208.931	211.54	275.614	195.277	262.259	278.96	287.362	241.485	250.937	203.706	269.764	211.149	213.972	200.478	254.675	194.696	342.482	338.681	340.953	254.144	250.156	234.653
GRMZM2G390009	chr6	6700669	6701561	0	0	0	0	0	0	0	0	0	0	0	0	0	0	0	0	0	0	0	0	0	0	0	0
AC187843.3_FG001	chr10	7368377	7370449	0	0	0	0	0	0	0	0	0	0	0	0	0	0	0	0	0	0	0	0	0	0	0	0
GRMZM2G003909	chr1	119412479	119413875	562.527	636.607	149.676	1998.09	1549.86	1502.6	1032.06	879.898	1098.72	2024.23	1110.16	1408.95	141.844	0	31.0469	864.193	586.712	405.908	316.492	272.561	289.293	525.968	558.321	445.389
GRMZM2G109326	chr9	123238777	123241089	0	5.39208	20.3461	16.0867	11.2736	9.32828	22.8954	15.9768	7.40287	6.24988	19.8753	21.15	26.211	17.2535	22.643	14.9841	12.1885	17.4045	0	9.40215	0	6.76079	15.1947	20.2809
GRMZM2G013524	chr5	72220261	72222141	7.69799	29.1915	38.1169	6.70814	23.7749	23.9798	58.3021	41.0286	50.9162	48.8204	63.6333	72.2793	8.72162	38.2807	40.414	10.2163	25.1927	36.2164	59.9772	51.7582	59.7827	58.2454	58.0072	88.298
GRMZM2G048928	chr2	166337128	166343550	98.3937	68.2517	92.7297	63.4381	74.8117	72.33	70.9796	79.6221	67.4059	79.4264	75.8187	75.0173	80.476	80.216	80.5951	72.896	77.3727	79.1515	64.4406	70.552	63.4764	87.2414	79.2488	82.4358
GRMZM2G052277	chr2	136402961	136407377	5.1783	5.24108	6.88489	11.726	8.15234	7.20394	9.81446	6.80607	12.1865	5.1875	6.97377	3.53596	6.3237	9.43558	11.1291	11.3644	8.23963	10.8292	8.39189	5.70104	4.99355	3.96547	3.16796	5.20295
GRMZM2G363460	chr8	135456708	135460588	393.799	349.704	376.649	237.858	292.201	287.37	237.287	298.027	311.381	299.241	322.942	263.182	346.081	384.508	336.73	282.935	294.912	288.135	317.704	362.265	315.587	290.832	270.801	281.806
GRMZM2G067080	chr8	84066154	84070657	251.04	159.326	129.938	173.23	146.383	121.213	180.072	172.427	162.717	178.402	179.265	121.815	128.026	120.481	128.77	174.303	151.941	140.968	233.942	258.489	178.16	156.632	202.713	165.325
GRMZM2G060116	chr3	155846152	155847295	0	0	0	0	0	8.25683	0	0	0	0	5.37244	15.1687	0	0	0	5.65691	0	6.17172	0	0	0	6.48998	5.25859	8.03141
GRMZM2G046267	chr1	290145734	290146996	0	0	0	0	0	0	0	0	0	0	0	0	0	0	0	0	0	0	0	0	0	0	0	0
GRMZM5G862565	chr1	100335532	100348389	24.6772	32.7421	28.033	38.5917	34.5957	37.4995	41.8484	40.708	35.8737	43.2227	36.6534	31.7011	26.3867	42.1946	33.0008	35.4923	39.5017	31.5041	29.7213	30.5428	37.4253	40.0535	20.4264	22.9192
GRMZM5G880720	chr3	213552416	213556530	8.01411	4.32936	8.69413	0	0	0	0	0	0	0	0	0	8.15826	8.59303	8.86818	0	0	0	0	0	0	0	0	0
GRMZM2G341698	chr9	107735075	107736356	0	0	0	0	0	0	0	0	0	0	0	0	0	0	0	0	0	0	0	0	0	0	0	0
GRMZM5G800286	chr4	223215753	223217882	0	6.14702	5.92277	4.82319	8.6296	5.95884	6.50236	6.4871	0	7.31835	0	5.67393	6.43034	9.03702	5.28755	0	0	0	6.59369	0	0	0	8.64535	4.66656
GRMZM2G409934	chr5	94965514	94973362	23.6533	24.9531	15.7264	15.8795	14.3598	5.51322	16.5619	12.734	22.6494	14.7716	13.1818	14.8366	15.2663	10.1459	20.9855	19.4474	16.6654	9.92954	13.8173	16.2723	15.6495	7.99818	10.7512	10.0422
GRMZM2G045236	chr6	146895130	146899666	184.998	105.793	126.26	110.348	115.406	115.057	97.79	103.767	110.701	115.305	103.226	98.7081	136.701	120.076	140.877	118.326	100.236	113.362	116.736	101.09	113.166	119.068	106.611	106.418
GRMZM5G802725	chr5	72949638	72952452	0	3.75871	4.35491	3.50635	0	5.03466	0	0	0	0	5.14432	0	4.69775	8.03175	4.5335	6.86316	4.06346	5.86638	3.71012	4.53694	3.98453	5.08552	5.63218	4.73067
GRMZM2G477073	chr3	5009150	5011123	11.6866	8.79909	10.4455	6.52191	5.55706	9.26769	8.38461	6.92744	8.3553	10.0768	11.7588	6.914	12.606	15.8251	14.9925	8.95933	8.42745	9.89425	10.2991	8.71692	8.1178	15.1828	10.1573	9.99666
GRMZM2G061704	chr1	155416768	155419461	17.8278	23.3587	19.069	99.8186	77.4509	85.1861	71.6173	60.9995	74.2544	108.468	61.335	69.9952	26.3506	29.8898	37.6538	85.3575	61.358	49.3188	31.7081	36.9403	47.676	45.7095	39.0497	35.8675
GRMZM2G173923	chr7	42196213	42229360	13.1534	25.7385	13.0269	10.2962	22.7598	10.7988	26.6822	26.321	27.1859	18.5224	16.2269	18.1089	12.9618	44.606	16.1181	7.88889	25.3216	11.1824	40.5603	42.3415	43.6166	11.8447	12.5269	14.6308
GRMZM2G396049	chr10	128247889	128248797	0	0	0	0	0	0	0	0	0	0	0	0	0	0	0	0	0	0	0	0	0	0	0	0
GRMZM2G037823	chr5	170970565	170973058	43.9343	43.228	42.0812	71.0263	67.2166	54.2414	47.3078	67.4171	50.9819	54.9812	56.8823	46.4015	32.6559	49.5481	33.8288	50.8979	56.3389	49.7782	51.9038	43.6102	51.1785	50.2017	45.929	48.7934
GRMZM2G401026	chr5	8342125	8343449	50.9833	69.668	17.8201	17.3462	68.4329	90.2803	102.232	110.799	138.646	59.7775	54.63	31.2554	19.3007	45.0941	14.5726	12.416	65.5189	36.4055	48.9446	43.561	54.6886	22.7228	0	0
GRMZM2G471039	chr2	44193629	44195023	0.112989	0	0	0.147732	0	0	0	0	0	0	1.00668	0	0	0	0	0	0	0	0	0	0	0.116245	0.543704	0.169679
GRMZM2G403562	chr2	144629198	144637545	30.8613	45.049	43.1987	25.2918	35.0515	33.1599	34.2511	33.3032	30.1783	41.7493	37.7301	42.7842	37.4207	46.904	46.3397	32.3639	35.1418	40.839	41.3327	37.1891	40.2574	43.7413	31.2662	43.8851
GRMZM2G037639	chr1	183592280	183593251	0	0	0	0	0	0	0	0	0	0	0	0	0	0	0	0	0	0	0	0	0	0	0	0
GRMZM2G064938	chr2	212648384	212649098	0	0	0	0	0	0	0	0	0	0	0	0	0	0	0	0	0	0	0	0	0	0	0	0
GRMZM2G155849	chr2	222588228	222601339	88.6779	66.2212	79.5603	124.958	94.8968	93.7653	181.684	127.132	155.158	168.817	117.769	173.14	91.7835	66.4949	88.4182	141.231	100.961	90.5344	84.5847	88.503	111.971	111.539	85.9183	68.5034
GRMZM2G085827	chr1	2727731	2736340	63.0704	52.4494	59.9143	50.4871	56.2164	72.7744	49.2651	50.445	36.9354	50.5458	51.2318	53.3796	52.3854	56.6002	81.1321	44.0217	62.7156	70.0355	44.7558	54.1329	37.9296	63.3913	52.532	35.6379
GRMZM2G050647	chr10	115924785	115935046	105.474	123.113	90.0258	94.9767	91.3962	100.922	112.678	105.509	94.8273	111.59	107.517	99.1108	108.196	77.335	93.0582	88.0765	76.7347	86.2978	99.5289	78.5939	86.0376	98.5049	90.6684	90.0954
GRMZM2G043887	chr10	130625337	130628466	156.589	161.583	247.857	286.33	278.007	272.047	197.967	268.611	181.432	319.517	453.833	284.105	147.493	238.326	318.984	312.955	331.825	253.082	149.548	241.469	176.145	256.579	357.73	236.27
GRMZM2G152051	chr6	149902492	149903718	0	0	0	5.89914	0	0	0	0	0	0	0	0	0	0	0	0	0	0	0	0	0	0	0	0
GRMZM2G328060	chr5	147980291	147984699	33.3338	21.5646	42.3561	30.2578	23.3192	21.6628	37.6891	26.6944	31.5706	17.2411	19.6071	18.083	34.7575	26.7477	37.6775	24.7312	21.7393	22.2627	26.5178	26.7242	28.2744	24.0403	26.9487	26.5425
GRMZM5G894619	chr10	136083486	136086305	0	14.8113	10.2623	14.0713	11.3722	14.3709	9.83808	0	8.0512	14.0936	11.9954	15.5652	9.07541	0	0	13.7376	11.0776	0	0	0	0	8.87231	6.23169	0
GRMZM2G095628	chr6	116123004	116124669	0	0	0	0	0	0	0	0	0	0	0	0	0	0	0	0	0	0	0	0	0	0	0	0
GRMZM2G331720	chr3	203868677	203870322	0	6.24352	0	0	0	0	16.596	9.43057	5.66108	24.0136	21.4128	17.4195	0	0	0	0	0	0	0	0	0	0	0	0
GRMZM2G165836	chr2	38560009	38561386	0	0	0	0	0	0	0	0	0	0	0	0	0	0	0	0	0	0	0	0	0	0	0	0
GRMZM2G173280	chr3	123784085	123786114	0	0	0	0	0	0	0	0	0	0	0	0	0	0	0	0	0	0	0	0	0	0	0	0
GRMZM2G366411	chr6	139909203	139912047	0	5.74702	0	5.40633	0	7.76592	3.1169	0	2.23379	0	0	0	5.44958	4.57958	3.45789	6.50178	8.2398	3.07453	3.98399	0	0	0	0	0
GRMZM2G019859	chr9	40772037	40773556	0	0	0	0	0	0	0	0	0	0	0	0	0	0	0	0	0	0	0	0	0	0	0	0
GRMZM5G856071	chr2	235332432	235334687	0	0	0	43.9563	28.1181	40.0245	65.5147	51.6106	52.0592	0	0	0	0	0	0	45.8236	49.1347	34.6213	29.8636	36.0745	42.1107	0	0	0
GRMZM2G044884	chr2	20393499	20397524	0	0	0	0	0	0	0	0	0	0	0	0	0	0	0	0	0	0	0	0	0	0	0	0
GRMZM2G126261	chr7	172779031	172780863	29.2744	62.2415	83.6435	399.068	251.559	464.743	310.734	224.239	160.922	74.5781	101.475	78.6985	80.6978	56.0179	29.1562	515.432	299.365	137.456	23.9664	70.2143	31.1921	40.1122	40.7686	30.5157
GRMZM2G341762	chr6	126152258	126153200	0	0	0	0	0	0	0	0	0	0	0	0	0	0	0	0	0	0	0	0	0	0	0	0
AC233880.1_FG005	chr3	1289441	1290365	0	0	0	0	0	0	0	0	0	0	0	0	0	0	0	0	0	0	0	0	0	0	0	0
GRMZM2G178955	chr4	173308074	173313255	57.7642	44.5604	57.8518	17.9118	48.1969	31.144	30.2359	34.905	37.1747	28.6298	28.9329	29.2089	77.8416	68.8662	76.5882	66.1613	47.5711	33.1848	31.4123	31.1005	41.6841	35.1968	41.692	44.1362
GRMZM2G120110	chr2	189720653	189722749	0	0	0	0	0	0	0	0	0	0	0	0	0	0	0	0	0	0	0	0	0	0	0	0
GRMZM2G047628	chr1	278440819	278442793	0	0	0	0	0	0	0	0	0	0	0	0	0	0	0	0	0	0	0	0	0	0	0	0
AC217401.3_FG002	chr1	264855609	264864472	360.687	460.648	292.685	346.603	490.258	277.344	434.07	394.56	509.284	286.35	285.281	238.827	242.598	341.607	291.558	303.656	436.337	281.512	501.574	486.604	592.477	243.082	323.018	264.386
GRMZM2G095643	chr9	65199638	65279828	59.4443	60.6234	56.5869	33.6552	26.6648	30.9774	61.6919	25.2345	25.2528	29.6884	26.17	21.5515	71.0033	49.3973	58.1742	35.887	31.0762	32.925	73.3513	45.4295	54.4618	36.6436	29.098	26.8155
GRMZM2G469175	chr7	31557024	31559323	3.48087	0	0	0	0	0	0	0	0	6.0213	0	3.30953	0	0	0	0	0	0	0	0	0	0	0	0
GRMZM2G448883	chr4	180245811	180247211	103.108	80.3005	63.1418	21.7349	70.9539	36.1288	47.9199	44.6616	50.5661	81.9316	41.7042	48.2621	44.7352	55.1881	15.9146	89.4784	41.0199	39.5642	31.8924	30.0238	0	43.365	38.3985	21.2741
GRMZM5G896568	chr8	173339317	173345856	133.211	146.438	115.844	117.878	148.43	133.189	127.193	100.772	125.397	143.75	129.972	123.326	87.9495	104.668	106.457	87.3296	104.364	117.419	144.883	127.259	129.247	112.237	141.355	153.488
AC203754.4_FG007	chr6	151137129	151137897	0	0	0	0	0	0	0	0	0	0	0	0	0	0	0	0	0	0	0	0	0	0	0	0
GRMZM5G862602	chr7	121502714	121520606	0	0	0	0	0	0	0	0	0	0	0	0	0	0	0	0	0	0	0	0	0	0	0	0
GRMZM2G038032	chr6	162882093	162884481	2567.6	2710.68	1681.25	1862.3	2217.76	2290.13	1643.76	1783.18	1724.74	1791.08	1975.49	1840.85	2283.23	1153.25	1483.36	1743.91	2089.09	1978.58	1808.89	1724.87	1597.75	1548.29	1880.24	1717.21
GRMZM2G104456	chr4	234729143	234732312	267.691	269.018	215.041	262.104	307.458	278.621	342.824	286.537	357.289	286.57	288.726	330.091	214.78	195.449	242.598	199.468	242.827	237.366	346.857	361.783	334.636	354.293	380.462	367.634
GRMZM2G471051	chr8	162752045	162752849	0	0	0	0	0	0	0	0	0	0	0	0	0	0	0	0	0	0	0	0	0	0	0	0
GRMZM2G472052	chr7	21140574	21151026	96.2763	111.838	130.738	64.7284	91.8923	106.723	98.2031	104.703	103.208	118.736	121.966	120.377	137.45	166.873	153.934	71.3232	138.681	131.364	133.528	123.225	125.463	171.695	120.213	156.309
GRMZM2G159369	chr6	126779718	126784379	744.778	617.278	458.978	722.35	642.645	556.721	764.006	774.843	811.471	611.021	609.019	505.712	527.329	398.433	527.12	608.957	510.036	466.053	651.262	630.515	620.538	437.201	587.023	502.951
GRMZM5G816423	chr3	162600319	162601773	0	0	0	0	0	0	0	0	5.80809	0	0	0	0	0	0	0	0	0	0	0	0	0	0	0
GRMZM2G176063	chr3	126308452	126310838	0	0	0	0	0	0	11.2722	0	4.39903	0	5.37997	0	0	0	0	0	0	0	0	0	0	0	0	0
GRMZM2G127050	chr9	151662152	151666909	73.8126	68.6228	65.6021	54.5937	89.2981	51.2961	77.0618	92.1126	92.2816	54.2616	69.2973	47.0544	43.4033	31.3258	49.9647	55.8894	61.4591	73.6506	75.6338	66.6329	88.7624	65.3366	61.6218	33.5382
GRMZM2G091176	chr5	179788951	179791679	0	0	0	24.2212	12.8621	11.2952	0	0	4.26103	0	8.4297	6.99347	0	0	0	10.9582	9.1603	0	0	0	0	0	0	0
GRMZM2G099337	chr9	113208704	113216726	87.6752	93.4072	73.5988	88.6103	91.2219	98.714	73.2517	83.2144	57.4403	102.443	97.6958	101.024	94.8892	103.077	94.2314	95.3497	77.961	96.997	72.0029	68.6475	76.2565	114.068	88.2333	91.5118
GRMZM2G000271	chr10	128527295	128528576	0	0	0	0	0	0	0	0	0	0	0	0	0	0	0	0	0	0	0	0	0	0	0	0
GRMZM2G478568	chr1	259776857	259778542	8.05867	0	0	47.0904	12.2225	13.3033	6.42091	11.9386	45.962	0	7.85058	6.61593	0	0	0	12.8063	15.4001	30.0542	22.1072	20.2397	29.5388	0	12.6641	15.0989
GRMZM2G078118	chr5	215489563	215492824	0	0	5.58461	8.47687	4.37754	0	6.38531	6.83322	8.2173	7.21615	14.0753	4.90703	0	9.66132	8.66686	0	6.41965	11.1892	12.4074	7.7352	9.68535	6.77065	5.60954	7.66857
GRMZM2G037627	chr7	128741872	128743726	14.2828	7.60825	7.19247	12.6311	17.3236	24.7622	13.7011	24.6792	14.9916	20.5487	15.3061	20.0898	6.65798	12.0421	17.6361	16.558	22.921	5.62027	12.8941	16.5581	18.4217	18.6471	17.2625	17.7892
GRMZM5G869403	chr6	153239561	153241947	32.4071	34.6662	30.0406	92.9595	62.5719	56.444	45.1793	50.2029	28.9441	39.1232	36.433	30.8384	31.5848	35.2753	36.7931	84.2301	70.2279	42.6335	29.5364	30.5595	29.7674	36.5032	40.8097	33.3869
GRMZM2G006445	chr1	297448006	297449981	0	0	0	0	0	0	0	0	0	0	0	0	0	0	0	0	0	0	0	0	0	0	0	0
GRMZM2G056513	chr2	3974037	3975171	41.7459	142.204	59.7297	41.6633	99.7789	36.1101	206.283	206.216	290.883	93.7252	159.338	91.0339	47.0827	104.517	40.2544	50.2543	80.0435	36.7965	123.994	104.979	230.337	102.412	100.643	71.8562
GRMZM2G172099	chr9	134769887	134772063	0	0	0	0	0	0	0	0	0	0	0	0	0	0	0	0	0	0	0	0	0	0	0	0
GRMZM2G456853	chr5	31581325	31583740	0	0	0	0	0	0	0	0	0	0	0	0	0	0	0	0	0	0	0	0	0	0	0	0
GRMZM2G310155	chr9	151560266	151567145	23.8635	12.5338	17.6984	14.7292	20.3142	14.6849	16.1013	16.1115	14.954	20.3449	17.5674	18.026	15.8107	22.2835	21.7164	15.1103	16.3538	19.2065	17.1639	26.0002	17.1058	25.2195	21.9682	27.7245
GRMZM2G028438	chr4	156022484	156024755	0	0	0	0	0	0	0	0	0	0	0	0	0	0	0	0	0	0	0	0	0	0	0	0
GRMZM2G702612	chr4	145688352	145689813	0	0	0	0	0	0	0	0	0	0	0	0	0	0	0	0	0	0	0	0	0	0	0	0
AC177908.3_FG002	chr1	72799952	72805415	121.111	105.589	98.4487	86.1928	88.7763	91.7053	75.9875	84.1422	84.8995	66.1227	87.06	64.8631	87.1266	70.9219	80.9187	93.7802	83.8227	90.412	101.839	86.5577	97.6561	65.7198	72.9826	85.8845
GRMZM2G097802	chr2	101839930	101845445	26.686	19.4373	32.6615	24.8822	15.3646	13.2814	29.054	37.6372	37.3372	6.23109	12.9214	9.74794	31.5254	12.1472	92.7786	15.9998	7.79856	6.16348	19.3273	10.0998	29.6053	7.82723	9.27571	24.0003
GRMZM2G132958	chr1	267198373	267199873	35.253	12.0707	26.7885	18.4343	10.5768	18.3022	16.1222	10.0407	15.63	18.4857	22.8462	54.6326	27.0868	24.6102	30.3432	17.7912	17.3373	27.6939	10.8893	0	13.4751	50.1857	22.8547	29.8343
GRMZM2G702747	chr4	187744639	187744956	0	0	0	0	0	0	0	0	0	0	0	0	0	0	0	0	0	0	0	0	0	0	0	0
GRMZM2G016744	chr6	108970622	108971435	0	0	0	0	0	0	0	0	0	0	0	0	0	0	0	0	0	0	0	0	0	0	0	0
GRMZM2G089421	chr9	152133374	152135613	1933.11	1752.84	1160.6	1228.24	1274.89	1485.68	1007.2	995.141	1054.97	1185.51	1066.62	1040.65	1367.12	742.789	1032.72	1040.86	1273.51	1053	1473.27	1453.6	1199.89	1191.18	1361.1	1072.32
GRMZM2G180699	chr3	217630821	217633671	103.114	125.3	102.421	107.497	109.1	142.975	157.607	137.671	150.157	179.428	139.477	192.957	107.331	123.764	103.574	125.373	124.724	101.992	109.544	110.716	112.826	170.082	153.715	155.456
GRMZM2G125196	chr2	220036303	220037821	0	0	0	0	0	0	0	0	0	0	0	0	0	0	0	0	0	0	0	0	0	0	0	0
GRMZM2G116704	chr10	91729913	91730391	39.3538	42.062	23.3831	0	0	0	32.4726	33.5084	36.2312	20.2726	22.9173	37.1954	26.3076	39.4763	39.7071	0	14.312	0	43.7146	24.0333	22.9936	44.4229	32.2482	29.6468
GRMZM2G169782	chr3	191051583	191054484	0	0	0	0	0	0	10.3883	0	6.25436	4.65254	0	4.5949	0	0	0	0	0	0	0	0	0	0	0	0
GRMZM2G317262	chr9	133584917	133586689	0	0	0	6.65607	0	0	0	9.94815	0	0	0	0	0	0	0	0	0	0	0	0	8.7311	0	0	0
GRMZM2G700349	chr7	170382278	170384332	0	0	0	0	0	0	0	0	0	0	0	0	0	0	0	0	0	0	0	0	0	0	0	0
GRMZM2G135904	chr5	59035359	59039093	261.842	261.987	273.558	232.351	248.868	190.742	222.465	219.102	209.258	207.942	221.369	231.01	292.115	246.917	251.096	216.482	202.062	209.474	207.846	220.705	176.564	210.801	210.717	216.454
GRMZM2G055450	chr3	206184415	206190867	37.2869	54.4307	54.0265	80.0734	58.1337	69.2895	38.6007	25.7448	29.8221	48.8159	48.92	42.132	42.1975	27.6709	36.9928	66.0367	42.3083	38.585	21.1739	27.3911	22.266	38.3218	39.8774	41.7515
GRMZM2G177244	chr3	165855196	165857807	0	0	5.04792	0	0	0	0	0	0	2.71444	0	3.02837	0	4.73518	3.40636	0	0	0	0	0	0	3.5156	2.75099	4.77349
GRMZM2G334105	chr8	98121988	98123143	0	0	0	0	0	0	0	0	0	0	0	0	0	0	0	0	0	0	0	0	0	0	0	0
GRMZM2G091819	chr10	16517474	16520678	84.8671	292.2	853.417	299.749	595.1	876.783	157.518	580.281	500.191	122.321	469.039	873.827	49.4462	283.61	1054.99	340.134	580.811	747.588	92.7694	211.82	299.79	131.124	395.898	825.777
GRMZM2G090715	chr7	162417513	162430709	90.883	127.695	98.3294	112.522	122.602	88.9033	125.875	126.452	100.965	126.475	88.5258	86.7534	111.868	102.246	67.5519	109.788	83.7091	87.7926	95.0576	91.4663	95.3038	111.586	86.4788	93.5187
GRMZM2G319357	chr1	205241338	205247763	48.4294	60.9521	54.7624	49.5987	54.8704	69.1114	59.4248	70.8703	73.7616	71.5388	69.7474	57.582	45.2234	57.4264	51.3429	55.8345	61.3134	53.9298	46.5167	60.1784	59.667	63.2253	61.1942	61.4974
GRMZM2G057602	chr9	35291096	35294241	0	0	0	0	0	0	7.393	10.8823	16.1432	0	0	6.09923	0	0	0	0	6.09927	0	8.86747	9.26333	11.0813	0	0	4.27809
GRMZM2G439784	chr3	230245925	230248823	0	0	0	1.50891	0	0	2.12045	0	2.28771	2.17875	1.60034	1.45216	0	0	0	1.91425	1.86729	0	0	3.19179	2.24036	0	1.81111	2.2232
GRMZM2G147869	chr6	128797272	128798879	51.6451	39.4792	52.9726	6.58165	8.27223	23.2393	20.8361	10.1723	11.3939	83.6183	55.9936	72.1117	72.7195	32.5305	52.4675	6.87221	6.13924	37.0565	31.633	4.8418	8.40216	65.6598	48.8709	52.1696
GRMZM2G088242	chr2	185016961	185019032	0	0	0	0	0	0	0	0	0	0	0	0	0	0	0	0	0	0	0	0	0	0	0	0
GRMZM2G033388	chr10	147220167	147221148	0	0	0	0	0	0	0	0	0	0	2.50992	0	0	0	0	0	0	0	0	0	2.839	0	0	0
GRMZM2G148180	chr9	114278060	114282368	67.4841	80.4489	47.463	52.1697	56.106	74.3495	64.2141	56.199	52.8441	77.2048	73.1006	59.0865	51.8495	59.7411	68.1686	78.9453	83.0246	62.2212	67.3952	63.086	58.6439	76.3481	61.1021	66.0301
GRMZM2G174449	chr4	25070679	25072205	0	0	0	6.26254	0	0	11.6727	10.3239	0	0	0	0	0	0	0	0	0	0	0	0	0	0	0	0
GRMZM2G405133	chr6	114924201	114927420	6.64377	8.54621	0	5.06844	5.6534	0	12.0155	13.0384	5.77721	7.58373	6.32528	9.73093	0	0	0	0	11.3368	0	10.6556	8.19508	21.9823	11.7673	10.4251	15.0774
GRMZM2G377373	chr1	108123118	108124375	0	0	0	0	0	0	0	0	0	0	0	0	0	0	0	0	0	0	0	0	0	0	0	0
GRMZM2G089017	chr4	179923553	179923921	0	0	0	0	0	0	0	0	0	0	0	0	0	0	0	0	0	0	0	0	0	0	0	0
GRMZM2G041613	chr1	109387173	109437074	99.7672	93.0242	77.5007	91.3608	80.7461	92.0211	98.5464	95.7064	90.8551	84.9283	95.3407	74.63	94.8205	86.9385	85.9957	99.437	108.676	91.9654	85.6608	82.7166	93.354	95.7191	77.4832	76.6362
GRMZM2G064371	chr10	26662880	26665955	123.885	151.175	117.398	57.8457	54.7938	67.5896	198.738	144.256	187.821	159.841	126.557	151.283	130.579	126.141	105.695	28.2658	68.6706	50.4924	151.372	123.875	133.456	130.623	92.8305	131.196
GRMZM2G164912	chr5	202286046	202289158	42.2483	52.5099	59.2787	46.8559	63.321	46.0449	37.2861	29.043	35.387	33.5329	33.7018	30.5423	54.8816	25.8251	29.8522	44.8033	39.8786	30.9223	17.4033	23.1975	23.9652	24.3877	20.2685	27.9373
GRMZM2G179259	chr4	3389378	3390098	0	0	0	0	0	0	0	0	0	0	0	0	0	0	0	0	0	0	0	0	0	0	0	0
GRMZM2G026258	chr5	45118707	45125006	0	0	0	0	0	0	0	0	0	0	0	0	0	0	0	0	0	0	0	0	0	0	0	0
GRMZM2G462433	chr3	36182811	36183893	40.1599	42.7368	49.3462	18.2716	19.1637	17.1905	9.88415	0	0	11.6015	7.94848	0	56.1998	43.7625	54.9009	23.9728	29.9266	20.2289	16.9758	6.46718	0	0	0	0
GRMZM2G108149	chr9	100883409	100887676	110.774	95.2037	102.314	97.9595	100.408	83.1665	101.844	99.0549	92.4243	55.5734	79.9196	67.7857	63.7645	100.109	132.784	61.4771	69.6073	91.3427	110.77	94.4255	82.7465	91.8256	77.1561	127.84
GRMZM2G348282	chr6	15493065	15499970	0	0	0	0.484123	0	1.7845	0	0	0	0	0.862084	0	0	0	0	0	0	1.28876	0	0	0	0	0	0.866261
AC191009.3_FG004	chr1	298501322	298503474	146.628	126.057	111.092	86.9119	80.717	109.942	66.2391	100.115	81.3051	101.504	129.561	67.701	69.4694	133.391	88.076	111.832	83.3881	87.5883	97.7942	138.666	106.652	111.596	134.934	137.057
GRMZM2G086066	chr7	99384828	99386078	12.923	14.7865	62.4123	31.0114	22.6086	26.2799	73.8085	58.2456	31.6931	180.573	108.283	238.275	40.7969	55.6083	16.5663	11.6232	25.7155	87.773	33.6385	24.1662	0	181.254	147.795	151.549
GRMZM2G144841	chr9	113491527	113494829	80.2476	38.9351	56.3206	0.401989	19.0654	24.8882	72.2033	65.327	77.2878	76.1084	57.7729	97.2061	52.5257	57.1747	72.0436	0	19.6641	16.9037	89.7515	45.3665	85.0843	94.8339	64.9937	76.8245
GRMZM2G013613	chr3	101146862	101147750	0	0	0	0	0	0	0	0	0	0	0	0	0	0	0	0	0	0	0	0	0	0	0	0
GRMZM2G139952	chr8	3974146	3980783	589.375	592.65	530.415	421.907	472.509	512.451	335.409	358.898	394.327	323.684	356.076	339.378	394.477	322.818	433.826	352.424	479.482	447.064	609.747	531.627	473.094	408.915	457.043	534.755
AC233966.1_FG001	chr2	152921099	152922543	6.53306	6.57835	9.31436	6.68853	0	6.93689	8.61177	10.7833	5.98276	15.5435	12.9901	7.22869	20.0417	13.7017	33.9102	9.52547	12.1796	15.0854	8.65947	0	5.70559	17.8614	6.36359	6.86876
GRMZM2G139834	chr1	10899453	10901848	410.603	163.439	441.63	17.8038	55.586	61.6424	61.8132	47.2757	60.4407	94.9288	165.261	73.6628	260.156	327.07	417.728	238.61	297.768	266.863	216.598	216.693	277.963	326.826	272.151	220.676
GRMZM2G093344	chr1	109518	111769	20.2989	16.0086	10.4336	23.188	27.3977	22.7939	18.185	26.2415	19.977	20.05	13.929	20.2661	17.1786	23.8288	15.4598	22.1176	19.9389	15.6375	30.7738	18.9668	17.6564	20.6193	26.6756	18.9834
GRMZM2G093501	chr4	6803593	6804432	0	0	0	0	0	0	0	0	0	0	0	0	0	0	0	0	0	0	0	0	0	0	0	0
GRMZM5G865550	chr4	67295505	67296321	0	0	0	0	0	0	0	0	0	0	0	0	0	0	0	0	0	0	0	0	0	0	0	0
GRMZM2G124593	chr4	12974974	12984124	130.396	131.569	111.725	131.903	164.023	66.9844	167.466	190.101	196.896	117.614	154.135	152.772	99.328	105.067	131.808	105.685	79.2733	119.542	197.569	179.416	181.14	113.663	188.537	185.773
GRMZM2G109515	chr10	62156960	62163123	0	0	0	0	0	0	0	0	0	7.55696	7.70736	0	0	0	0	0	0	0	0	0	0	0	0	0
GRMZM2G026490	chr5	147625051	147631050	411.945	298.484	250.285	155.218	230.476	207.668	167.649	179.601	177.737	144.664	150.936	114.116	248.039	268.452	243.914	158.136	190.495	263.737	323.172	314.324	292.472	150.377	172.08	163.265
AC191360.3_FG015	chr4	238292816	238294377	0	0	0	0	0	0	0	0	0	0	0	0	0	0	0	0	0	0	0	0	0	0	0	0
GRMZM2G099745	chr9	37407305	37409725	322.773	273.152	416.074	356.284	349.344	294.022	527.163	612.686	631.629	357.061	402.575	399.357	335.268	496.796	435.264	405.26	426.875	444.841	510.998	707.438	726.411	351.047	471.655	478.967
GRMZM2G420199	chr2	48940818	48946920	0	1.79664	2.32716	1.80074	1.32759	1.8062	1.20111	1.51749	1.08643	0.967102	1.38691	0	0	2.73998	2.8574	1.95454	2.86508	1.96735	3.44867	2.22146	2.53008	2.4955	2.94012	1.47671
GRMZM2G460246	chr6	63877126	63878560	0	0	0	0	0	0	0	0	0	0	0	0	0	0	0	0	0	0	0	0	0	0	0	0
GRMZM2G038501	chr10	68529957	68531119	0	0	0	0	0	0	0	0	0	0	0	0	0	0	0	0	0	0	0	0	0	0	0	0
GRMZM2G018022	chr3	152578168	152583082	0	1.4752	0.969288	6.20591	10.903	5.47802	3.75561	2.49863	2.87586	1.17902	1.83568	3.06661	1.03489	2.71305	23.7756	4.78524	1.3108	8.40555	1.92964	1.53481	2.39203	3.49077	3.49991	1.85237
GRMZM2G470419	chr6	91367333	91369629	0	0	0	1.22793	2.32513	0	0	0	0	0	0	0	0	0	0	0.811669	0.983442	0	0	0	0	0	0	0
GRMZM2G126190	chr4	214239083	214241779	168.315	185.367	162.208	246.198	270.573	179.334	411.796	392.55	369.404	254.166	253.317	315.952	203.424	174.011	310.472	196.018	192.453	152.999	235.803	245.284	272.035	200.139	243.316	262.223
GRMZM2G160460	chr6	165131592	165137461	153.055	101.462	158.87	112.766	91.7121	96.5074	74.5742	86.8139	89.1675	74.2932	78.2425	68.6685	379.075	248.652	179.206	166.162	107.848	133.349	96.1979	83.4847	102.176	118.042	86.0905	78.9996
GRMZM2G031586	chr10	141940680	141943122	211.06	212.843	244.982	212.24	197.847	213.54	118.363	148.465	131.32	167.158	178.709	134.907	200.16	185.201	138.372	141.305	204.85	164.775	134.276	118.939	109.098	145.784	173.56	160.934
GRMZM2G181158	chr2	201127831	201131690	39.5689	57.7709	54.7465	37.5211	33.2048	39.2827	30.3824	36.7796	27.2976	43.2517	42.9984	31.9504	31.8096	58.4467	55.9812	41.1226	24.6783	44.4706	38.0039	31.1313	32.3119	38.0087	38.0086	35.4336
GRMZM2G180458	chr1	29254236	29256101	153.308	127.82	163.136	125.234	112.538	135.707	134.737	136.329	136.086	144.102	149.991	142.754	150.23	152.7	166.732	149.138	142.371	169.867	147.242	143.199	122.092	147.709	143.722	157.125
GRMZM2G055446	chr3	18818401	18819808	0	0	0	0	0	0	0	0	0	0	0	0	0	0	0	0	0	0	0	0	0	0	0	0
GRMZM2G097286	chr10	31976517	31978187	0	0	0	0	0	0	0	0	0	0	0	0	0	0	0	0	0	0	0	0	0	0	0	0
GRMZM2G007300	chr3	181446790	181451575	407.28	438.18	399.844	545.522	441.194	474.8	643.607	629.302	636.944	446.248	428.12	366.507	404.334	451.824	368.252	669.898	615.033	489.128	552.883	552.366	523.77	380.326	421.341	414.043
GRMZM2G138230	chr7	150501749	150512229	213.018	193.938	185.841	145.07	156.573	145.083	163.254	181.693	143.693	187.108	210.17	166.065	213.575	186.611	199.724	163.684	180.616	186.208	201.174	182.042	188.861	217.337	193.317	235.391
GRMZM2G112251	chr9	139174439	139175151	0	0	0	0	0	0	0	0	0	0	0	0	0	0	0	0	0	0	0	0	0	0	0	0
GRMZM2G075956	chr8	166078535	166081808	115.062	96.3121	103.036	128.562	124.258	111.641	140.71	146.979	130.908	137.543	124.419	93.959	108.254	113.273	102.566	150.646	99.0898	87.573	100.001	123.516	103.943	104.357	108.056	86.3867
GRMZM2G465226	chr7	3483731	3484794	0	0	0	0	0	0	0	0	0	0	0	0	0	0	0	0	0	0	0	0	0	0	0	0
GRMZM2G126447	chr5	144703541	144714347	94.7017	92.2288	76.3302	57.9157	94.7308	57.9697	87.5779	90.3881	97.6313	104.556	96.6528	95.7573	86.4973	100.062	90.7551	62.6037	81.8149	85.7122	101.824	96.6911	97.6517	92.8829	102.707	113.528
GRMZM2G125004	chr2	211511919	211513910	0	0	6.89145	0	0	0	0	0	0	1.48674	0	0	0	0	0	0	0	0	0	0	0	0	0	0
GRMZM2G045268	chr3	218910517	218916860	0	0	0	0	0	0	0.562082	0	0	0	0	0	0	0	0	0	0	0	0	0	0	0	0	0
GRMZM2G004583	chr7	134086105	134096942	44.6847	46.4845	30.989	43.6161	40.3754	34.328	40.2987	38.7158	45.293	53.201	51.6549	45.5345	43.2704	55.953	40.8456	35.2103	39.7473	43.7448	47.442	36.5885	46.237	40.5467	35.902	31.3967
GRMZM2G041633	chr2	189965765	189971323	123.102	115.135	135.188	117.683	115.326	122.689	125.894	97.3562	108.485	95.3221	98.7085	142.582	120.792	145.885	184.386	110.618	135.183	151.683	152.47	134.386	123.76	115.252	116.762	130.358
GRMZM2G005909	chr5	193656290	193657722	37.8596	54.868	44.4693	55.8116	65.8653	35.5425	46.9223	58.453	63.4029	46.1225	72.0357	50.4846	32.3427	44.7631	31.3269	59.4668	62.5249	63.0645	43.7776	57.3023	43.8291	42.9886	62.5872	74.6257
GRMZM2G312838	chr7	64582958	64584699	261.928	140.238	237.87	263.098	211.578	187.226	263.989	216.471	249.221	196.053	285.06	231.046	311.01	244.619	203.862	232.689	201.577	223.862	192.676	194.342	161.878	232.289	249.035	167.811
GRMZM2G455115	chr2	84689058	84697346	34.1103	56.0704	31.5822	54.7579	56.0141	62.7532	40.7037	48.9621	45.5202	53.0406	50.3129	42.4549	26.3459	32.6784	54.3733	47.7389	31.3811	40.5006	53.3311	43.4932	34.3427	34.6357	45.6304	49.7485
GRMZM2G008657	chr7	83367344	83368366	27.6104	69.5256	19.5983	87.5496	83.2174	70.601	48.0355	70.247	68.7183	57.7952	40.6603	44.7745	21.8004	26.9458	0	52.8787	45.6423	12.842	40.7286	46.3891	71.6695	46.6699	49.5915	56.8896
GRMZM2G045049	chr2	4204205	4207300	133.917	163.123	143.741	104.221	128.223	129.521	141.493	139.394	123.138	146.012	158.256	149.465	125.778	129.406	123.811	107.937	131.906	124.026	130.716	146.179	119.428	178.427	153.415	198.911
GRMZM2G166230	chr2	157234437	157235974	0	6.39483	8.68197	6.90926	9.76452	7.67617	0	0	0	0	0	0	12.0871	0	7.73996	9.28384	6.7942	9.80469	0	0	0	0	0	0
GRMZM2G424727	chr6	63907584	63914582	0	0	0	0	0	0	0	0	0	0	0	0	0	0	0	0	0	0	0	0	0	0	0	0
GRMZM2G137558	chr2	188414699	188417396	188.591	379.8	300.035	225.066	277.452	430.865	517.418	513.152	496.338	452.166	425.496	491.761	247.157	438.552	282.622	370.092	431.379	428.371	352.842	422.245	451.042	570.247	286.461	288.58
GRMZM2G703173	chr2	133297221	133297988	0	0	0	0	0	0	0	0	0	0	0	0	0	0	0	0	0	0	0	0	0	0	0	0
GRMZM2G073860	chr10	27459571	27462677	5.30855	0	9.80672	17.7692	8.98167	5.45055	19.9614	15.5392	4.89221	8.09925	12.3247	5.10813	0	0	0	10.0458	0	0	0	0	0	0	9.98647	0
GRMZM2G009717	chr6	157983353	157989292	80.8061	105.078	62.4113	66.1105	80.2531	87.5875	59.2436	78.9947	86.0194	92.4222	79.2834	84.0926	58.4842	81.8544	76.8632	76.0671	94.1605	85.0909	90.4284	96.5389	104.162	87.5181	82.8424	94.7625
GRMZM2G095724	chr3	165613619	165614783	179.422	223.969	118.082	193.71	157.237	181.783	212.981	214.087	203.561	206.231	208.656	167.311	128.704	97.5067	140.158	131.472	102.582	113.501	129.73	140.095	107.513	170.594	167.942	210.08
GRMZM2G411766	chr8	148006877	148008698	0	0	0	0	0	0	0	0	0	0	0	0	0	0	0	0	0	0	0	0	0	0	0	0
GRMZM2G049141	chr2	83539267	83558706	430.874	361.845	332.448	214.399	275.887	264.282	185.513	223.767	186.071	276.125	308.144	256.511	347.884	294.037	341.561	240.527	231.785	289.587	305.51	240.565	269.488	330.387	313.091	382.209
AC233953.1_FG003	chr8	159456350	159460830	0	0	0	0	0	0	0	0	0	0	0	0	0	0	0	0	0	0	0	0	0	0	0	0
GRMZM2G052728	chr1	36434464	36444054	2.62452	3.15432	3.96079	3.72996	2.61069	1.84214	2.06609	1.8056	2.24277	0.987379	1.00897	0.448663	3.67333	0	2.40792	1.38491	1.19209	1.34931	4.12098	3.55689	3.04779	0.669632	1.1858	1.04134
GRMZM5G837318	chr1	9704588	9748769	0	0	0	0	0	0	0	0	0	0	0	0	0	0	0	0	0	0	0	0	0	0	0	0
AC200057.4_FG007	chr7	140686654	140691401	91.6897	50.0448	65.9514	49.7193	54.0444	61.0339	42.0771	45.6154	59.532	48.2373	46.2393	41.5835	57.7454	49.3788	73.1141	37.5136	51.7881	67.6343	59.9854	45.7641	53.3785	63.6793	68.6208	60.1772
GRMZM2G164489	chr5	216380863	216385118	94.5231	74.5823	89.7924	118.356	129.055	84.3101	140.146	114.567	127.15	115.98	114.831	119.982	84.4241	92.3124	118.124	93.2594	100.502	83.5905	113.444	109.766	119.48	78.0632	130.982	137.577
GRMZM2G039370	chr5	25272095	25272994	0	0	0	0	0	0	0	0	0	0	0	0	0	0	0	0	0	0	0	0	0	0	0	0
GRMZM2G472473	chr1	34618106	34618540	0	0	0	18.6702	0	0	0	23.0696	0	0	0	0	0	0	0	0	0	0	0	0	0	0	0	0
GRMZM2G000719	chr8	148790958	148795942	9.39031	8.76113	12.5428	14.2536	11.7544	15.365	8.59141	12.8185	7.21436	13.205	10.2632	11.7199	19.2704	12.1934	16.6189	15.6768	16.9289	7.88926	18.0059	8.43104	12.1798	15.9713	16.4433	7.68283
GRMZM2G090744	chr7	994674	997423	5.71196	6.23233	8.73049	26.3701	16.2884	20.1987	14.4846	15.8598	32.0815	17.8456	20.3823	15.4655	0	0	15.0908	19.1202	8.07572	9.43801	9.74325	13.6946	18.0933	10.6621	14.9169	13.1371
GRMZM2G170805	chr5	57505366	57508745	266.184	202.948	290.961	202.559	163.067	148.914	170.776	205.775	177.126	223.725	233.369	222.899	333.256	287.763	232.663	205.98	213.393	197.292	186.915	178.262	158.071	226.505	237.114	225.989
GRMZM2G058531	chr10	3184716	3188214	13.0589	14.6694	15.6737	3.40097	3.98455	9.34305	18.2734	8.58048	7.13544	29.2803	17.3198	21.2699	60.8559	41.9235	40.8332	0	0	12.2717	17.2266	5.67541	10.728	19.2962	24.4564	27.0184
GRMZM2G168119	chr6	113343611	113346307	215.719	161.366	102.555	195.732	201.671	184.454	162.909	181.207	145.285	254.516	217.329	182.698	161.524	85.339	109.579	157.05	155.852	154.472	179.403	208.866	144.197	189.147	238.281	256.747
GRMZM2G363557	chr4	37349031	37351712	0	0	0	0	0	0	0	0	0	0	0	0	0	0	0	0	0	0	0	0	0	0	0	0
GRMZM2G142063	chr7	5335383	5337829	10.7524	0	0	24.9918	9.54699	17.347	17.6016	7.95548	9.47295	0	0	0	13.1091	0	0	19.3108	11.1459	13.2653	0	0	0	0	0	0
GRMZM5G817173	chr3	191840045	191843911	52.8187	38.6132	83.6483	63.936	53.9351	45.6376	78.2217	74.6777	87.2176	182.783	108.62	280.199	45.0621	56.9805	65.6435	59.2452	53.4218	62.503	66.2074	40.287	38.8325	145.656	134.377	91.7272
GRMZM2G049378	chr8	148645308	148647993	0	0	0	0	0	0	0	0	0	0	0	0	0	0	0	0	0	0	0	0	0	0	0	0
GRMZM2G036534	chr10	11749518	11756094	545.155	565.926	489.251	359.798	443.979	471.043	307.875	387.284	336.529	351.802	402.118	324.103	401.101	370.213	403.681	367.52	405.043	438.157	487.716	440.364	402.041	459.467	511.788	441.866
GRMZM2G132994	chr10	125112522	125115746	80.5673	81.1159	110.037	70.0924	63.561	91.5177	65.7485	69.1765	64.3288	70.2851	70.8352	56.1713	113.973	101.219	97.2771	95.0717	104.505	79.4736	116.17	85.7931	87.5853	96.0163	91.1063	96.2532
GRMZM2G063550	chr9	17397397	17399594	0	0	6.40932	11.8421	8.06145	0	4.80039	5.01527	0	5.20959	8.64954	5.58424	0	10.3272	13.9673	0	0	8.05727	0	0	0	9.30377	9.25769	9.82534
GRMZM2G037177	chr7	169836953	169839970	802.871	649.927	501.088	755.833	727.715	584.501	689.58	808.189	804.122	752.097	708.524	656.423	577.329	481.963	558.361	574.348	597.831	542.736	756.247	656.526	644.265	598.568	716.401	665.141
GRMZM2G054115	chr3	202718208	202721089	0	0	0	4.4685	0	0	65.3543	57.8219	25.9236	6.44148	0	0	0	18.5976	19.2694	0	5.64824	0	12.0053	25.7634	16.1039	0	0	0
GRMZM2G033413	chr9	8228732	8238999	485.075	449.392	506.464	168.312	290.554	495.871	129.331	191.707	126.769	242.067	352.572	193.507	306.111	458.047	510.266	387.34	520.365	743.114	291.594	355.56	256.485	528.556	308.367	246.402
GRMZM2G137421	chr6	103602045	103609491	8.91202	7.35241	25.3563	7.25278	12.3892	16.532	23.3625	24.773	29.0914	15.5509	21.9488	17.7914	8.33102	0	9.47717	9.72955	5.35863	29.4538	7.17478	8.52679	11.2017	14.9269	11.6474	22.7811
GRMZM2G377079	chr3	96120727	96123147	0	0	0	0	0	0	0	0	0	5.81841	0	0	0	0	0	0	0	0	0	0	0	0	0	0
GRMZM2G050939	chr6	29282247	29286063	64.1564	82.9592	108.376	111.022	111.19	107.375	89.5667	64.4288	106.627	96.2102	70.3238	116.09	98.9251	100.828	108.494	87.4006	115.18	125.269	112.469	128.82	100.027	91.2678	119.082	112.703
GRMZM2G013908	chr9	142035043	142040976	53.5179	67.7639	73.1114	69.3915	78.8503	95.3	103.428	88.8824	65.2989	80.6163	73.9346	117.268	64.6922	107.477	80.1056	87.2128	62.4179	61.1113	68.0902	63.9213	81.8639	105.827	77.7539	84.8896
GRMZM2G179693	chr8	146189079	146192411	32.6023	19.6955	26.7127	17.1038	28.3226	26.1928	29.9206	27.3347	22.4106	47.5163	49.1638	43.6598	22.944	30.8104	25.7915	29.449	35.5068	21.9846	29.0141	15.3221	23.525	32.5855	52.9017	37.8123
GRMZM2G149288	chr7	86858828	86860406	0	0	0	0	0	0	0	0	0	0	0	0	0	0	0	0	0	0	0	0	0	0	0	0
GRMZM2G123544	chr4	170972669	170977319	53.4152	51.5453	82.3057	29.2997	36.1497	49.9592	29.3437	32.7458	25.0128	35.0569	28.8026	27.0308	105.526	148.549	142.292	60.18	59.0684	78.8383	44.6647	57.1264	52.498	74.4878	49.1751	40.3912
GRMZM2G170734	chr7	62130992	62132323	0	0	0	0	0	0	0	0	0	0	0	0	0	0	0	0	0	0	0	0	0	0	0	0
GRMZM2G472945	chr5	90761653	90764254	15.4918	27.0138	23.0794	8.70515	18.4604	16.3629	23.2398	16.2696	17.8243	32.1954	21.6247	23.6815	12.4092	21.3009	19.2536	17.7168	13.3221	16.5137	11.2344	22.1467	9.85938	22.2766	18.0609	13.6406
GRMZM2G108501	chr6	21316339	21317110	0	0	0	0	0	0	0	0	0	0	0	0	0	0	0	0	0	0	0	0	0	0	0	0
AC190812.3_FG006	chr8	164651211	164651926	0	0	0	0	0	0	0	0	0	0	0	0	0	0	0	0	0	0	0	0	0	0	0	0
GRMZM2G438673	chr8	156464532	156468901	60.2991	73.5096	40.4809	107.554	78.7186	95.2671	72.7845	79.5237	75.3468	76.6494	57.0151	54.0801	88.1764	46.0515	55.9237	86.0359	93.1381	63.5572	84.1867	83.8028	72.2119	65.9282	69.0507	61.2225
GRMZM2G000703	chr6	51214798	51215380	0	0	0	0	0	0	0	0	0	0	0	0	0	0	0	0	0	0	0	0	0	0	0	0
GRMZM2G051852	chr10	125719261	125721216	0	0	0	0	0	0	0	0	0	0	0	0	0	0	0	0	0	0	0	0	0	0	0	0
GRMZM2G430646	chr8	92935643	92937154	0	0	0	0	0	0	0	0	0	0	0	0	0	0	0	0	0	0	0	0	0	0	0	0
GRMZM2G313110	chr2	226178169	226179367	0	0	0	0	0	0	0	0	0	0	0	0	0	0	0	0	0	0	0	0	0	0	0	0
GRMZM2G157683	chr9	128089496	128090507	0	0	0	0	0	0	0	0	0	0	0	0	0	0	0	0	0	0	0	0	0	0	0	0
GRMZM2G422670	chr1	298964497	298966207	26.1464	26.8778	49.1428	32.5121	34.9301	24.1983	28.9801	47.9123	43.7014	85.4538	79.1905	71.8935	30.9283	33.9417	32.7187	48.5332	19.6314	49.087	11.7304	13.3195	18.7927	36.7345	42.7633	31.4065
GRMZM2G139878	chr1	70721662	70723841	0	0	0	0	0	0	0	0	0	0	0	0	0	0	0	0	0	0	0	0	0	0	0	0
GRMZM2G101559	chr6	159769938	159770481	0	0	0	0	0	0	0	0	0	0	0	0	0	0	0	0	0	0	0	0	0	0	0	0
GRMZM2G163473	chr8	164180734	164185848	164.518	203.022	184.408	189.24	307.121	290.04	249.953	258.957	201.046	280.907	196.8	283.595	64.8339	220.441	197.667	217.524	214.047	162.744	211.49	264.239	212.696	223.709	218.722	245.883
GRMZM2G401830	chr8	110088753	110089920	0	0	0	0	0	0	0	0	0	0	0	0	0	0	0	0	0	0	0	0	0	0	0	0
GRMZM2G172795	chr2	18417369	18421827	0	0	0	0	0	0	0	0	0	0	0	0	0	0	0	0	0	0	0	0	0	0	0	0
GRMZM2G035688	chr2	27478702	27483682	0	0	0	0	0	0	0	0	0	0	0	0	0	0	0	0	0	0	0	0	0	0	0	0
GRMZM2G171650	chr3	158979320	159007265	30.9053	72.2783	67.6086	156.486	163.994	104.748	156.149	136.918	166.164	63.9536	73.3239	66.0703	75.7732	63.6557	49.4453	96.1217	124.72	99.7333	113.152	119.263	130.547	56.5934	107.973	45.8221
GRMZM2G059039	chr4	219778504	219800726	315.165	325.596	225.201	287.335	301.738	279.76	248.692	250.331	217.023	240.956	251.946	215.934	247.627	201.053	202.018	189.967	217.494	188.761	290.279	243.902	246.506	248.17	245.017	251.377
GRMZM2G702170	chr5	199070779	199071674	0	0	0	0	0	0	0	0	0	0	0	0	0	0	0	0	0	0	0	0	0	0	0	0
GRMZM2G093139	chr5	10009745	10012288	9.58202	7.73307	5.53348	21.9073	33.4371	13.4156	19.4723	9.06872	6.96311	23.5374	23.7375	23.4187	0	0	0	13.6015	9.96206	8.04819	0	0	7.54444	10.4793	23.2786	8.45097
GRMZM5G881902	chr2	230133345	230134307	0	0	0	0	0	0	0	0	0	0	0	0	0	0	0	0	17.4478	0	0	0	0	0	0	0
GRMZM5G800734	chr7	138591140	138594806	841.273	787.905	741.471	565.45	560.072	751.291	520.02	613.948	545.36	676.321	676.793	618.531	660.051	703.285	689.788	545.993	589.83	778.623	720.946	798.151	593.162	844.611	797.586	899.006
GRMZM2G034623	chr9	69569539	69570411	261.888	454.91	406.475	118.78	116.626	893.284	434.153	404.033	260.999	730.7	456.465	1277.11	338.062	475.713	504.047	322.851	630.21	574.309	307.866	325.225	202.468	1051.49	234.402	313.758
GRMZM2G371313	chr6	158265841	158267224	25.8774	43.44	21.1517	12.9181	30.5437	27.6822	76.6147	54.5443	73.721	33.6311	28.0145	50.6232	29.0033	0	0	0	25.5314	23.5866	26.8554	40.1232	34.8066	28.2566	0	0
GRMZM2G093076	chr4	28638062	28639331	0	0	0	0	0	0	0	0	0	0	0	0	0	0	0	0	0	0	0	0	0	0	0	0
GRMZM5G842410	chr8	105817793	105818099	0	0	0	0	0	0	0	0	0	0	0	0	0	0	0	0	0	0	0	0	0	0	0	0
GRMZM2G308457	chr1	218562776	218565333	0	0	0	0	0	0	0	0	0	0	0	0	0	0	0	0	0	0	0	0	0	0	0	0
AC186781.4_FG006	chr7	139424718	139427275	3.13394	4.16366	2.82181	1.4556	6.05638	0	12.6981	16.7435	13.7789	3.03297	2.93068	0	3.07011	10.1502	3.81802	3.23872	4.22745	0	12.3607	15.6517	14.92	3.19311	3.45495	4.08774
GRMZM2G031435	chr6	160119166	160123160	191.03	153.378	133.443	138.137	137.815	146.252	141.319	137.625	149.069	164.298	144.094	155.093	169.133	152.38	141.892	133.314	136.889	124.853	154.462	155.436	145.214	158.424	153.906	154.596
GRMZM2G474973	chr1	8205232	8206963	0	5.45316	0	3.51863	6.79228	0	0	5.82818	4.77741	4.66517	4.49592	5.41591	0	0	0	5.43999	6.92882	7.19858	5.17461	6.44122	0	6.42834	5.47416	5.91195
GRMZM2G009223	chr7	153821343	153823803	206.613	349.659	179.318	278.966	369.72	349.392	1197.19	1199.69	1410.4	283.343	252.511	150.624	216.099	140.541	108.186	476.71	471.375	266.859	531.065	596.751	583.003	137.259	143.472	105.679
GRMZM2G319104	chr6	46344961	46357485	165.951	147.944	120.026	85.531	104.577	109.402	59.775	86.1416	56.0745	87.9943	93.8672	50.597	103.91	124.59	95.6404	80.4608	115.962	104.808	115.112	92.3283	79.1002	103.989	95.7005	72.9563
GRMZM2G024260	chr5	137557459	137570282	22.8944	21.6247	12.2047	12.1004	11.4341	9.42853	10.242	11.3721	16.9908	7.28285	10.8137	10.7842	16.5975	9.99779	12.8879	0	10.6857	7.34402	13.9709	18.2867	14.8733	14.179	6.19923	15.5771
GRMZM2G042516	chr8	101872863	101874331	0	0	0	0	0	0	0	0	0	0	0	0	0	0	0	0	0	0	0	0	0	0	0	0
GRMZM2G170934	chr2	233672746	233676842	162.459	167.589	188.954	213.105	208.866	252.65	88.2667	132.608	109.104	146.97	164.524	128.673	155.464	197.056	209.474	269.76	267.104	325.771	129.542	161.095	125.988	163.057	203.51	135.634
GRMZM2G027797	chr1	263941536	263946428	0	0	0	2.68354	0	0	4.29068	0	3.781	0	0	0	0	0	0	0	3.6446	0	0	0	4.82947	0	0	0
AC200256.3_FG003	chr1	234939754	234940706	0	0	0	0	0	0	0	0	0	0	0	0	0	0	0	0	0	0	0	0	0	0	0	0
GRMZM5G822352	chr1	281862613	281862964	0	0	0	0	0	95.1319	0	0	0	48.5983	23.5536	52.0546	0	0	0	29.517	0	31.2698	0	0	0	0	0	0
GRMZM2G064590	chr1	241500856	241508049	26.2887	21.4062	23.0448	37.4891	20.6004	23.381	30.6081	19.6757	25.9101	57.2501	66.2488	39.7129	28.3547	0	0	22.8609	21.8068	29.3261	21.3956	11.7166	13.8106	48.2047	35.3015	27.5258
GRMZM2G703866	chr1	197426280	197427707	0	0	0	0	0	0	0	0	0	0	0	0	0	0	0	0	0	0	0	0	0	0	0	0
GRMZM2G088737	chr5	63325380	63329467	74.9804	44.1841	54.1112	55.6614	50.3348	39.532	69.2462	50.4633	50.3948	36.7191	39.9702	30.5214	51.8565	50.2687	52.5397	49.698	49.125	42.8111	58.399	62.468	46.4081	38.1838	40.4469	41.3574
GRMZM2G058033	chr6	99272412	99273843	0	0	0	0	0	0	0	0	0	0	0	0	0	0	0	0	0	0	0	0	0	0	0	0
GRMZM2G465213	chr9	135480429	135481429	0	0	0	0	0	0	0	0	0	0	0	0	0	0	0	0	0	0	0	0	0	0	0	0
AC191264.3_FG002	chr7	150153354	150155925	0	0	0	0	0	0	0	0	0	0	0	0	0	0	0	0	0	0	0	0	0	0	0	0
GRMZM2G000510	chr4	32432	63643	477.786	564.669	751.669	451.459	524.018	668.749	405.053	465.474	476.466	493.698	573.326	486.733	546.241	908.898	792.5	538.021	650.259	717.987	577.493	672.831	618.004	618.957	674.742	703.702
GRMZM2G041493	chr2	117455643	117456806	0	0	0	0	0	0	0	0	0	32.6454	25.8088	24.0033	0	0	0	0	0	0	0	0	0	0	0	0
AC209784.3_FG007	chr3	181108342	181111529	111.958	54.0653	66.5621	31.9506	15.5016	89.1054	58.0851	69.9902	32.0341	1095.36	263.011	567.503	114.977	104.084	104.214	45.5208	31.8048	68.7394	103.849	31.4702	86.3155	582.224	154.873	321.379
GRMZM5G847362	chr9	22674230	22675705	0	0	0	0	0	0	0	0	0	0	0	0	0	0	0	0	0	0	0	0	0	0	0	0
GRMZM2G466044	chr5	191217941	191219471	0	0	0	0	0	0	0	0	0	0	0	0	0	0	0	0	0	0	0	0	0	0	0	0
GRMZM2G017145	chr7	167497699	167504924	161.604	136.811	190.394	100.618	90.7384	127.537	100.167	95.5951	89.7703	99.9679	115.515	84.6906	155.585	208.421	163.84	127.443	143.916	207.659	137.44	159.057	106.472	152.984	130.511	143.187
GRMZM2G105307	chr3	183259254	183263602	178.833	184.839	226.205	219.056	140.233	226.267	156.603	183.03	184.609	204.66	189.126	175.323	216.616	232.434	184.587	160.797	240.822	183.14	200.606	211.422	175.669	175.979	184.077	189.995
GRMZM2G016232	chr3	13951527	13953150	1821.11	1805.37	671.145	1246.28	1514.37	2092.38	1501.81	890.154	1189.3	907.8	632.45	598.424	433.727	272.116	285.084	221.538	561.566	393.996	574.636	523.314	624.427	300.136	502.792	428.319
GRMZM2G116271	chr3	202254192	202256934	0	0	0	0	0	0	0	0	0	0	0	0	0	0	0	0	0	0	0	0	0	0	0	0
GRMZM2G470499	chr8	174322439	174326592	0	0.811638	3.52491	0	0	1.90431	0	0	0	3.35594	1.7307	8.17535	0	0	4.59677	0	0	0	0	0	0	1.51736	5.64636	5.53026
GRMZM2G477885	chr3	114890785	114891433	0	0	0	0	0	0	0	0	0	0	0	0	0	0	0	0	0	0	0	0	0	0	0	0
GRMZM2G040828	chr1	28641980	28643490	20.0582	22.558	13.3741	15.6714	23.4301	18.7254	11.3324	13.2515	14.7067	18.6292	15.4554	19.3703	16.7504	13.6924	11.7918	18.6863	8.42286	14.1275	16.9635	10.5727	16.869	12.0112	15.6287	15.1369
GRMZM2G102347	chr1	34405243	34408863	36.3269	59.936	37.0745	79.865	77.4859	94.0286	96.9334	77.9313	92.445	105.537	75.5643	90.1788	37.601	72.8744	80.8693	85.5583	72.0788	65.5047	38.9937	47.6021	69.9507	38.3908	54.0293	64.3693
GRMZM2G086430	chr2	16348455	16353827	4.17177	4.1937	6.43469	14.9622	20.9872	14.436	10.3217	7.24965	3.44743	9.09368	11.3654	10.0617	9.03062	5.35597	20.4532	17.5659	13.7129	13.4548	3.27361	3.77405	3.8461	4.21392	24.4974	12.5109
AC217293.3_FG007	chr2	231712003	231718219	11.781	3.59875	9.76515	25.7501	19.0127	6.23313	55.1674	39.5205	18.3585	23.9127	30.0125	22.2189	5.27306	0	4.84957	9.38507	7.64874	5.59156	9.6359	8.18846	15.4546	18.038	18.3375	15.8277
GRMZM2G429972	chr9	136787493	136793177	0	0	0	72.6466	57.4522	97.9805	0	10.6722	0	0	11.7099	0	0	0	0	78.1615	78.9359	79.7207	0	17.675	0	0	12.0333	0
AC200240.3_FG002	chr8	131226019	131226756	0	0	0	0	0	0	0	0	0	0	0	0	0	0	0	0	0	0	0	0	0	0	0	0
GRMZM2G161302	chr7	132064764	132074425	288.902	235.812	196.928	218.94	220.063	188.949	233.258	249.187	222.824	224.842	227.394	204.696	256.364	193.738	182.47	176.814	260.543	175.432	239.247	244.632	207.019	217.14	219.93	214.046
GRMZM2G125356	chr10	122230412	122232602	0	0	0	0	0	0	0	0	0	0	0	0	0	0	0	0	0	0	0	0	0	0	0	0
GRMZM2G074466	chr3	219834664	219847650	160.826	182.088	136.028	173.193	147.959	171.365	126.689	134.611	125.088	155.202	157.174	112.258	129.411	119.431	151.94	143.449	168.565	139.423	135.029	137.352	147.516	135.784	122.431	126.784
GRMZM2G177561	chr2	51626283	51630650	0	0	0	0	0	0	0	0	10.0349	8.56143	11.6474	10.4125	0	0	0	0	0	0	0	0	14.4988	0	0	9.57893
GRMZM2G121418	chr9	42528526	42532016	0	0	0	0	0	0	0	0	0	0	0	0	0	0	0	0	0	0	0	0	0	0	0	0
AC194592.2_FG001	chr6	122382034	122383347	0	0	0	0	0	0	0	0	0	0	0	0	0	0	0	0	0	0	0	0	0	0	0	0
GRMZM2G006428	chr10	127339183	127349430	40.181	52.2555	62.1869	32.4714	43.0978	65.3687	48.565	54.7381	44.862	60.5432	71.6646	61.2159	60.2532	73.7663	88.8559	57.5006	55.0668	66.8824	58.3456	53.72	58.2596	55.2344	47.2437	40.486
AC214438.3_FG002	chr4	43488757	43489249	0	0	0	0	0	0	0	0	0	0	0	0	0	0	0	0	0	0	0	0	0	0	0	0
GRMZM2G029632	chr2	171228781	171233535	76.6809	85.7831	75.8153	60.6609	81.3559	65.0966	41.2802	61.712	56.0509	66.6544	63.8977	54.5832	72.09	72.2416	60.0739	54.4937	74.1874	61.2855	62.0526	52.8456	64.3517	71.1778	54.5834	96.6521
GRMZM2G097524	chr9	124735596	124736454	0	0	0	0	0	0	0	0	0	0	0	0	0	0	0	0	0	0	0	0	0	0	0	0
GRMZM2G158489	chr7	13610538	13613605	61.124	50.7169	45.3007	84.7364	71.1083	47.2411	103.691	81.8832	79.602	93.1455	99.6178	113.032	60.017	51.3223	65.7217	85.249	74.6811	59.1533	96.5047	88.6687	81.3592	92.0929	114.702	99.7878
GRMZM2G140917	chr6	86747562	86755916	89.3415	73.7703	65.8685	93.5148	95.7115	57.041	106.069	106.928	113.845	83.3903	102.516	97.3158	57.598	56.8497	85.6347	99.4437	67.105	75.5388	81.1482	100.44	89.2374	69.014	104.677	83.4042
GRMZM2G150014	chr10	147579293	147582200	229.83	185.895	171.843	228.033	222.821	190.844	116.424	165.871	123.26	130.492	129.151	100.549	174.03	135.016	126.347	175.041	179.008	167.428	190.278	158.362	144.521	157.463	161.303	113.127
GRMZM2G016640	chr3	193310870	193311970	55.5077	39.621	29.402	42.665	35.819	38.8544	43.8884	27.0671	40.0041	45.0459	49.084	42.7672	46.7721	18.91	32.2447	23.5454	36.3779	22.2449	33.609	23.4036	32.5194	31.3697	44.4786	45.7679
GRMZM2G076029	chr3	28350840	28352354	27.0179	20.4538	27.0559	43.4637	43.6753	29.452	115.263	90.2165	116.433	66.5045	52.7116	37.5683	27.9122	24.7499	17.5199	29.9696	17.4276	17.408	43.9738	39.3278	48.1123	20.0101	27.7195	16.8589
GRMZM2G151668	chr3	15160973	15162943	0	0	13.1961	0	0	0	0	0	0	0	4.48618	0	0	0	0	10.672	0	8.42933	0	0	0	8.57242	7.17075	0
GRMZM5G863596	chr3	202942769	202965565	64.7121	42.0352	56.8959	44.4079	57.1807	22.3381	30.1549	34.8934	37.9926	28.7763	31.9565	19.6183	30.6901	32.9396	51.5101	33.026	25.33	31.4836	49.2753	42.6263	55.3734	24.4762	50.4097	51.81
GRMZM5G839695	chr4	165100450	165100693	0	0	0	0	0	0	0	0	0	0	0	0	0	0	0	0	0	0	0	0	0	0	0	0
GRMZM2G142967	chr4	235909166	235909710	0	0	0	0	0	0	0	0	0	0	0	0	0	0	0	0	0	0	0	0	0	0	0	0
GRMZM2G380619	chr6	26221852	26229218	0	0	0	0	0	0	0	0	0	0	0	0	0	0	0	0	0	0	0	0	0	0	0	0
GRMZM5G884270	chr5	178073883	178086595	80.996	66.145	71.5034	72.6471	81.2785	71.801	110.49	90.1674	85.2579	75.2373	97.5094	76.7368	54.3719	58.4851	68.501	100.06	71.0482	82.2039	86.5203	87.5441	83.1778	77.9215	88.9436	86.7351
GRMZM2G111066	chr9	104913630	104914928	0	0	0	0	0	0	0	0	0	0	0	0	0	0	0	0	0	0	0	0	0	0	0	0
GRMZM2G177391	chr1	87168763	87170163	0	0	0	0	0	0	0	0	0	0	0	0	0	0	0	0	0	0	0	0	0	0	0	0
GRMZM2G113396	chr2	206899425	206903057	52.6312	66.413	57.1837	77.2217	62.3357	45.7471	37.0637	28.3024	31.8821	26.8414	27.0107	30.0903	61.5703	46.9583	50.9718	92.2216	62.6829	59.1874	22.3822	31.1389	29.2872	27.427	22.4228	21.2232
AC204710.4_FG003	chr4	30479108	30479773	0	0	0	0	0	0	0	0	0	0	0	0	0	0	0	0	0	0	0	0	0	0	0	0
GRMZM5G860569	chr1	177422860	177423481	0	0	0	0	0	0	0	0	0	0	0	0	0	0	0	0	0	0	0	0	0	0	0	0
GRMZM2G447987	chr2	220854709	220859399	32.2079	37.7081	45.0692	47.4034	35.9576	43.5486	26.1959	23.0657	17.0175	12.4476	21.0532	10.7685	32.7483	35.1159	38.763	57.7463	53.4167	42.999	19.8651	21.1003	13.2195	19.0385	25.7505	17.1942
GRMZM2G075148	chr2	213177836	213185654	0	1.62408	0	1.45138	0	0	0	0.777375	0	1.46445	0	0	0	0	0	0	0	0	1.64063	0	0	0	0	0
GRMZM2G157102	chr2	32271623	32275214	0	5.17589	5.096	2.11659	0	0	2.61875	4.55494	3.26934	2.14201	0	0	2.79012	4.39153	3.603	0	2.98483	3.98234	5.66817	3.87802	6.65565	0	0	0
GRMZM2G479746	chr6	32536876	32553298	119.403	167.483	188.576	224.782	142.411	205.112	153.308	134.332	154.42	119.398	129.556	188.593	173.337	115.727	103.687	176.003	216.174	214.168	131.156	118.382	111.805	139.388	113.832	91.3942
GRMZM2G137168	chr4	209546507	209547917	0	0	0	0	0	0	0	0	0	0	0	0	0	0	0	0	0	0	0	0	0	0	0	0
GRMZM2G136887	chr8	140378611	140386322	122.126	92.0437	109.756	76.8397	90.3638	99.3488	127.399	90.317	128.483	146.073	125.514	147.568	106.64	86.0067	96.0735	67.4781	76.5137	67.4005	103.142	102.958	105.502	114.484	122.185	103.519
GRMZM2G348846	chr6	105537996	105540201	15.8863	13.2388	7.68283	12.7882	5.30171	8.97312	25.1595	17.6427	9.3063	10.5325	13.1074	17.9493	12.3626	0	0	11.041	18.44	21.0581	14.1911	11.1973	0	41.2076	6.31092	15.277
GRMZM2G032648	chr5	24609082	24611412	24.8843	14.3543	25.174	10.5457	0	11.8203	0	10.9452	10.139	21.6186	10.7373	0	16.2339	0	0	17.2429	11.579	14.3841	28.7144	0	0	26.4093	9.04944	9.16457
GRMZM2G142776	chr8	141610327	141611548	0	0	0	0	0	0	0	0	11.7039	0	0	0	0	0	0	0	0	0	0	0	0	0	0	0
GRMZM2G089193	chr7	8928205	8930566	103.254	163.953	90.0902	128.052	141.094	74.104	225.089	193.669	282.279	167.099	150.116	246.692	69.4084	74.8799	108.49	63.7056	79.7291	69.762	131.411	116.811	141.053	109.811	193.072	165.651
GRMZM2G019207	chr5	17066432	17067213	0	0	0	0	0	0	0	0	0	0	0	0	0	0	0	0	0	0	0	0	0	0	0	0
GRMZM2G118534	chr4	16628607	16631296	19.1406	20.2932	25.2608	31.4521	15.1015	34.3135	0	3.73496	0	9.06081	24.8485	14.9383	24.4832	29.7557	25.5262	24.8439	25.6632	34.3131	5.629	4.40662	0	16.9249	23.6338	22.2659
GRMZM2G149683	chr8	145230330	145231761	0	0	0	0	0	0	0	0	0	0	0	0	0	0	0	0	0	0	0	0	0	0	0	0
GRMZM2G090087	chr6	161454530	161462066	521.796	401.147	358.941	406.515	398.622	348.832	473.995	483.111	458.826	373.541	373.127	233.21	351.742	250.158	303.202	401.71	319.647	288.367	429.887	389.5	395.108	285.172	355.714	260.073
GRMZM2G039463	chr5	124242906	124245659	32.4758	29.985	32.2479	27.1049	13.7307	8.31658	4.86423	0	0	9.82245	0	0	49.2112	35.5828	33.6146	26.0692	13.7867	23.12	15.1989	0	0	13.3076	0	2.61125
GRMZM2G352618	chr6	128455029	128455900	43.9524	31.2302	65.5332	22.8887	18.5975	52.1234	0	0	0	11.0505	15.386	0	22.5723	36.5891	16.9753	23.4197	24.8065	36.2443	0	0	0	0	15.4204	0
GRMZM2G702909	chr2	6168591	6168927	0	0	0	0	0	0	0	0	0	0	0	0	0	0	0	0	0	0	0	0	0	0	0	0
GRMZM2G123820	chr6	106047283	106048952	0	0	0	0	0	0	0	0	0	0	0	0	0	0	0	0	0	0	0	0	0	0	0	0
GRMZM2G351990	chr8	141648490	141651599	89.3816	99.5193	79.0517	43.3044	48.6405	30.2668	123.742	103.421	112.568	40.2984	32.3146	44.5075	81.2657	72.1718	56.5966	42.9074	62.4782	43.4197	63.5756	96.476	86.9533	32.0587	23.8271	20.3507
GRMZM2G328795	chr3	169113609	169117248	0	0	7.3033	11.1282	13.5758	12.1411	3.54798	6.39292	2.55788	12.0579	13.7332	5.41476	2.62532	3.63746	2.68563	19.5002	9.75565	7.28937	2.3312	7.41869	0	4.70875	15.7841	12.9397
GRMZM5G859444	chr5	165270759	165272399	0	0	0	0	0	0	0	0	0	0	0	0	0	0	0	0	0	0	0	0	0	0	0	0
GRMZM2G111132	chr3	221923217	221923427	0	0	0	0	0	0	0	0	0	0	0	0	0	0	0	0	0	0	0	0	0	0	0	0
GRMZM2G363805	chr8	73740636	73741911	0	0	0	0	0	0	0	0	0	0	0	0	0	0	0	0	0	0	0	0	0	0	0	0
GRMZM2G004140	chr5	1681774	1686570	24.2108	63.6179	62.8792	54.1368	49.2819	75.435	74.8336	90.3921	84.2466	69.2684	52.2931	79.5009	84.2831	74.9784	65.9979	62.1536	74.0279	58.3877	63.3249	56.0638	74.8139	68.129	59.017	52.8848
GRMZM2G085035	chr8	166624184	166625981	0	0	0	0	0	0	0	0	0	0	0	0	0	0	0	0	0	0	0	0	0	0	0	0
GRMZM2G318633	chr5	155524466	155526667	70.7845	75.0854	75.5347	114.102	119.567	115.707	95.8564	137.601	78.9161	97.8366	135.104	107.156	80.1839	109.067	80.3459	159.103	72.5536	157.273	52.0701	51.1545	107.989	75.6182	110.588	51.2996
GRMZM2G032225	chr2	62290229	62291455	0	0	0	0	0	0	0	0	0	0	0	0	0	0	0	0	0	0	0	0	0	0	0	0
GRMZM2G078926	chr3	209543593	209552791	73.238	126.511	107.537	71.6805	99.7085	117.412	97.5526	141.071	97.9585	116.067	122.89	118.64	77.1326	158.681	87.5464	78.2516	145.201	96.8498	114.151	89.5131	109.454	170.125	93.6343	135.077
GRMZM2G045294	chr4	168739233	168740533	0	0	15.5046	17.1155	31.4176	33.1645	30.0143	24.5937	30.018	15.9583	17.5732	26.6245	27.5521	0	18.6181	27.5918	25.438	18.0546	20.83	0	0	8.21438	21.4341	13.3023
AC198781.3_FG002	chr10	5279772	5279997	0	0	0	0	0	0	0	0	0	0	0	0	0	0	0	0	0	0	0	0	0	0	0	0
GRMZM2G008106	chr4	201732484	201734182	102.342	93.6302	118	165.005	101.914	125.142	100.288	90.2596	135.872	69.2559	91.7992	71.293	101.574	59.4974	78.1315	148.715	78.4015	93.6591	59.0481	67.909	44.2179	37.9861	58.7114	53.7147
GRMZM2G365035	chr2	157290492	157298357	124.34	115.27	139.077	100.864	116.803	116.95	60.082	74.0771	89.1463	66.866	65.8253	61.5121	119.112	110.08	119.626	102.931	109.862	92.4971	75.5216	57.9456	72.6891	78.4085	84.0556	75.1999
GRMZM2G012213	chr5	204315353	204318116	59.3243	46.2136	31.6233	30.1452	31.021	19.6149	44.4909	30.9821	38.8618	36.3416	28.0449	17.4455	50.8825	34.5224	29.332	30.631	31.3678	20.8618	45.1023	41.8749	49.4372	34.7574	34.9888	34.102
GRMZM5G896916	chr9	147140988	147151193	80.2948	83.9033	87.5725	54.7753	63.2966	54.9505	94.5039	80.9931	87.1373	82.1827	79.0845	86.1522	61.296	90.6983	104.735	46.2872	72.5262	74.8397	80.345	77.5234	80.5683	105.126	93.1384	92.2972
GRMZM2G176394	chr2	233597233	233599119	96.2159	104.435	89.4331	83.9967	71.4323	66.9282	87.8855	73.6986	102.645	88.2585	98.8235	51.6786	59.9898	38.0943	31.4714	84.1689	55.4853	88.5112	38.8161	50.35	39.219	48.249	63.6545	49.3244
GRMZM2G421682	chr2	201798744	201799559	0	0	0	0	0	0	0	0	0	0	0	0	0	0	0	0	0	0	0	0	0	0	0	0
GRMZM5G819919	chr10	2842741	2846127	4.18198	2.94666	3.54257	13.2305	10.3987	11.2396	3.42469	4.94367	1.9632	2.42824	1.3564	1.86697	2.95949	4.16152	10.4748	10.8613	12.7885	13.3125	3.14599	4.22823	2.84588	2.16322	0	2.18716
GRMZM2G028700	chr1	174634732	174645383	151.394	179.292	162.915	134.877	140.855	191.955	125.287	145.984	115.898	168.895	176.664	162.644	128.259	129.618	170.413	135.357	160.04	168.423	165.074	150.624	162.291	217.276	157.605	170.932
AC193500.3_FG003	chr1	1780237	1781389	0	0	0	0	0	0	0	0	0	0	0	10.1696	0	0	0	0	0	0	0	0	0	0	0	0
GRMZM2G444029	chr3	65708891	65713393	94.7208	116.649	122.583	159.741	96.1735	112.351	135.562	102.552	148.779	87.8356	93.8452	84.8097	135.845	116.397	126.199	122.922	111.811	138.695	139.698	107.308	122.408	93.7893	93.6518	76.7009
GRMZM2G311036	chr1	66304871	66306978	0	0	0	0	0	5.09888	0	0	0	0	0	0	0	0	90.175	0	9.34483	0	0	0	0	0	0	0
GRMZM2G401009	chr3	175936708	175937434	0	0	0	0	0	0	0	0	0	0	0	0	0	0	0	0	0	0	0	0	0	0	0	0
GRMZM2G167253	chr3	172374934	172378448	2.21625	4.89577	0	0	0	0	2.74259	0	0	0	0	0	2.36934	3.82171	4.72489	0	0	0	0	0	2.4572	1.83389	1.5806	1.5739
GRMZM2G131597	chr2	110154595	110162360	12.0951	15.4636	15.6568	22.8303	17.6804	23.3439	19.7011	13.435	19.0829	20.6435	23.9652	25.5078	19.3881	13.7519	23.9775	19.2672	23.4859	27.0045	14.0583	12.9595	13.3436	18.3858	17.6051	12.3922
GRMZM2G103672	chr1	251136915	251138525	6.89099	21.1457	28.9898	23.9171	32.828	30.8602	31.5051	27.4282	30.2236	14.224	32.8468	38.8788	6.9437	29.998	35.7216	16.6396	63.9559	33.4855	17.8094	22.875	41.5922	20.3385	30.4167	46.7157
GRMZM2G168552	chr8	157100231	157101209	0	0	0	0	0	0	0	0	0	0	0	0	0	0	0	0	0	0	0	0	0	0	0	0
GRMZM2G391487	chr5	212684728	212687940	0	0	0	0	0	0	0	0	0	0	0	0	0	0	0	0	0	0	0	0	0	0	0	0
GRMZM2G027100	chr3	2748193	2748460	0	0	0	0	0	0	0	0	0	0	0	0	0	0	0	0	0	0	0	0	0	0	0	0
GRMZM2G087507	chr2	187627333	187631028	0	0	0	0	0	0	13.0786	16.97	5.41371	22.0269	12.1449	28.5887	8.39601	0	0	8.53116	0	0	0	0	0	17.4288	18.2722	8.13342
GRMZM2G106622	chr10	14302292	14305526	33.5239	31.2714	42.624	29.3133	24.3792	34.2323	56.6157	48.7038	52.4146	84.6447	83.234	129.545	60.9119	70.3149	61.5645	53.6387	35.7849	55.2665	23.4097	22.0757	29.3497	74.9604	65.4099	52.5799
GRMZM2G351469	chr7	163608525	163609141	0	0	0	0	0	0	33.1556	0	0	0	0	0	0	0	0	0	0	0	0	0	0	0	0	0
GRMZM2G140755	chr7	175201007	175201756	0	0	0	0	0	0	0	0	0	0	0	0	0	0	0	0	0	0	0	0	0	0	0	0
GRMZM2G469898	chr9	64028901	64031969	597.74	783.956	422.001	1217.22	947.79	670.419	1101.79	906.262	1112.2	1368.28	885.382	894.924	577.953	293.711	205.303	577.065	737.37	543.108	447.661	503.337	381.335	629.446	506.77	429.22
GRMZM2G070837	chr8	146152363	146154346	0	0	0	0	0	0	0	0	0	0	0	0	0	0	0	0	0	0	0	0	0	0	0	0
GRMZM5G803318	chr10	4592171	4594686	189.709	197.107	221.071	203.423	211.268	233.672	429.953	422.031	432.613	419.59	397.735	296.114	241.699	221.53	193.733	269.922	224.014	161.225	259.696	242.351	269.489	288.374	290.804	220.555
AC195214.3_FG007	chr2	216565440	216565914	0	0	0	0	0	0	0	0	0	0	0	0	0	0	0	0	0	0	0	0	0	0	0	0
GRMZM2G329484	chr1	267417235	267418580	0	0	0	0	0	0	0	0	0	0	0	0	0	0	0	0	0	0	0	0	0	0	0	0
GRMZM2G062777	chr1	158329690	158336220	9.80522	12.3295	15.0595	0	0	0	0	0	0	0	0	0	32.4502	16.408	15.6176	0	0	0	0	0	0	0	0	0
GRMZM2G148937	chr5	1543676	1546723	0	0	0	14.4887	14.9903	0	10.7178	12.4993	9.76057	0	0	0	0	0	0	0	0	14.6753	0	19.1404	7.2993	0	9.05012	9.59017
GRMZM2G154558	chr2	87656246	87657889	0	0	0	0	0	0	0	0	0	0	0	0	0	0	0	0	0	0	0	0	0	0	0	0
GRMZM5G879749	chr5	213533997	213539571	10.0707	11.175	8.38455	18.8835	17.7929	14.9329	6.43433	16.3643	6.8438	0	8.58245	5.74231	23.1997	8.33286	17.1427	37.7359	24.8498	17.4252	0	7.70722	0	12.6937	7.83122	0
AC217978.3_FG001	chr10	143085208	143085610	0	0	0	0	0	0	0	0	0	0	0	0	0	0	0	0	0	0	0	0	0	0	0	0
GRMZM2G121221	chr5	4038553	4040410	349.797	367.299	203.78	514.38	334.961	512.915	251.212	272.727	203.99	182.96	254.809	143.784	141.107	121.502	245.428	232.193	263.143	262.565	226.009	224.043	162.87	141.734	215.314	180.913
AC194480.3_FG001	chr1	172297519	172297765	0	0	0	0	0	0	0	0	0	0	0	0	0	0	0	0	0	0	0	0	0	0	0	0
GRMZM2G366392	chr4	136066790	136069510	1095.58	475.73	609.855	547.192	703.53	314.731	410.802	433.447	477.517	360.878	505.674	446.395	604.802	596.425	933.49	594.922	395.735	652.306	1102.8	1047.27	938.144	528.205	1090.63	1189.67
AC212286.3_FG007	chr5	177973749	177974790	0	0	0	0	0	0	0	0	0	0	0	0	0	0	0	0	0	0	0	0	0	0	0	0
GRMZM5G872499	chr5	215062047	215063124	82.9001	109.982	157.954	63.6716	52.1309	39.6645	123.905	76.7265	78.047	156.53	66.0195	89.3712	112.238	180.24	176.488	91.4214	95.8132	70.0061	112.236	81.9703	72.3513	61.4619	59.5825	45.222
AC217358.3_FG007	chr1	296961160	296962159	0	0	0	0	0	0	0	0	0	0	0	0	0	40.0198	76.8221	0	0	0	0	0	0	0	0	0
GRMZM5G866918	chr7	167716123	167732399	152.219	96.9171	125.804	126.322	116.537	96.3788	117.671	116.909	99.2965	114.956	106.57	109.879	130.235	112.164	124.402	123.554	97.9143	119.087	117.994	118.452	111.814	103.411	127.822	101.235
GRMZM2G101818	chr4	236700679	236701697	18.8511	51.0192	56.6862	29.8689	25.1474	71.0803	83.1984	72.6061	81.0042	54.7872	85.3953	30.6923	40.8408	24.6836	0	12.7786	18.4069	22.537	21.5786	22.9717	18.8889	31.2036	35.6979	22.6748
GRMZM2G122447	chr9	100304256	100305904	0	0	0	0	0	0	0	0	0	0	0	0	0	0	0	6.63075	4.18128	4.82544	0	0	0	0	0	0
GRMZM2G093632	chr2	10553674	10555703	0	0	0	0	0	0	0	0	0	0	0	0	0	0	0	0	0	0	0	0	0	0	0	0
GRMZM2G430500	chr2	14891651	14892023	0	0	0	0	0	0	0	0	0	0	0	0	0	0	0	0	0	0	0	0	0	0	0	0
GRMZM2G008341	chr4	29922222	29923189	162722	131029	247002	7529.32	15292	58687.7	237.088	1945.94	1228.22	15883.9	21473.5	939.745	258107	380241	282678	162475	133030	231772	109095	180408	63187	74534.3	78652.8	22864
GRMZM2G424020	chr1	14113782	14117401	1.54844	1.50761	1.57637	1.89477	2.7902	2.1635	1.45935	1.39501	1.94534	0	0	0	0	0	0	0	0	1.40905	1.59428	1.47631	1.55222	0	0	1.12331
GRMZM2G412234	chr8	19550660	19556710	174.22	109.895	146.957	78.4775	88.8874	70.5426	99.1073	81.5805	68.8587	86.8253	81.8262	75.5362	110.358	90.1425	157.583	101.891	74.3064	135.928	129.241	120.119	113.497	90.4062	115.287	130.237
GRMZM2G445634	chr1	16792358	16793281	34.478	20.9825	45.9003	68.7534	22.2739	17.7311	0	26.2926	28.7639	0	23.9222	33.6588	59.4975	0	0	21.9316	23.0984	32.4304	30.1598	0	17.8899	32.073	34.6837	19.2578
AC211474.3_FG006	chr8	16747526	16754983	0	0	0	0	0	0	0	0	0	0	0	0	0	0	0	0	0	0	0	0	0	0	0	0
GRMZM2G318292	chr7	54327971	54330225	0	0	0	0	0	0	0	0	0	0	0	0	0	0	0	0	0	0	0	0	0	0	0	0
GRMZM2G073044	chr8	123469337	123470737	48.9186	90.3673	74.8113	39.4455	78.6947	145.479	127.781	66.4813	117.097	92.6727	68.2547	100.154	52.5674	27.3368	13.4119	29.6579	33.0411	46.8037	19.7617	11.4281	30.133	52.558	12.2502	9.75115
GRMZM2G143608	chr3	229739852	229741644	0	0	6.96382	0	0	0	0	0	3.48604	4.57161	0	6.58057	0	0	5.17765	0	4.64309	0	4.24018	5.672	5.67118	0	0	8.0238
GRMZM2G061419	chr8	163368912	163375102	94.0376	99.5167	115.563	179.321	161.097	168.652	287.958	264.938	218.048	284.082	221.895	331.309	97.3374	118.947	118.619	152.861	160.396	108.728	58.1733	98.9212	105.505	236.314	122.894	127.982
GRMZM2G323413	chr9	20179809	20181423	0	0	0	0	0	0	0	0	0	0	0	0	0	0	0	0	0	0	0	0	0	0	0	0
GRMZM2G377341	chr5	38567211	38578529	76.0936	72.3894	57.2272	74.7058	89.2933	49.1996	100.295	79.2148	64.8433	89.5813	85.3051	68.1807	68.3395	46.8876	68.6474	70.2484	45.256	54.9432	57.4731	53.1847	60.5424	74.037	83.9902	80.6909
GRMZM2G070780	chr10	81957134	81959818	100.86	115.534	166.861	123.297	146.129	175.641	121.866	139.045	140.083	153.356	165.961	198.379	143.902	294.791	190.861	149.634	200.587	233.695	98.6519	128.358	139.764	274.262	145.806	186.382
GRMZM2G371651	chr8	40812668	40813624	0	0	0	0	0	0	0	0	0	0	0	0	0	0	0	0	0	0	0	0	0	0	0	0
GRMZM2G092483	chr1	10820297	10821493	0	0	0	0	0	0	0	0	0	0	0	0	0	0	0	0	0	0	0	0	0	0	0	0
GRMZM5G844562	chr5	98993015	98997371	236.458	140.409	236.042	132.129	159.634	77.8655	286.873	150.969	127.598	175.25	253.403	226.346	191.459	163.62	199.039	124.049	91.3639	136.799	70.2976	62.7144	110.854	151.852	195.233	143.301
GRMZM2G088305	chr7	11284070	11288350	0	0	0	0	0	0	0	0	0	0	0	0	0	0	0	0	0	0	0	0	0	0	0	0
GRMZM2G122362	chr3	211122123	211127716	21.4726	26.897	31.2411	26.3831	28.2308	30.4353	35.5513	37.3496	38.5119	42.4091	37.2292	35.1865	35.6115	37.8923	41.3403	37.7676	27.8249	27.3603	27.0547	24.4101	24.5709	43.3201	32.8976	27.4775
GRMZM2G044382	chr10	120823845	120828918	44.2117	56.3843	48.5964	83.2481	76.4662	53.7173	93.245	85.2767	89.0287	54.697	63.522	71.2157	42.2852	63.8757	60.6836	48.8808	52.9733	66.8732	62.9498	55.4277	73.2921	61.9509	64.3147	58.0522
GRMZM2G015989	chr4	240742462	240747734	1353.5	1482.2	632.975	1103.61	1492.39	1545.95	946.075	1236.75	1153.99	1417.44	1414.95	1207.16	664.755	466.377	602.829	973.511	981.194	822.772	1308.49	1183.74	1253.21	1143.95	1529.84	1460.81
AC203909.3_FG007	chr4	32164014	32165649	0	0	0	13.4516	0	0	8.63195	0	0	0	0	0	0	0	0	0	0	0	0	0	0	0	0	0
GRMZM2G170969	chr8	162756042	162756672	0	17.6606	0	914.76	535.13	747.731	817.748	775.04	1314.55	46.8853	21.6553	25.5197	0	53.632	138.467	847.727	933.8	459.382	390.967	461.938	308.112	0	19.3187	0
GRMZM2G034840	chr2	3338227	3344486	4.6477	6.71506	8.65002	0	2.46388	0	2.80041	0	1.25355	1.55024	1.97889	2.48296	6.96553	22.0015	15.92	3.9773	6.60477	5.62112	7.46636	5.44434	4.49112	3.55618	4.57715	4.47557
GRMZM2G333916	chr7	11127928	11134326	93.9566	159.102	86.423	64.0085	113.974	100.602	93.6113	102.673	117.228	97.5535	94.062	110.196	76.5179	75.8418	100.547	59.6369	96.12	90.6446	129.508	90.0555	142.871	86.3784	92.3235	157.164
GRMZM2G390236	chr3	25309306	25310108	0	0	0	0	0	0	0	0	0	0	0	0	0	0	0	0	0	0	0	0	0	0	0	0
GRMZM2G082448	chr2	214210523	214215896	83.45	115.96	80.9327	112.827	99.9963	119.972	199.099	149.571	142.868	143.149	129.988	111.386	101.157	74.6715	89.8874	99.6532	90.856	87.8252	101.705	100.752	99.2573	89.7181	102.51	77.335
GRMZM2G029974	chr8	74131287	74133362	42.152	38.33	37.591	16.2704	9.2652	17.9211	19.5343	20.4795	14.176	21.6957	9.60281	18.1069	36.0703	40.4116	32.6784	10.5321	9.45948	10.6241	13.9203	7.34786	8.51399	14.6919	11.6882	9.17812
GRMZM2G436344	chr9	101771086	101774624	0	0	0	0	0	0	0	0	0	0	0	0	0	0	3.21113	0	0	3.47278	0	0	0	0	0	0
GRMZM2G329334	chr7	117093977	117094472	0	0	0	0	0	0	0	0	0	0	0	0	0	0	0	0	0	0	0	0	0	0	0	0
GRMZM2G181227	chr10	19475271	19481312	98.1539	56.7506	100.781	91.0748	75.2068	68.1097	42.7156	35.7817	72.3089	62.8858	59.1311	45.1649	158.528	136.356	155.211	109.474	41.7277	80.2799	49.487	47.2648	53.8658	48.1758	86.839	86.2949
GRMZM2G117405	chr8	164558358	164563720	0	0	0	0	0	0	0	0	0	0	0	0	0	0	0	0	0	0	0	0	0	0	0	0
GRMZM2G110447	chr4	160233886	160235377	0	0	0	0	0	0	0	0	0	0	0	0	0	0	0	0	0	0	0	0	0	0	0	0
GRMZM2G306376	chr2	67755205	67758000	23.9704	32.165	28.3149	10.0489	21.4337	22.5374	21.2045	15.5005	15.6797	18.6664	32.6603	24.8849	23.7593	28.719	26.3568	12.2031	16.7225	28.9567	29.068	15.4049	23.6243	26.2902	24.8408	23.7203
GRMZM2G010105	chr8	164356752	164363486	11.0019	32.5972	15.2342	23.8629	25.6851	19.6587	21.1637	24.0358	19.184	19.1735	21.2888	19.7021	13.6527	11.5343	16.0309	17.2734	12.243	13.0908	16.1621	20.0926	24.884	9.5815	15.1654	16.7743
GRMZM2G136803	chr7	171699374	171703593	118.774	166.589	161.097	89.6327	115.61	114.828	87.6915	118.906	82.8317	87.4509	117.137	63.1167	120.736	169.719	167.127	105.094	133.128	109.831	120.437	119.323	128.18	116.474	108.195	100.221
GRMZM2G473367	chr6	61179282	61184400	161.938	176.681	196.692	163.826	134.209	233.524	158.492	151.339	120.763	311.146	245.872	190.537	226.922	219.195	194.831	218.153	199.347	204.969	138.228	128.141	144.548	272.771	174.362	179.443
GRMZM2G701704	chr3	125577778	125577994	0	0	0	0	0	0	0	0	0	0	0	0	0	0	0	0	0	0	0	0	0	0	0	0
GRMZM2G163283	chr6	165561338	165562060	0	0	0	0	0	0	0	0	0	0	0	0	0	0	0	0	0	0	0	0	0	0	0	0
GRMZM2G039586	chr9	80170946	80173134	0	0	0	0	0	0	0	0	0	0	0	0	0	0	0	0	0	0	0	0	0	0	0	0
GRMZM2G017752	chr10	140289207	140290291	0	0	0	0	0	0	0	0	0	0	0	0	0	0	0	0	0	0	0	0	0	0	0	0
GRMZM2G030494	chr1	196338967	196340855	0	15.3652	12.4449	18.0351	13.7383	23.7037	17.5361	12.7875	19.1951	30.2758	35.422	21.8136	37.2339	0	0	18.8923	28.382	0	33.6527	0	22.8061	0	14.7237	21.6996
GRMZM2G075668	chr10	120264007	120265126	0	0	0	0	0	0	0	0	0	0	0	0	0	0	0	0	0	0	0	0	0	0	0	0
GRMZM2G026391	chr10	133816855	133820703	21.7811	16.7066	25.7062	19.2404	18.2844	9.92305	19.1568	11.2042	11.5928	11.9993	8.03893	9.81218	0	27.4318	30.6411	13.6844	18.1554	25.8875	10.8916	15.6745	17.6647	7.1427	14.1105	12.2372
GRMZM2G009575	chr7	69786314	69790638	58.8648	46.1316	55.4684	55.353	46.5314	38.2794	56.9668	66.0165	55.6354	56.1215	40.9472	43.5033	57.4106	48.8389	58.4876	48.5804	46.7764	46.8777	54.7827	55.178	42.7465	50.4425	51.8445	44.9107
GRMZM5G808811	chr6	60978926	60981565	450.809	475.803	314.341	410.82	435.839	403.095	339.289	393.827	447.933	342.399	483.095	423.557	410.324	330.558	298.432	415.857	453.344	517.111	510.733	592.366	425.138	424.597	539.217	483.438
GRMZM2G093858	chr10	83547655	83551738	27.7883	38.1967	46.0746	55.567	66.9566	47.2216	37.5374	33.8675	61.772	36.5598	44.6735	32.5356	32.2567	41.6005	46.0711	41.6629	43.7841	68.9084	45.2499	45.6137	53.2612	44.2115	64.8153	81.3238
AC187096.5_FG001	chr8	20922671	20927879	0	0	0	0	0	0	0	0	0	0	0	0	0	0	0	0	0	0	0	0	0	0	0	0
GRMZM2G161335	chr1	180306605	180308510	213.261	135.846	170.085	220.712	138.518	191.527	174.459	158.834	161.629	112.544	117.347	151.285	211.503	123.421	209.294	168.041	157.502	203.388	90.2319	115.83	115.19	161.847	124.842	99.5518
GRMZM2G110220	chr9	2258592	2259952	0	0	0	0	0	0	0	0	0	0	0	0	0	0	0	0	0	0	0	0	0	0	0	0
GRMZM2G086587	chr5	100010948	100014258	42.9387	41.9402	48.329	79.4207	40.3211	46.6886	47.5478	47.2984	58.7507	58.9763	40.2752	60.7604	57.5819	30.7666	33.7096	47.8349	39.0072	28.3426	15.6067	35.9918	26.7448	56.6611	35.4339	29.225
GRMZM2G324248	chr9	93146380	93147177	66.6415	34.2989	77.0419	33.3591	38.4474	37.9287	54.5395	41.2719	22.4672	42.0093	21.334	35.5246	24.8767	48.1525	56.6166	32.435	25.8943	43.8239	23.4371	24.7414	44.6614	27.177	46.3715	25.2594
AC234575.1_FG003	chr6	132657598	132658828	41.1745	50.4762	40.5635	32.566	40.703	34.7929	50.5844	28.6491	39.5983	29.7554	28.0451	31.7681	24.5849	16.7732	17.8706	11.3068	18.4181	19.3112	15.027	15.0043	13.7671	19.4952	18.8317	17.2656
AC190589.2_FG002	chr3	138546683	138547370	0	0	0	0	0	0	0	0	0	0	0	0	0	0	0	0	0	0	0	0	0	0	0	0
GRMZM2G061969	chr8	17388791	17393555	126.333	132.564	111.173	118.251	103.325	84.5202	188.215	175.235	138.519	244.433	191.453	159.379	124.809	120.509	124.852	136.733	76.2578	77.3983	109.436	108.405	130.451	137.791	135.356	95.6862
GRMZM2G018689	chr10	127265136	127268022	234.957	223.241	216.175	148.474	123.762	140.582	149.697	102.175	137.233	186.156	203.265	165.122	211.351	182.524	216.54	113.046	134.469	123.663	171.939	133.327	129.9	214.08	179.368	185.901
GRMZM2G025875	chr2	37572940	37573498	0	0	0	0	0	0	0	0	0	0	0	0	0	0	0	0	0	0	0	0	0	0	0	0
GRMZM5G805285	chr1	211396493	211397271	0	0	0	0	0	0	0	0	0	0	0	0	0	0	0	0	0	0	0	0	0	0	0	0
GRMZM2G347983	chr3	134293603	134295139	0	0	0	0	0	0	0	0	0	0	0	0	0	0	0	0	0	0	0	0	0	0	0	0
GRMZM2G149428	chr2	219389301	219391782	13.8606	8.11597	10.8417	24.0653	9.40248	9.83814	21.8661	31.8486	11.9948	24.3383	30.4239	29.8666	14.4651	10.5954	9.2236	45.0497	17.6101	11.7897	17.1958	16.0368	20.6788	0	21.5079	7.24592
GRMZM2G701109	chr6	129542920	129543499	0	0	0	0	0	0	0	0	0	0	0	0	0	0	0	0	0	0	0	0	0	0	0	0
GRMZM2G095895	chr6	119200176	119200897	0	0	0	0	0	0	0	0	0	0	0	0	0	0	0	0	0	0	0	0	0	0	0	0
GRMZM2G138920	chr10	148323854	148327356	8.88438	18.4446	10.8062	16.0175	18.3277	16.2723	33.1007	25.9571	28.2302	14.687	11.4431	18.5937	10.401	15.0862	20.0435	9.13823	25.727	19.7586	23.4469	21.7211	26.235	10.5737	14.6925	17.9096
GRMZM2G056896	chrUNKNOWN	4878107	4878738	0	0	0	0	0	0	0	0	0	0	0	0	0	0	0	0	0	0	0	0	0	0	0	0
GRMZM2G010433	chr6	113048719	113050633	0	0	0	0	0	0	0	0	0	0	0	3.59858	0	0	0	0	0	0	0	0	0	0	0	0
GRMZM2G098884	chr4	30932066	30947336	95.4944	79.0814	69.781	63.4078	68.8915	82.8059	81.6669	60.6094	64.7975	67.4906	77.6898	71.1899	102.108	73.8973	84.7581	63.9299	73.4122	66.0529	53.9873	59.1505	60.5025	66.0347	73.7443	73.0689
GRMZM2G067183	chr5	199441287	199443232	125.113	71.788	86.9578	110.295	89.8369	69.2188	92.8329	74.6423	87.2696	91.1438	95.6334	73.2578	82.9281	75.9693	92.1907	101.7	67.1294	95.4669	78.1309	61.136	75.5348	75.0439	85.9931	72.9384
GRMZM2G513287	chr1	277362805	277363084	0	0	0	0	0	0	0	0	0	0	0	0	0	0	0	0	0	0	0	0	0	0	0	0
GRMZM2G703415	chr2	231331215	231337987	148.04	152.642	117.72	100.864	133.008	106.325	103.312	108.654	109.028	113.382	132.782	107.579	150.376	111.583	124.021	98.8044	105.885	105.116	143.267	122.092	124.62	123.775	123.095	125.322
GRMZM2G437683	chr1	102891201	102894211	0	0	0	0	0	0	0	0	0	0	0	0	0	0	0	0	0	0	0	0	0	0	0	0
GRMZM2G032955	chr6	132083508	132084494	0	0	23.7931	23.3475	0	0	15.2825	0	0	18.1729	25.7234	16.0123	32.1309	26.8887	30.1771	42.4586	16.5661	0	0	0	0	0	16.1151	0
GRMZM5G832490	chr3	1255012	1255634	0	0	0	0	0	0	0	0	0	0	0	0	0	0	0	0	0	0	0	0	0	0	0	0
GRMZM2G536768	chr10	23993086	23993847	15.3054	10.9931	10.1336	0	0	0	0	0	0	5.50751	0	0	30.1863	12.004	10.6398	0	0	0	6.38351	0	0	0	0	0
GRMZM2G467169	chr9	12103631	12110868	307.631	273.225	286.078	231.365	310.175	272.132	203.344	233.107	203.374	227.55	228.679	212.097	215.9	294.238	293.287	263.268	257.647	298.057	299.538	331.484	268.386	250.147	278.843	261.206
GRMZM2G024622	chr2	200284064	200301275	0	0	0	1.58682	0	1.23934	0	0	0	0	0	0	0	0	0	0	0.974826	2.18049	0	0	0	0	0	0
GRMZM2G043348	chr5	56215095	56218883	61.1657	54.4362	57.8201	47.0531	52.3354	67.151	48.6649	63.3485	66.6138	62.511	56.1685	72.6113	65.4945	66.2335	73.7855	70.7428	74.4341	74.4192	81.5627	73.581	74.5089	71.3905	71.5182	95.0293
GRMZM2G106631	chr8	21036283	21044005	0.25089	0.389831	0.353142	1.09369	0.700449	1.10745	0.241238	0.451934	0.491035	0.369989	0.319232	0.398641	0.33613	0.412152	0.224474	0.657373	0.986324	0.59202	0.463809	0.39195	0.331121	0.260122	0.486234	0.348722
GRMZM2G106680	chr5	182909184	182911740	58.098	70.7024	85.6997	30.7671	40.2007	27.2769	54.2812	47.2838	47.3602	40.7067	32.9783	61.1732	60.6325	42.4857	56.3154	21.0033	21.0691	42.9482	54.8303	29.0267	35.2984	48.298	34.8725	55.8553
GRMZM2G113165	chr1	199106033	199109068	0	0	0	0	0	0	0	0	0	0	0	0	0	0	0	0	0	0	0	0	0	0	0	0
GRMZM2G047867	chr9	65957729	65962751	19.9638	10.7781	18.9901	8.01328	6.69002	13.0884	54.8882	41.2403	17.0405	43.1976	38.4407	39.0114	20.948	23.2948	22.04	20.5882	13.6323	9.46787	27.5764	24.1371	28.9804	45.2795	36.0314	28.2958
GRMZM2G054833	chr5	76632567	76634549	0	0	0	0	0	0	11.7874	0	0	0	0	0	0	0	0	0	0	0	0	0	0	0	0	0
GRMZM2G168330	chr7	147132516	147134161	5816.85	4360.93	2887.93	2834.51	3023.57	3027.24	2045.7	2139.71	1979.07	2362.02	2260.87	2030.28	3840.47	1861.94	2465.02	2808.49	2919.3	2859.49	3036.65	3121.87	1963.02	2410.9	3116.88	2129.19
GRMZM2G010065	chr8	159991886	159996521	95.2935	88.2524	65.3144	63.3836	52.1174	90.1324	56.0397	50.2511	38.3515	110.562	97.2	102.037	96.5962	90.2582	71.2536	67.9687	61.9311	84.8701	55.6355	60.5583	60.1349	100.993	84.1867	94.7483
GRMZM2G435380	chr9	49132684	49134663	0	0	0	9.93428	0	0	0	0	0	0	9.28553	0	0	0	0	0	0	0	0	0	0	0	0	0
GRMZM2G177915	chr5	49900291	49900834	0	41.7339	31.6012	34.129	0	143.097	56.6505	41.7723	27.4616	74.9247	35.4873	74.711	95.1282	141.032	0	109.746	78.3691	90.0591	50.5199	0	0	91.65	0	0
GRMZM2G405090	chr5	27767780	27768798	0	0	0	17.9057	0	0	13.8662	0	19.6101	14.9705	0	0	0	0	0	0	0	0	0	0	0	0	0	0
AC207397.3_FG001	chr4	108812799	108815545	0	0	0	0	0	0	0	0	0	0	0	0	0	0	0	0	0	0	0	0	0	0	0	0
AC198979.4_FG009	chr1	10989530	10989923	0	0	0	0	0	0	0	0	0	0	0	0	0	0	0	0	0	0	0	0	0	0	0	0
AC213099.3_FG002	chr1	62887598	62890415	48.957	41.5508	41.2098	57.505	59.0222	59.8903	40.5762	43.3415	44.1888	58.9407	55.7134	59.5545	43.8219	35.7536	25.1124	52.052	55.7272	47.0798	39.5345	49.0081	33.8389	60.9332	60.658	65.9678
GRMZM2G080263	chr8	132965722	132966675	345.588	675.826	212.423	1161.67	936.317	154.64	602.287	602.076	222.985	67.5478	94.6379	120.851	238.307	177.5	119.099	454.328	459.726	417.012	211.435	132.023	284.399	115.411	40.1572	31.5651
GRMZM2G330453	chr1	259817079	259825409	67.0098	43.5152	96.7532	46.2913	54.4815	42.8407	28.8284	34.4598	40.8573	25.8536	22.4753	20.9083	39.1316	65.3237	76.988	40.6898	34.2542	67.4751	71.411	61.3777	85.5075	30.4658	48.3677	74.9158
GRMZM2G466517	chr9	61250491	61252155	0	0	0	0	0	0	0	0	0	0	0	0	0	0	0	0	0	0	0	0	0	0	0	0
GRMZM2G131683	chr1	230186288	230191174	9.38338	5.91663	13.4062	7.26986	4.46685	4.57629	9.27681	9.32168	7.72387	5.57352	0	3.47453	6.98101	0	0	4.23803	4.59968	5.52328	7.15209	0	8.35365	5.84735	6.00682	12.7761
GRMZM2G133512	chr10	73205122	73217433	4.82303	10.8368	12.73	5.55158	10.0442	6.55853	7.5519	5.4029	7.66045	6.59219	6.1361	4.22979	5.50747	18.2367	17.4045	5.23706	14.3538	7.00581	7.18878	4.58906	6.42192	7.95394	5.38764	4.28274
GRMZM2G019284	chr4	238962114	238964660	246.467	180.986	252.095	212.838	163.562	191.249	179.333	206.273	302.762	268.987	225.849	247.097	234.209	209.516	202.104	139.823	182.252	219.618	187.767	209.119	198.39	237.368	276.681	343.658
GRMZM2G158462	chr1	205410477	205412879	46.9675	48.7513	24.5782	66.138	78.2004	77.0823	25.6514	51.109	35.4361	22.5012	35.4805	27.8603	55.2527	25.7594	27.9628	45.1935	51.3781	39.6514	65.9444	63.4329	51.3819	27.6503	60.3737	40.3801
GRMZM5G801076	chr5	208740968	208744027	288.507	295.503	330.721	332.248	313.174	330.816	224.62	181.653	213.178	235.184	225.583	252.359	284.417	221.376	185.157	237.436	225.105	332.937	173.621	155.487	171.455	274.472	204.424	197.202
GRMZM2G140299	chr2	108932088	108933535	0	0	0	0	0	0	0	0	0	0	0	0	0	0	0	0	0	0	0	0	0	0	0	0
GRMZM2G449478	chr1	227581245	227584249	0	0	0	0	0	0	0	0	0	0	0	0	0	0	0	0	0	0	0.318262	0.526203	0.430716	0	0	0
GRMZM2G348909	chr2	3409612	3414955	43.7144	63.9083	50.7359	89.5508	82.6575	90.1164	82.3629	68.8671	57.2	95.556	91.0861	53.0024	61.5945	77.6284	73.1191	99.2152	72.2382	81.7363	53.245	56.3568	52.4776	86.8813	70.0112	59.3228
GRMZM2G066749	chr1	267907458	267910014	31.3549	23.1817	22.0177	22.9048	22.4612	22.191	11.8066	9.42832	8.03277	16.8072	23.6633	18.9149	21.4006	14.3184	16.9734	26.6463	17.9452	20.4779	13.1896	10.7514	7.63569	21.0777	19.4984	25.622
GRMZM2G064810	chr2	202435992	202437002	0	0	5.88498	0	0	10.3083	0	0	0	30.2473	43.2067	100.312	0	0	5.47554	0	0	13.3825	0	0	0	44.6976	17.1438	46.4099
AC166636.1_FG008	chr1	19980657	19983477	51.7153	45.2318	20.598	44.2094	44.8966	21.6346	64.1128	51.679	40.2935	69.0258	76.5726	54.2106	38.6603	33.6203	41.9754	47.6557	40.0779	39.2191	67.2317	46.7972	49.8765	51.8869	67.8048	69.1672
GRMZM2G166348	chr8	154246057	154247918	14.066	18.0785	11.8308	29.2762	0	13.15	35.1467	34.3283	25.5339	21.6438	16.4055	23.5925	19.1591	13.5367	16.9449	18.146	22.0888	9.40939	18.6694	17.4741	19.4407	11.8645	22.4284	27.8886
GRMZM5G851215	chr2	8078536	8079199	0	0	0	0	0	0	0	0	0	0	0	0	0	0	0	0	0	0	0	0	0	0	0	0
GRMZM5G837876	chr4	13225913	13226786	0	0	0	0	0	0	0	0	0	0	0	0	0	0	0	0	0	0	0	0	0	0	0	0
GRMZM2G329757	chr1	255638115	255638364	0	0	0	0	0	0	0	0	0	0	0	0	0	0	0	0	0	0	0	0	0	0	0	0
AC203847.3_FG009	chr8	132964924	132966655	5.74761	16.4829	5.87135	39.088	10.4798	5.78536	28.3438	37.5294	6.00574	4.01298	9.17758	45.4041	8.81113	35.7344	13.4606	62.353	71.3378	23.0286	9.22949	8.92719	35.6926	29.4965	10.0848	23.0988
GRMZM5G866099	chr4	5437016	5439137	1.06475	0.864253	2.0029	6.75029	5.13641	7.90792	0.842536	2.07496	0.650883	0	0.282678	0	2.72345	1.9612	0.890735	2.94132	5.38465	7.56277	0.313159	1.7457	0.239239	0	1.97863	0
GRMZM2G010136	chr2	216554405	216558932	91.6931	77.1194	91.342	106.438	112.347	76.5331	62.5524	50.6092	53.9982	50.3501	56.7681	34.5614	73.4316	70.6198	64.4583	72.47	69.1056	59.6334	53.8016	47.6285	46.6291	53.2033	58.5698	60.8915
GRMZM2G107089	chr7	7453971	7459323	170.604	124.844	90.0558	114.684	124.04	140.008	91.4289	99.9642	96.2669	116.772	114.539	105.878	135.358	75.4113	93.4571	108.283	108.931	93.341	136.526	118.994	105.007	106.38	137.994	95.5034
GRMZM2G703595	chr1	63444817	63445078	0	0	0	0	0	0	0	0	0	0	0	0	0	0	0	0	0	0	0	0	0	0	0	0
GRMZM2G060762	chr7	160371974	160380363	22.9504	13.019	23.5241	13.0063	18.22	11.7838	21.6634	22.5313	24.9145	10.6828	13.026	14.3818	22.9457	19.0223	42.4007	13.8485	17.1162	21.7832	25.7139	20.9956	21.2054	14.8479	18.2999	23.3699
AC215678.3_FG008	chr2	10749486	10750759	0	0	0	0	0	0	0	0	0	0	0	0	0	0	0	0	0	0	0	0	0	0	0	0
GRMZM2G079365	chr4	213331456	213347631	47.9726	41.5362	45.6535	54.2676	40.4882	32.1084	44.7551	52.1248	52.9269	40.406	63.4252	58.0809	52.2553	38.6084	52.9469	47.9526	49.4111	64.4464	52.4703	42.9764	55.3907	50.0935	61.248	45.2066
GRMZM2G135927	chr3	83533228	83533947	0	0	0	0	0	0	0	0	0	0	0	0	0	0	0	0	0	0	0	0	0	0	0	0
GRMZM2G383402	chr4	143978513	143979215	0	0	0	0	0	0	0	0	0	0	0	0	0	0	0	0	0	0	0	0	0	0	0	0
GRMZM2G096184	chr9	31087331	31099479	48.5054	49.4989	19.0226	38.2798	52.8588	39.879	42.4168	44.9138	38.7002	31.7886	42.4512	41.2306	19.1877	25.3722	36.2077	39.618	40.3257	24.3995	55.0744	43.8747	48.3101	39.0467	52.8391	51.2119
GRMZM2G410963	chr4	236965966	236968129	4.82081	6.06002	9.68144	5.53344	7.09384	8.49769	6.12233	8.81903	4.78512	11.1479	13.0054	13.3234	3.10215	12.0921	6.75416	14.2683	10.4366	10.0528	6.2831	6.64076	6.88043	12.7271	7.99741	9.49557
GRMZM2G337749	chr5	173390746	173396034	39.2582	42.4923	58.6511	33.7372	41.7125	40.221	46.5986	30.5733	44.2731	20.3057	20.6465	27.5593	47.0473	39.0291	51.1105	28.9001	42.4656	51.3736	54.1047	35.2303	44.1613	23.942	22.6088	20.6521
GRMZM5G856022	chr4	117157001	117157827	0	0	0	0	0	0	0	0	0	0	0	0	0	0	0	0	0	0	0	0	0	0	0	0
AC191575.2_FG001	chr1	295271367	295299822	0	0	0	0	0	0	0	0	0	0	0	0	0	0	0	0	0	0	0	0	0	0	0	0
GRMZM2G069061	chr3	202140348	202149106	354.473	359.13	271.104	442.156	390.117	329.999	413.828	420.767	462.341	427.67	403.764	419.916	387.356	252.498	230.632	307.163	338.403	270.207	321.811	312.566	324.534	353.304	359.839	328.694
GRMZM2G421655	chr2	201782613	201797818	9.71849	10.2259	6.92551	11.6968	9.83699	26.9937	6.40106	0	0	12.2518	5.19371	8.25103	0	0	8.8884	8.65916	14.3719	9.61392	4.94323	4.97075	7.9793	13.3935	5.18381	9.7244
GRMZM2G141216	chr8	16700564	16704075	77.5795	73.2452	98.8859	86.8892	85.4482	91.0786	95.114	104.849	112.608	99.6121	111.22	107.56	92.0427	117.898	123.348	83.7113	70.7092	105.111	121.578	111.703	107.259	99.0339	112.264	106.899
GRMZM2G100955	chr6	88564027	88565888	70.122	89.1966	130.825	43.4391	88.6332	71.5158	41.4031	44.6339	75.6361	54.3709	65.5571	72.5194	109.623	80.2594	94.7958	49.1488	66.5315	92.5623	71.0011	86.2867	71.0605	45.2687	73.79	78.2853
GRMZM5G875655	chr3	232042901	232045887	33.9096	30.8063	40.012	44.4561	23.6362	35.1657	53.7908	61.5742	56.6554	68.6309	63.4688	59.3472	45.0282	63.5223	62.7133	59.6346	63.8832	47.5637	43.6076	55.9746	47.6437	69.2511	34.5159	39.0734
GRMZM2G051891	chr2	190689014	190690630	0	0	0	0	0	0	0	0	0	0	0	0	0	0	0	0	0	0	0	0	0	0	0	0
GRMZM2G029356	chr2	41009882	41019487	32.3498	29.0953	33.8394	0	0	16.0696	16.5837	11.3925	21.0109	57.6752	46.5514	49.7924	26.9285	38.5127	35.542	0	5.77534	14.6772	28.9166	24.9402	33.203	45.1637	34.9409	45.7589
GRMZM2G165413	chr1	233294977	233298851	0	0	0	0	0	0	0	0	0	0	0	0	0	0	0	0	0	0	0	0	4.40624	0	0	0
GRMZM2G022841	chr3	227939020	227940838	0	0	0	0	0	0	0	0	0	0	19.6533	24.2665	0	0	0	0	0	0	0	0	0	27.4163	24.8752	21.032
GRMZM2G026780	chr1	270831293	270832294	28.0076	97.9794	101.312	33.9537	76.3056	430.434	198.901	189.197	227.114	178.294	191.075	538.062	26.1047	83.993	46.4721	111.512	292.197	316.831	37.5494	60.8938	70.2981	317.066	80.3631	100.037
GRMZM5G813302	chr6	116223857	116226573	0	0	0	4.30677	5.79898	6.18945	5.51252	8.14028	4.72859	0	0	0	0	0	0	3.754	4.84418	0	5.73259	7.25837	5.98383	0	0	0
GRMZM5G891944	chr3	28918299	28922839	20.2027	11.9594	18.178	8.46042	0	0	58.1157	54.3369	57.7009	7.58929	0	8.38674	25.7604	29.2391	16.5815	35.0934	16.5734	8.78639	31.8672	17.8189	46.1795	23.904	0	4.63978
GRMZM2G113202	chr1	229190069	229205919	117.553	100.277	127.286	129.757	144.422	113.156	156.956	123.396	137.573	146.035	130.798	117.463	107.289	85.4968	138.893	156.69	106.549	123.201	113.786	120.394	136.814	116.561	130.759	112.789
GRMZM2G377161	chr4	163385511	163389224	0	0	17.7696	19.3409	15.5906	0	17.8245	13.0447	15.3272	16.6351	10.0856	14.523	0	0	18.0611	21.962	14.9529	17.8324	0	17.0355	19.8445	13.9365	11.8512	16.6244
GRMZM2G014276	chr2	13346086	13352270	119.742	97.1429	66.2174	68.6338	71.886	48.0984	57.8651	67.8927	73.0028	45.0853	50.8744	41.7338	76.7096	57.5984	68.6406	46.1675	52.5903	44.1195	105.762	100.566	85.232	40.5908	71.6838	68.7841
GRMZM2G044576	chr8	174759995	174761849	6.14706	0	0	0	0	0	7.17569	6.86051	8.49484	0	0	0	0	0	8.78145	0	5.86323	0	0	0	0	0	0	0
AC204581.3_FG003	chr6	156532980	156533274	0	0	0	0	0	0	0	0	0	0	0	0	0	0	0	0	0	0	0	0	0	0	0	0
GRMZM5G825515	chr9	25264921	25268756	61.3785	86.7192	70.3913	83.2296	75.8844	68.5053	71.1754	72.3293	56.9906	119.911	89.1419	80.6072	69.318	42.6161	47.5015	92.5171	61.3908	70.3934	62.2356	70.7337	74.5924	81.8005	87.4984	67.8843
GRMZM2G138624	chr4	133923289	133925994	66.7234	48.8294	55.2308	71.3188	44.6744	34.8729	60.317	73.8378	61.9759	49.8336	57.6891	39.5168	70.0505	66.8836	52.4232	66.1661	60.3183	56.3091	39.8339	56.3016	39.3333	65.0292	59.4722	33.197
GRMZM2G145775	chr2	2118218	2120778	169.644	101.635	136.965	50.8214	67.1941	74.6649	89.579	74.0736	89.793	76.367	79.9403	55.7107	170.327	155.341	134.7	90.131	63.122	56.5202	82.5496	95.6658	95.7727	74.5436	81.5248	73.3484
AC235534.1_FG007	chr10	136932959	136939534	0	2.76636	0	0	4.16047	0	2.65239	0	2.24967	0	3.62625	0	0	0	0	3.44095	3.68393	0	3.50846	3.92303	3.34073	0	5.73693	13.1136
GRMZM2G022095	chr7	115026425	115027474	0	0	0	0	0	0	0	0	0	0	0	0	0	0	0	0	0	0	0	0	0	0	0	0
GRMZM2G026189	chr7	2522401	2524117	0	0	0	0	0	0	0	0	0	0	0	0	0	0	0	0	0	0	0	0	0	0	0	0
GRMZM2G109429	chr3	168489942	168493085	97.3041	106.881	102.43	265.698	166.301	203.905	179.581	224.186	183.078	162.009	172.817	132.147	105.348	129.272	118.487	259.703	210.139	222.772	111.313	181.861	127.181	125.795	156.45	79.621
GRMZM2G168920	chr5	52757704	52760813	421.361	282.463	303.61	240.102	238.463	202.055	207.321	184.766	207.486	334.223	247.621	314.034	510.68	274.82	277.549	187.689	196.711	255.013	249.961	231.637	195.942	373.295	332.561	321.485
GRMZM2G159768	chr9	143763117	143763765	0	0	0	0	0	0	0	0	0	0	0	0	0	0	0	0	0	0	0	0	0	0	0	0
GRMZM5G800488	chr7	307094	308928	0	0	0	0	0	0	0	0	0	0	0	0	0	0	0	0	0	0	0	0	0	0	0	0
GRMZM2G425236	chr5	10212824	10214027	0	0	0	0	0	0	0	0	0	0	0	0	0	0	0	0	0	0	0	0	0	0	0	0
GRMZM2G017137	chr5	14253938	14255319	0	0	0	0	0	0	0	0	0	0	0	0	0	0	0	0	0	0	0	0	0	0	0	0
AC212112.4_FG002	chr5	206187973	206193442	309.422	262.046	238.319	219.281	243.573	242.059	195.145	195.173	201.538	210.322	244.203	186.92	262.829	188.65	169.501	222.299	207.184	176.214	266.883	232.578	232.768	202.397	273.093	218.736
GRMZM2G165788	chr3	60304835	60308886	0	0	0	0	0	0	0	0	0	0	0	0	0	0	0	0	0	0	0	0	0	0	0	0
GRMZM2G451394	chr9	2962700	2964114	0	0	0	1.24918	0	0	0	0	0	0	0	0	0	0	0	0	0	0	0	0	0	0	0	0
GRMZM5G803590	chr3	222666674	222668014	0	0	0	0	0	0	0	0	0	0	0	0	0	0	0	0	0	0	0	0	0	0	0	0
GRMZM2G350793	chr1	169737426	169740876	0	0	0	1.82836	0	0	0	0	0	0	0	0	0	0	0	0	0	0	0	0	0	0	0	0
GRMZM2G108875	chr2	8154194	8155773	0	0	1.09524	0	0.671321	0	0	0	0.742357	0.656238	0.703218	1.28885	0	0	0	0	0	1.15431	0	0.78603	0	1.37852	0.903662	2.05913
GRMZM2G063375	chr10	96617536	96618949	208.147	431.714	355.842	391.983	735.964	430.132	235.318	329.962	173.325	254.714	469.814	635.945	46.7272	230.801	373.77	330.426	609.112	637.752	159.37	103.906	215.882	301.428	311.392	563.322
GRMZM2G524588	chr1	76093622	76094637	0	0	0	4.43573	0	0	0	0	0	0	0	0	0	0	0	0	6.37458	7.50116	0	0	0	0	0	0
GRMZM2G030144	chr9	16034640	16044752	173.387	141.864	97.7452	109.597	124.523	138.85	154.993	167.269	112.017	146.116	115.519	141.242	107.88	103.241	86.6646	114.733	105.826	96.0993	110.627	130.52	109.864	145.832	92.6398	114.299
GRMZM2G138029	chr8	43847259	43848267	25.0992	46.6097	27.5786	66.9868	29.9267	17.8684	21.4471	24.5959	35.1837	34.409	21.0449	21.471	70.7605	19.7649	16.576	24.6622	31.8677	20.2693	22.2768	36.9259	17.4261	20.0434	23.9991	18.0489
GRMZM2G098015	chr8	8614576	8615827	0	0	0	0	0	0	0	11.9628	0	0	0	0	0	0	0	0	0	0	0	0	0	0	0	0
GRMZM5G884242	chr3	1296730	1299851	312.817	339.775	295.516	308.806	291.713	312.805	378.34	413.4	440.014	350.921	373.042	317.426	253.394	278.226	384.079	312.814	339.827	312.246	431.078	457.723	422.825	411.762	439.757	424.909
GRMZM2G148198	chr2	54478975	54481403	0	0	0	0	0	0	0	0	0	0	0	0	0	0	0	0	0	0	0	0	0	0	0	0
AC197373.4_FG005	chr3	41194731	41194944	0	0	0	0	0	0	0	0	0	0	0	0	0	0	0	0	0	0	0	0	0	0	0	0
AC234528.1_FG005	chr1	204259323	204264422	650.994	770.261	439.912	521.775	769.363	668.249	376.409	497.327	455.187	506.959	603.673	540.758	329.945	261.361	370.519	401.58	445.454	468.323	631.483	618.356	582.227	486.079	723.695	803.726
GRMZM2G149326	chr8	48712225	48714381	0	0	0	0	0	0	0	0	0	0	0	0	0	0	0	0	0	0	0	0	0	0	0	0
GRMZM2G173424	chr3	115357900	115384056	136.741	143.932	150.736	140.627	146.303	139.724	86.0936	76.5358	91.9577	117.856	121.258	104.152	98.1463	124.781	136.251	115.824	107.346	142.641	79.3412	87.2392	91.1786	127.361	124.169	140.493
GRMZM5G826984	chr1	162610714	162611336	0	0	0	12.1323	0	0	0	22.0969	0	0	0	0	0	0	0	20.4177	0	0	0	0	0	26.0079	16.9998	0
GRMZM2G590971	chr8	161782906	161783544	0	0	0	0	0	0	0	0	0	0	0	0	0	0	0	0	0	0	0	0	0	0	0	0
GRMZM2G023982	chr5	20990828	21003918	0	0	0	3.56227	0	0	0	0	0	0	0	0	0	0	0	0	0	0	0	0	0	0	0	0
GRMZM2G003992	chr2	189272860	189275973	114.185	96.0964	70.5056	105.679	87.2381	83.4814	65.6443	63.3978	66.7143	85.8328	83.9505	81.9261	89.9493	71.6039	101.307	66.5239	73.6827	72.5459	63.6117	66.0634	59.1267	74.1544	79.0842	75.7921
AC208422.3_FG001	chr2	149005955	149006868	0	0	0	0	0	0	0	0	0	0	0	0	0	0	0	0	0	0	0	0	0	0	0	0
GRMZM2G128421	chr5	17343148	17344582	0	0	0	6.12726	0	0	0	9.72731	5.34777	0	0	0	0	0	44.5724	0	0	0	0	0	0	0	0	0
GRMZM2G177384	chr3	216256699	216258478	0	0	7.61644	11.9059	0	0	17.5769	8.1343	9.4289	0	0	0	0	24.5251	7.92486	13.5283	9.1692	7.60771	12.8446	7.33027	6.13044	0	0	0
GRMZM2G498656	chr2	202133051	202139091	13.9484	13.7609	28.9376	46.7483	13.1218	0	0	0	24.6287	0	0	0	0	15.6934	23.3695	0	9.94617	0	25.0469	15.6551	46.4513	0	14.9759	0
GRMZM2G043584	chr1	30256018	30259972	54.2159	78.2407	40.5946	61.2738	88.1184	65.3144	222.688	182.918	199.62	233.36	146.723	122.047	43.6979	34.4694	46.2188	85.1848	51.1791	41.5137	75.2747	72.6452	80.8165	70.0406	84.2108	60.8678
GRMZM2G041238	chr8	13554390	13555376	2807.83	2255.95	1655.39	1783.68	1871.01	2091.88	1234.39	1171.46	1319.75	1111.26	1174.6	1252.33	1564.63	918.559	846.723	943.358	1239.4	1155.7	1126.57	1077	983.31	822.181	1139.93	999.157
GRMZM2G009421	chr1	120186925	120189744	0	0	0	0	0	0	3.57999	0	4.81076	0	0	0	0	0	0	0	0	0	0	0	4.54225	0	0	0
GRMZM2G028041	chr7	3664697	3670891	0	0	6.00609	7.70813	14.5273	0	21.2739	15.1502	10.6495	0	4.17889	6.42095	13.3008	20.7955	18.9403	9.951	15.8417	6.28861	6.1602	8.70868	7.70194	0	8.28769	0
GRMZM2G087850	chr6	93000086	93006380	63.2889	125.757	109.742	117.618	97.7167	141.564	104.027	110.289	87.6981	113.856	141.129	103.597	104.828	71.7932	122.697	99.4531	140.836	127.779	109.681	103.199	87.7065	112.361	118.867	126.868
GRMZM2G477238	chr5	145105146	145107376	0	0	0	0	0	0	0	0	0	0	0	0	0	0	0	0	0	0	0	0	0	0	0	0
GRMZM2G045699	chr1	228262783	228264914	0	6.04304	0	26.2003	18.1457	31.7251	42.3854	40.4468	53.8125	12.1945	18.6487	0	10.4464	0	0	26.724	15.9885	11.3453	26.4264	10.8516	18.0377	14.0436	3.31094	0
GRMZM2G069316	chr5	95899772	95903305	372.66	249.362	190.448	278.597	308.73	276.631	248.081	263.43	289.757	253.021	233.32	238.72	212.347	160.81	211.788	202.685	207.045	185.592	224.521	243.541	227.375	208.947	280.914	228.349
GRMZM2G128682	chr8	86584441	86586470	0	0	0	4.20952	11.1544	0	13.23	27.7277	23.7583	0	0	0	0	0	0	11.5303	0	0	0	0	38.035	0	0	0
GRMZM2G365423	chr4	65819197	65826285	137.486	152.144	123.1	178.733	220.334	167.536	138.814	135.991	112.126	141.218	169.754	99.1593	109.201	136.961	147.038	214.803	156.645	167.554	154.878	165.988	137.982	139.389	166.786	133.504
GRMZM2G703714	chr1	111042928	111043564	0	0	0	0	0	0	0	0	0	0	0	0	0	0	0	0	0	0	0	0	0	0	0	0
GRMZM2G469523	chr1	220099237	220101113	1042.5	1079.96	1056.9	1071.74	956.892	1106.28	1258.07	1247.98	1072.7	796.197	826.938	705.266	1309.52	1183.95	1005.91	1045.52	1098.18	978.932	784.553	768.833	793.571	884.976	713.355	541.262
GRMZM2G348241	chr4	22701092	22701448	0	0	0	0	0	0	0	0	0	0	0	0	0	0	0	0	0	0	0	0	0	0	0	0
GRMZM2G082260	chr3	180769862	180776520	54.3764	46.6354	59.4066	34.5919	42.0466	32.7251	32.0221	33.5346	35.9993	28.9302	29.4197	26.858	65.2871	46.3401	52.6108	26.1522	36.9984	34.4324	60.7789	37.371	42.6277	28.6789	46.3385	46.6969
GRMZM2G118014	chr1	297048515	297054513	252.734	259.667	210.17	241.449	250.111	194.471	154.777	190.834	196.141	165.041	155.841	178.665	193.357	194.164	192.035	207.877	193.476	223.148	221.403	206.052	195.71	203.411	223.221	243.382
GRMZM2G111113	chr3	221900824	221903136	8.15355	10.2694	3.73535	6.49596	4.05425	13.3676	7.75951	9.71708	3.51741	6.83816	4.69058	3.58624	7.21272	0	5.32439	6.95476	8.12351	6.50757	4.3464	6.05327	2.84499	6.09295	3.9326	3.57869
GRMZM2G092152	chr3	208902237	208905099	95.3009	85.9189	78.7005	102.877	57.0495	64.6017	80.3581	67.9772	90.7269	54.254	40.8532	52.5646	94.6043	92.0893	76.2504	90.9612	69.3409	58.5905	80.5554	82.6424	72.8344	44.8951	47.7677	13.4965
AC208113.3_FG001	chr1	263056024	263057088	0	0	0	0	0	0	0	0	0	0	0	0	0	0	0	0	0	0	0	0	0	0	0	0
GRMZM2G444073	chr4	30430970	30431783	0	0	0	0	0	0	0	0	0	0	0	0	0	0	0	0	0	0	0	0	0	0	0	0
GRMZM2G023312	chr5	207452486	207454777	19.9524	19.9155	16.0197	0	0	0	0	0	0	0	0	0	41.3069	23.383	0	0	0	0	14.0192	0	0	0	0	0
GRMZM2G020766	chr7	172259840	172271039	60.3881	46.9347	38.176	88.4109	67.0139	55.9032	29.0973	36.8672	30.2442	41.7992	48.4466	29.7194	40.1227	19.1433	32.8531	67.2814	40.2874	41.6675	32.4307	31.894	38.2832	30.166	39.0252	39.4441
GRMZM2G477879	chr1	269924865	269927088	360.857	492.231	286.29	230.121	294.294	217.59	258.281	292.818	199.607	254.3	282.741	221.807	246.981	185.341	296.742	275.791	255.102	256.115	376.024	300.478	307.47	264.548	318.392	323.201
GRMZM2G170577	chr5	106234920	106236316	0	0	0	15.7313	0	0	17.3433	0	0	31.1225	26.9105	0	0	0	0	0	0	0	0	0	0	0	0	0
GRMZM2G049606	chr8	4787775	4788329	0	0	0	0	0	0	0	0	0	0	0	0	0	0	0	0	0	0	0	0	0	0	0	0
GRMZM2G124644	chr4	12974974	12976310	0	1.82927	0.08804	0.81132	1.34834	2.17466	0.134023	0.104019	0.119241	0	0	0	0.050721	0	0.144237	0.393915	2.75559	0.201588	0.104048	0	0.093283	0	0	0
GRMZM5G830329	chr10	84608949	84610855	14.4922	61.1742	8.73416	12.5719	15.8029	14.9095	7.48011	8.5446	8.92659	8.51891	24.8115	9.06052	0	0	9.22186	10.3495	12.7341	8.86093	6.32792	0	6.38567	9.50995	13.5491	11.6241
GRMZM2G348551	chr6	113233722	113238779	925.208	830.39	1065.6	467.25	750.425	817.121	438.595	732.408	487.276	568.176	709.599	524.995	833.648	727.644	689.058	442.296	648.455	960.032	957.622	795.009	694.767	908.167	896.418	1074.73
GRMZM2G125138	chr6	5154588	5158797	27.4032	33.1692	27.6526	45.2992	48.394	67.17	57.5425	45.6482	56.7544	45.5967	43.8617	45.0786	32.7288	39.7144	35.5072	62.7491	56.9586	52.2617	47.1539	57.2823	56.0899	54.7262	31.7172	29.3333
GRMZM2G163507	chr3	137388470	137391025	0	0	0	0	0	0	0	0	0	0	0	0	0	0	0	0	0	0	0	0	0	0	0	0
GRMZM2G001131	chr9	113245074	113264616	0	0	4.9886	0	0	0	0	0	0	6.05415	8.97365	7.81758	0	0	0	0	0	0	0	0	0	5.00222	6.55315	9.9112
GRMZM2G169259	chr8	168008054	168010427	14.928	12.8059	11.2708	0	0	8.35733	8.72608	5.34993	4.87865	7.08886	6.26349	5.43582	0	0	9.77037	0	0	0	6.34766	0	9.84356	0	0	8.8909
GRMZM2G324506	chr1	225831141	225834326	0	0	0	0	0	0	0	0	0	0	0	0	0	0	0	0	0	0	0	0	0	0	0	0
GRMZM5G816191	chr8	65804601	65805078	0	0	0	0	0	0	0	0	0	0	0	0	0	0	0	0	0	0	0	0	0	0	0	0
GRMZM2G704349	chr7	9190186	9194168	55.4144	69.9051	105.216	10.1678	22.2945	29.1926	51.7848	60.306	60.107	59.2446	76.9052	49.527	30.0383	81.3536	92.0236	0	36.2887	30.0773	73.0823	76.3486	90.1989	92.7231	93.5579	94.5653
GRMZM2G063737	chr8	174533511	174538657	18.1126	35.6262	22.7764	25.3654	34.638	26.3227	23.6528	26.3694	28.4114	24.0988	19.2118	28.3354	10.8788	20.4677	23.8017	22.085	26.6292	23.7328	22.2285	18.0471	20.6028	22.9658	23.7169	28.7765
GRMZM2G039263	chr4	174901703	174907176	764.632	807.647	579.238	822.067	865.737	797.978	737.583	793.31	660.201	913.113	984.955	876.796	544.157	404.351	613.43	650.923	643.38	682.826	748.861	634.746	625.89	846.685	912.598	1011.98
GRMZM2G073498	chr9	147166751	147170885	2083.53	1839.61	1694.96	1083.78	1278.27	1293.67	902.375	947.602	902.491	995.523	1090.29	949.284	1671.3	1523.96	1479.8	1053.61	1087.15	1200.41	1441.15	1280.64	1047.67	1287.39	1133.53	1009.8
GRMZM2G066578	chr5	29898198	29906021	0	0	0	6.69646	8.97274	0	38.0755	16.5831	7.91167	2.2282	0	0	9.3594	4.52226	3.91399	12.129	0	0	3.07072	2.59056	0	0	2.15122	2.15744
GRMZM2G332821	chr1	172120038	172122663	2.31915	1.97135	NA	4.27545	4.42264	5.43019	0.225878	0.702237	NA	5.17962	3.12206	3.97628	1.30017	2.01536	3.30222	4.48724	0.844725	4.10976	0.208481	2.06659	2.56406	5.83524	3.48156	5.00235
GRMZM2G159481	chr2	51162718	51164738	0	0	0	0	0	0	0	0	0	0	0	0	0	0	0	0	0	0	0	0	0	0	0	0
GRMZM2G132000	chr2	145018864	145022556	744.509	569.113	750.639	924.495	798.424	833.327	996.83	1073.51	1115.52	1083.49	1050.7	978.377	1223.33	1145.02	965.317	1255.43	1112.37	922.677	751.087	993.741	1179.08	982.094	876.128	569.698
GRMZM2G374881	chr9	20969485	20973151	424.169	360.18	281.415	333.478	332.188	347.543	329.532	341.666	333.002	418.554	349.675	358.885	303.325	266.482	297.056	263.903	297.247	342.456	294.589	319.321	279.089	364.232	365.936	365.449
GRMZM2G018417	chr1	8311641	8351849	190.102	188.863	182.098	245.062	232.779	188.873	263.41	227.062	249.712	238.161	188.517	191.071	203.426	148.767	217.543	219.144	205.686	155.668	167.405	206.63	219.556	151.994	192.605	184.056
GRMZM2G379271	chr4	195323849	195325035	8.70566	0	0	10.7869	8.85799	7.43128	0	7.50181	0	0	8.85187	5.68788	0	10.2289	10.6059	12.7267	16.2114	11.5038	8.88049	10.515	6.21435	8.08218	6.42019	9.46794
GRMZM2G163099	chr3	92535429	92536330	0	0	0	0	0	0	0	0	0	0	0	0	0	0	0	0	0	0	0	0	0	0	0	0
GRMZM2G137875	chr5	5781821	5782094	0	0	0	0	0	0	0	0	0	0	0	0	0	0	0	0	0	0	0	0	0	0	0	0
GRMZM2G022987	chr4	231328316	231341114	65.272	69.2974	76.3636	43.3972	53.134	55.3129	54.1621	57.6914	56.997	65.4064	63.1271	58.137	71.4548	66.6906	69.1616	46.5135	49.1444	66.8593	79.2001	71.0996	65.7775	73.6402	66.239	88.9527
GRMZM2G080652	chr1	183908458	183912375	296.628	224.347	180.97	194.536	254.553	199.556	194.929	197.776	205.893	238.286	225.147	200.372	172.962	111.996	144.363	164.109	165.158	163.768	283.552	257.721	231.152	210.967	294.689	307.321
GRMZM2G037350	chr8	128481826	128484336	29.9864	26.6529	62.7814	35.6883	54.8175	37.9512	47.9846	36.3405	35.8845	57.3359	48.0586	40.5375	45.0434	78.8484	48.3179	49.8	44.889	42.6986	50.821	48.6059	73.0461	48.0939	41.6184	49.0525
GRMZM2G034471	chr2	195035852	195038235	7.40225	45.8301	25.499	28.4942	18.2701	23.6695	18.2997	13.2801	18.8416	17.2014	19.8059	10.6508	0	13.5527	14.7569	13.0828	22.7506	17.0579	14.5939	9.33715	9.40478	15.7294	9.03816	7.96858
GRMZM5G868402	chr10	136958031	136958498	0	0	0	0	0	0	0	0	0	0	0	0	0	0	0	0	0	0	0	0	0	0	0	0
GRMZM2G049432	chr1	290435830	290436732	0	0	0	0	0	0	0	0	0	0	0	0	0	0	0	0	0	0	0	0	0	0	0	0
GRMZM2G075683	chr5	186114384	186121691	231.89	214.879	209.431	201.494	206.241	203.292	173.01	169.798	173.556	191.446	180.293	198.218	196.931	195.3	211.271	162.184	148.017	188.449	247.462	203.58	201.678	206.931	192.923	207.353
GRMZM2G146475	chr3	149408733	149409790	22.6922	41.3027	28.1229	20.5131	27.7949	17.5196	19.2476	29.3373	33.5278	70.3676	63.6213	31.2879	16.7859	19.2699	0	0	0	0	0	0	0	23.2907	16.076	10.9015
GRMZM2G465091	chr10	132033329	132034374	0	0	0	0	0	0	0	0	0	0	0	0	0	0	0	0	0	0	0	0	0	0	0	0
GRMZM5G888934	chr5	169825724	169832814	2.15899	0.381687	43.0758	2.16877	0.83401	31.1043	2.29224	0	0.842827	21.9708	20.1661	0	2.20411	0	2.23069	0	0	26.9504	0.0800573	0.523658	0.070962	55.7741	31.0291	71.9594
GRMZM2G000593	chr3	216484814	216488798	0	41.8722	21.5203	224.113	131.685	204.52	206.421	176.015	240.342	95.0458	163.17	208.564	20.0337	57.9877	35.8495	165.111	176.182	221.038	119.737	133.086	171.681	167.199	123.888	122.404
GRMZM2G024898	chr2	12799341	12803684	0	0	0	0	0	0	0	0	0	0	0	0	0	0	0	0	0	0	0	0	0	0	0	0
GRMZM2G026558	chr2	23836895	23839046	4.96146	23.1147	15.4252	12.5752	18.0341	15.5038	9.06748	18.2655	15.0234	9.50238	18.5229	14.3843	0	13.5928	13.5324	11.6163	13.1075	13.2967	7.23073	13.8591	10.8516	19.6562	21.2674	13.6876
GRMZM2G163172	chr4	86877720	86879464	0	0	0	0	0	0	0	0	0	0	0	0	0	0	0	0	0	0	0	0	0	0	0	0
GRMZM2G104538	chr2	2495820	2497668	592.237	452.667	630.784	381.733	422.577	362.379	171.502	213.272	240.161	223.68	242.918	168.835	478.038	526.624	561.083	331.682	392.516	512.069	450.452	470.323	414.779	319.152	394.648	383.861
GRMZM2G481615	chr4	232806719	232807790	0	0	2.83586	10.4679	8.01812	10.9095	0	1.84299	0	7.67778	7.75403	8.64249	0	0	3.59139	13.0031	12.7242	11.1831	0	0	0	11.475	8.12194	8.13458
GRMZM2G135913	chr1	74229695	74231694	0	0	0	0	0	0	0	0	0	0	0	0	0	0	0	0	0	0	0	0	0	0	0	0
GRMZM2G342515	chr4	160954462	160955623	1002.99	1718.06	255.261	1318.68	1105.46	1289.08	1221.58	1355.49	1013.08	360.2	528.733	31.8493	404.241	275.693	285.964	825.989	900.714	502.999	1028.16	728.347	1071.22	301.522	417.468	49.1776
GRMZM2G301031	chr1	236223433	236230410	0	0	0	0	0	0	0	0	0	0	0	0	0	0	0	0	0	0	0	0	0	0	0	0
GRMZM2G356534	chr4	80230410	80231049	64.4371	48.0741	59.7516	7.9053	11.596	0	17.4902	0	23.8814	26.2269	10.7891	0	81.0943	94.1694	64.2579	13.1633	21.9346	15.1524	45.1356	22.4176	34.6752	54.6271	12.1939	0
GRMZM2G085279	chr3	81339450	81339973	0	0	0	0	0	0	0	0	0	0	0	0	0	0	0	0	0	0	0	0	0	0	0	0
AC190609.3_FG005	chr4	194316919	194317327	0	0	0	0	0	0	0	0	0	0	0	0	0	0	0	0	0	0	0	0	0	0	0	0
GRMZM2G138077	chr3	129050524	129052783	85.4707	107.75	82.3113	100.02	69.3723	93.7787	87.998	80.1443	70.0033	105.837	98.3607	100.668	89.1745	107.886	77.7749	102.575	81.6607	79.4805	67.1858	86.0883	54.3384	115.47	87.6941	71.4326
GRMZM2G033086	chr4	184156543	184157088	0	0	0	0	0	0	0	0	0	0	0	0	0	0	0	0	0	0	0	0	0	0	0	0
GRMZM2G144873	chr6	4799136	4803652	203.027	222.022	222.5	240.525	282.373	304.903	204.828	196.068	220.55	257.214	246.053	280.524	221.644	253.116	244.034	228.008	255.918	267.237	214.729	217.73	176.997	275.123	213.586	290.206
GRMZM5G877815	chr1	228565218	228565965	33.5354	0	0	22.6877	14.6089	0	0	0	11.1779	17.737	0	0	24.8876	0	0	0	0	0	0	0	15.0681	0	19.1648	49.4196
GRMZM2G419994	chr4	236903206	236904698	0	0	0	0	0	0	0	0	0	0	0	0	0	0	0	0	0	0	0	0	0	0	0	0
GRMZM2G100881	chr3	17940745	17947153	114.606	126.318	98.1287	96.5261	95.9155	88.3612	82.8211	86.8201	66.6781	100.571	105.823	92.9257	115.178	96.7862	129.889	89.2984	106.809	100.714	133.917	71.65	76.1272	89.6865	105.739	89.0926
GRMZM2G001033	chr5	182188380	182193831	99.4079	123.397	120.642	153.213	155.875	112.487	159.228	145.214	137.773	117.637	119.998	134.765	131.618	81.823	120.39	121.092	96.3328	111.082	112.565	96.1482	111.745	108.148	109	122.056
GRMZM2G043162	chr4	40157242	40157996	0	0	0	0	0	0	0	0	0	0	0	0	0	0	0	0	0	0	0	0	0	0	0	0
GRMZM2G115988	chr1	237957761	237958519	0	0	0	0	0	0	0	0	0	0	0	0	0	0	0	0	0	0	0	0	0	0	0	0
GRMZM2G070392	chr1	227159063	227168947	2.7167	1.54895	0.775253	0.980674	1.88117	0.909063	1.41845	0.89052	0.993658	1.37367	1.02292	1.16246	2.63165	0.904831	1.30979	2.1905	0.838116	1.33231	1.1181	1.09611	1.95166	1.31044	0.975191	0.84953
GRMZM2G145556	chr6	165393176	165402270	63.6088	72.5754	74.2329	66.8244	78.8994	78.7177	50.7811	52.9965	42.7879	63.7196	70.5254	63.9987	70.7434	72.5006	85.0148	76.097	72.1731	92.8337	66.4737	67.047	58.2461	75.7733	80.9074	97.0146
GRMZM2G103266	chr6	81686908	81693610	271.914	256.098	246.155	221.502	237.1	225.919	139.723	160.189	137.026	141.967	155.42	137.127	149.988	203.258	249.203	195.783	205.66	210.856	210.763	219.44	171.851	184.325	186.418	156.491
GRMZM5G876644	chr4	215683478	215686139	20.8591	11.5479	16.6148	13.779	11.1825	15.5289	14.1679	13.0989	13.8859	23.3606	16.964	19.5304	25.5867	17.924	13.4807	12.809	14.3395	7.65224	12.3445	9.73691	9.89598	15.0992	15.8731	8.06302
GRMZM2G128146	chr5	173685523	173688118	65.5838	65.3252	60.8114	54.0896	72.583	74.997	42.4155	40.9627	52.1812	42.0889	60.5107	54.5845	57.3265	49.0381	73.5003	65.7116	77.2191	79.4455	66.7065	65.3823	64.7213	70.5032	70.5854	85.9675
GRMZM2G052100	chr10	116057033	116058081	60.9847	54.9983	84.8215	1865.47	1507.58	2025.15	11.2415	11.1946	10.2711	9.68751	16.9659	0	73.2686	50.033	29.3138	1861.82	1608.35	1671.07	0	0	8.43727	0	0	10.4899
GRMZM2G309327	chr9	131670768	131671798	0	0	0	0	0	0	0	0	0	0	0	0	0	0	0	0	0	0	0	0	0	0	0	0
GRMZM2G096051	chr6	82567142	82572034	259.235	218.219	176.113	156.957	161.959	153.945	119.936	134.935	136.574	157.465	161.071	116.294	248.022	120.535	136.518	134.63	143.947	142.188	188.708	166.768	153.061	153.351	156.414	184.524
GRMZM2G176495	chr6	142596564	142600535	17.473	7.45562	12.3559	9.16627	10.7376	7.792	12.5912	16.7047	12.8402	7.48157	14.8047	13.4378	30.7967	32.07	38.0207	5.83114	5.14831	12.8085	11.7379	13.5124	16.4808	18.63	17.3067	21.2468
GRMZM2G159678	chr2	87796432	87802932	204.608	228.987	171.078	307.505	243.159	225.967	142.503	144.143	199.079	169.764	158.802	135.906	201.439	191.224	146.641	261.347	239.763	197.126	102.684	175.48	166.48	122.811	131.482	84.9943
GRMZM2G077180	chr5	56833665	56838382	0	0	0	0	0	0	0	0	0	0	0	0	0	0	0	0	0	0	0	0	0	0	0	0
GRMZM5G879583	chr3	86653855	86655139	0	0	0	0	0	0	0	0	0	0	0	0	0	0	0	0	0	0	0	0	0	0	0	0
GRMZM2G104649	chr10	107585019	107607547	972.133	1072.98	920.558	741.523	934.406	833.417	665.338	687.777	736.727	776.729	844.873	694.37	715.867	918.939	870.349	760.755	793.013	850.441	840.686	857.817	838.477	835.97	908.268	959.622
GRMZM2G399136	chr5	61523859	61524821	0	0	0	11.9948	0	0	0	0	0	0	0	0	0	0	0	0	0	0	0	0	0	0	0	0
GRMZM2G367411	chr5	12679870	12707265	58.4172	51.2758	42.2211	40.8156	44.6897	28.2299	33.2529	31.4446	28.2394	24.1044	29.6644	23.8057	36.0748	36.8321	43.836	23.828	26.3935	28.3839	43.0722	34.7147	38.8501	29.3122	40.7469	31.9204
GRMZM2G344183	chr2	232056649	232058570	0	0	0	0	0	0	0	0	0	0	0	0	0	0	0	0	0	0	0	0	0	0	0	0
GRMZM2G129405	chr4	199597886	199599305	18.9065	0	32.5157	10.9364	0	12.0775	0	0	7.56327	16.389	9.73163	13.6014	0	0	15.3275	0	17.8561	17.9017	0	0	0	19.0037	0	0
GRMZM2G123411	chr10	81169649	81173126	590.4	1002.23	1095.46	1722.93	2463.8	1552.43	3767.8	3163.71	2864.74	1656.84	2944.76	4553.45	119.873	964.127	1245.63	1460.08	3408.6	2752.42	2169.44	1868.8	3679.82	3919.66	2545.02	3879.94
GRMZM2G074501	chr1	278711463	278714075	0	0	0	0	0	0	0	0	0	0	0	0	0	0	0	0	0	0	0	0	0	0	0	0
GRMZM2G136347	chr1	182292590	182293715	0	0	0	0	0	0	0	0	0	0	0	19.3955	0	0	0	0	0	0	0	0	0	0	0	0
GRMZM2G091717	chr2	50949874	50951182	32.9537	25.1747	27.9901	79.7759	42.1735	45.2333	60.1435	63.0866	74.3914	35.91	49.7753	40.1871	35.3449	22.0607	22.8044	36.4436	47.778	28.5328	31.0281	36.0833	39.2249	27.6088	28.4259	27.0694
GRMZM5G866989	chr1	72722574	72723852	0	0	0	0	0	0	0	0	0	0	0	0	0	0	0	0	0	0	0	0	0	0	0	0
GRMZM2G078441	chr9	148445802	148448625	232.597	341.071	642.588	43.5922	159.688	267.408	116.448	153.5	156.958	145.735	252.297	135.242	822.603	2243.29	2169.08	271.78	460.135	709.479	341.467	385.901	478.729	608.257	348.371	329.562
GRMZM2G450424	chr8	168270604	168273283	140.495	96.3933	145.067	104.025	128.194	94.4588	76.6528	104.022	161.596	179.177	127.46	51.703	76.6723	68.3693	80.9465	131.583	83.6071	103.735	76.8112	137.528	59.7537	70.0367	177.325	192.293
GRMZM2G040818	chr3	225319943	225320821	0	0	0	0	0	0	0	0	0	0	0	0	0	0	0	0	0	0	0	0	0	0	0	0
GRMZM2G046681	chr3	226572520	226577492	45.1882	28.6427	39.2414	31.2434	47.744	21.3469	31.1648	31.5132	31.1219	20.6755	24.8926	16.5756	47.8637	33.0886	48.9377	26.9955	28.8984	25.7809	48.6486	35.0767	44.3483	21.1163	41.0454	38.7066
GRMZM2G550861	chr1	51010320	51011073	0	0	0	0	0	0	0	0	0	0	0	0	0	0	0	0	0	0	0	0	0	0	0	0
GRMZM2G313646	chr2	172270990	172271587	0	0	0	0	0	0	0	0	0	0	0	0	0	0	0	0	0	0	0	0	0	0	0	0
GRMZM2G027344	chr7	153730091	153734886	0	0	0	10.2439	0	0	0	0	9.34735	0	0	0	0	0	7.79471	10.3983	0	9.56916	0	11.0493	17.9513	0	10.5604	7.59585
GRMZM5G802384	chr7	114882937	114883672	0	0	0	0	0	0	0	0	0	0	0	0	0	0	0	0	0	0	0	0	0	0	0	0
AC215198.3_FG002	chr9	12718624	12720988	3.84287	6.18551	4.45719	0	5.26898	6.0526	5.95297	6.18132	4.03409	7.67836	5.02952	3.42258	5.58803	3.88122	3.30213	3.79214	4.5404	3.44301	5.48754	3.01942	4.89794	3.1494	2.91281	6.85684
GRMZM2G104999	chr2	165379882	165383829	851.476	643.614	899.804	687.82	529.551	687.23	497.792	549.642	423.041	717.602	841.751	617.241	1083.54	881.894	838.745	747.79	641.628	698.174	661.78	757.604	506.426	951.311	913.964	877.453
GRMZM2G028730	chr2	86887383	86916480	200.8	240.368	192.023	327.33	289.433	193.65	303.084	250.986	226.386	224.344	189.394	224.21	299.077	145.641	192.159	215.304	150.59	127.97	201.43	138.255	160.77	145.54	169.126	143.57
GRMZM2G154872	chr6	86182096	86183649	0	0	0	0	0	0	0	0	0	0	0	0	0	0	0	0	0	0	0	0	0	0	0	0
GRMZM5G837251	chr2	221476305	221479537	0	0	0	0	0	0	0	0	0	0	0	0	0	0	0	0	0	0	0	0	0	0	0	0
AC208826.3_FG004	chr7	41829769	41830300	0	11.7263	15.6373	0	0	21.4198	0	0	0	31.6312	14.3326	16.4292	0	0	0	0	0	0	0	0	0	28.2884	24.0049	36.024
GRMZM2G152908	chr9	122220189	122226863	3651.54	4651.61	4381.82	3227.88	6814.52	4961.55	2671.46	5144.96	3950.54	3775.11	6932.82	5682.78	3107.05	5273.42	6442.42	5675.12	4676.92	6340.35	4355.68	4371.84	5672.32	6079.1	9269.46	10753.4
GRMZM2G116335	chr6	155597134	155598686	0	0	0	0	0	0	0	0	0	0	0	0	0	0	0	0	0	0	0	0	0	0	0	0
GRMZM2G176841	chr3	201182486	201185704	0	0	0	0	0	0	0	0	0	0	0	0	0	0	0	0	0	0	0	0	0	0	0	0
GRMZM2G455587	chr6	165806453	165809307	11.7255	9.88965	5.91466	12.2226	9.13704	7.39883	8.6905	9.95966	9.36733	6.94361	10.5322	8.52404	10.3027	6.42868	6.48518	8.49882	8.68711	6.134	18.8726	9.86716	12.7014	6.55344	6.97065	8.65327
GRMZM2G059877	chr5	71130420	71134860	0	7.43269	0	0	0	0	0	0	0	5.02328	3.948	0	0	0	0	0	0	0	0	0	0	0	0	0
AC196123.3_FG001	chr3	159705814	159708050	0	0	0	0	0	0	0	0	0	0	0	0	0	0	0	0	0	0	0	0	0	0	0	0
GRMZM2G097736	chr10	67771047	67774036	20.8729	36.3768	25.0931	32.3011	24.1542	35.6026	16.8056	16.5228	24.6713	24.7579	19.8538	19.8474	21.5305	22.804	11.4932	16.2095	35.4809	42.8757	22.4977	19.5157	22.2382	19.1046	18.8458	18.7117
GRMZM2G016774	chr1	297787013	297795600	42.4282	58.3723	37.1531	24.6736	52.102	47.2967	24.8548	36.2012	34.3126	27.4587	37.7676	21.4081	31.7126	54.1352	48.0331	33.4788	50.2988	51.7422	68.7044	63.8897	57.1627	34.6138	37.6177	21.4787
GRMZM2G703490	chr1	11399962	11402823	370.383	325.977	329.209	397.852	440.501	334.861	340.833	359.669	320.717	355.427	398.203	279.126	372.136	347.745	392.86	403.485	280.415	365.812	363.21	363.195	395.343	312.006	394.589	425.032
GRMZM2G071620	chr5	6917456	6924471	25.0299	42.599	29.8646	130.166	114.106	102.559	109.776	89.0454	103.668	74.7583	49.987	48.3507	38.8413	17.4561	19.1445	122.635	70.0032	58.4746	37.9827	35.0258	45.0792	34.0946	22.2078	26.7653
GRMZM2G075974	chr1	261568335	261571956	163.374	108.463	66.746	62.2071	102.261	58.3857	129.663	111.337	175.184	119.96	101.295	133.394	126.349	216	80.1808	64.2671	133.529	83.0966	97.8978	145.358	96.7605	81.678	93.6412	55.1876
GRMZM2G106836	chr10	148811850	148812582	0	0	0	0	0	0	0	0	0	0	0	0	0	0	0	0	0	0	0	0	0	0	0	0
AC197340.3_FG004	chr2	41994603	41996093	0	0	0	0	0	0	0	0	0	0	0	0	0	0	0	0	0	0	0	0	0	0	0	0
GRMZM5G836530	chr8	144918017	144918158	0	0	0	0	0	0	0	0	0	0	0	0	0	0	0	0	0	0	0	0	0	0	0	0
GRMZM2G443340	chr8	127853410	127856864	42.866	86.3746	14.4129	151.828	112.54	121.991	73.0283	122.989	106.715	78.2467	53.0624	55.1679	32.9645	46.5369	18.7273	152.424	142.165	107.453	86.3938	113.168	89.3243	41.2248	74.2073	17.6272
GRMZM2G073584	chr3	141261687	141325830	345	283.085	372.501	341.221	247.855	247.47	84.7442	97.601	91.5243	507.672	410.879	307.042	412.644	226.466	320.143	355.209	164.687	211.612	94.8706	88.8967	64.1126	281.948	338.983	268.498
GRMZM2G006474	chr5	14472179	14478509	66.7386	77.2741	72.7596	73.982	69.5816	58.306	83.7099	88.754	78.1911	83.5928	87.2364	73.7401	55.2821	78.1479	76.4162	63.3499	72.3736	64.0742	72.9243	61.7764	72.8139	84.6344	87.0055	69.2458
GRMZM2G087079	chr1	45505193	45506420	194.9	127.004	89.5621	34.6205	33.6361	37.7464	0	0	0	10.4765	12.395	0	126.352	52.9101	40.1511	69.5498	67.1598	47.6141	38.2981	28.519	0	26.439	16.3751	0
GRMZM2G524711	chr1	70577911	70590132	86.4843	83.0174	115.73	69.8005	61.9011	49.4338	74.3991	54.6316	66.1735	82.3372	78.5838	59.2932	105.769	111.741	122.489	73.332	58.2388	74.2043	86.3842	75.6884	93.9337	59.5736	66.5924	64.4804
GRMZM2G013038	chr9	22952078	22952813	75.8562	64.6529	45.4106	68.8922	55.3996	76.6632	37.4382	44.6621	52.2813	55.7614	41.9629	40.9406	92.8277	31.3582	33.8149	42.3746	58.519	67.5338	61.7688	49.4804	52.2748	43.3979	48.416	40.9273
GRMZM5G882080	chr4	134271017	134272056	0	0	0	0	0	0	0	0	0	0	0	0	0	0	0	0	0	0	0	0	0	0	0	0
GRMZM5G840265	chr5	47119665	47120307	45.4948	40.8231	29.172	0	30.7387	23.3788	0	15.204	0	0	20.624	0	27.483	0	0	0	0	0	0	0	0	0	0	0
GRMZM5G874903	chr5	5199219	5201271	13.195	0	0	16.4948	8.94151	13.9152	5.71573	0	8.453	0	4.6313	0	24.9517	18.6526	13.9887	21.6423	8.92733	12.116	14.1191	14.8923	0	0	11.6097	10.7082
GRMZM2G004172	chr9	149274595	149278053	333.682	389.185	237.199	700.819	706.286	509.361	557.023	700.496	724.936	393.553	436.222	419.055	258.906	273.298	310.228	529.555	572.815	440.257	532.925	628.241	507.035	325.59	439.316	342.492
GRMZM2G383854	chr1	84435282	84437368	6.84391	8.81505	4.72448	7.36388	10.5642	0	4.88375	7.55236	8.00384	5.74232	4.77435	3.01798	0	6.54252	0	3.59267	4.39395	0	9.06985	0	9.69786	5.86336	9.14585	8.90078
GRMZM2G031479	chr9	32578909	32584513	22.9168	45.9016	42.7267	24.3008	31.7078	38.6075	12.7332	21.9263	19.4055	21.2149	32.7229	15.7954	14.2462	43.9534	34.4854	13.9222	61.61	37.7804	62.8644	68.2233	78.5481	39.6422	41.105	49.944
GRMZM2G067373	chr6	112349350	112360258	55.1928	55.6316	41.3806	24.3349	27.8129	23.4717	34.7015	36.5321	38.1411	21.4706	24.1304	22.0618	63.6676	55.8219	43.0748	22.9612	39.7091	25.1303	36.1279	38.2718	40.5385	23.1237	22.1317	20.7446
GRMZM5G815823	chr1	35808485	35814130	0	0	0	0	0	0	0	0	0	0	0	0	0	0	0	0	0	0	0	0	0	0	0	0
GRMZM5G829897	chr6	75618539	75619814	0	0	0	0	0	0	0	0	0	0	0	0	19.2499	0	0	0	0	0	0	0	0	0	0	0
GRMZM2G461447	chr6	44591633	44595872	123.3	168.852	59.0696	101.764	107.578	115.617	132.548	140.538	125.998	95.128	92.0933	99.5233	62.0781	26.0435	51.0471	58.3474	92.1696	72.0693	292.522	157.836	198.027	108.606	118.375	149.419
AC205417.3_FG003	chr1	146393559	146394078	0	0	0	0	0	0	0	0	0	0	0	0	0	0	0	0	0	0	0	0	0	0	0	0
GRMZM2G344279	chr1	104275318	104278538	535.407	334.375	297.674	367.781	290.468	436.168	84.6938	101.757	16.8552	324.371	334.462	311.731	408.314	123.807	317.063	348.43	272.857	357.588	116.976	136.685	13.3959	320.515	408.576	367.153
GRMZM2G013342	chr1	290448165	290449263	0	17.6379	21.369	21.1934	0	0	10.3816	14.4047	13.3598	12.676	19.3974	18.9818	0	0	0	0	13.5363	14.7451	36.8583	41.1871	33.0934	0	15.7054	9.89728
GRMZM2G037993	chr2	224463081	224467568	0	0	0	0	0	0	0	0	0	0	0	0	0	0	0	0	0	0	0	0	0	0	0	0
GRMZM2G117347	chr1	200071407	200072295	0	0	0	0	0	0	0	0	0	0	0	0	0	0	0	0	0	0	0	0	0	0	0	0
AC187813.3_FG002	chr5	186824225	186824627	0	0	0	0	0	0	0	0	0	0	0	0	0	0	0	0	0	0	0	0	0	0	0	0
GRMZM2G173684	chr4	193761245	193764934	270.688	202.796	294.687	191.979	165.065	168.47	164.522	167.725	195.21	238.339	268.48	229.724	275.819	270.973	239.391	205.619	234.535	180.991	166.646	129.8	171.379	226.533	231.851	242.575
GRMZM2G110983	chr6	66201454	66205629	477.535	581.612	491.777	508.714	536.712	533.978	490.237	497.221	487.269	484.615	542.822	389.482	536.686	499.153	481.06	529.981	601.17	601.567	517.957	635.458	556.236	495.025	595.271	446.502
GRMZM2G052991	chr3	217806254	217809492	0	0	0	5.40762	6.73162	7.74185	5.56527	8.30051	0	5.30154	0	0	0	0	0	6.26222	0	0	0	0	0	0	0	0
GRMZM2G378215	chr2	192751835	192753000	0	0	0	0	0	0	0	0	0	0	0	0	0	0	0	0	0	0	0	0	0	0	0	0
GRMZM2G495102	chr2	157165016	157166184	0	0	0	0.0969892	0	0.154778	0.13148	0	0	0	0	0.357034	0	0.177317	0	0	0.203208	0	0	0	0	0.303316	0	0.209953
GRMZM2G331964	chr4	177383131	177385088	0	0	0	0	0	0	0	0	0	0	0	0	0	0	0	0	0	0	0	0	0	0	0	0
GRMZM2G419104	chr4	74466431	74469619	0	0	0	0	0	0	0	0	0	0	0	0	0	0	0	0	0	0	0	0	0	0	0	0
GRMZM2G157177	chr1	32158871	32167717	46.0458	64.2069	62.1984	56.2456	57.5421	51.031	51.5091	54.6447	47.0576	51.2594	59.8456	55.9297	58.27	40.0654	64.7109	46.4385	47.0392	47.8331	50.4439	49.9471	52.0028	58.516	65.9566	55.5321
GRMZM2G382632	chr3	212018640	212021275	22.8023	26.0907	45.9155	18.8302	19.8541	35.8292	26.3234	27.3872	18.7088	23.7451	27.9342	31.2717	48.4029	33.8378	33.7838	17.5793	36.7204	32.8291	33.1138	30.2033	20.4874	47.7883	25.7558	25.1045
GRMZM2G028945	chr10	107762377	107767126	171.568	191.65	190.702	194.473	224.816	161.691	197.948	144.866	202.58	127.21	149.281	156.925	185.006	137.165	182.606	148.598	142.621	157.662	154.725	154.561	197.793	117.666	168.527	192.719
GRMZM2G474531	chr5	163409582	163412899	18.8638	22.8287	24.146	18.479	6.16121	14.0419	14.8476	13.5943	13.5989	20.9579	14.517	29.149	23.6068	23.8863	25.1443	16.1002	10.5596	15.6841	19.887	12.82	13.7223	18.701	10.766	19.5384
GRMZM2G074821	chr3	211381065	211385001	132.734	103.707	98.6795	86.9196	92.2076	88.6395	78.2851	76.8135	82.9664	56.4331	43.5106	30.7256	94.5538	86.5106	121.195	90.288	90.6773	95.9767	101.778	99.0817	74.2412	55.0256	65.6957	53.6418
GRMZM2G173658	chr3	189815553	189816192	0	0	0	0	0	0	0	0	0	0	0	0	0	0	0	0	0	0	0	0	0	0	0	0
GRMZM2G107945	chr2	224908573	224912937	7.91588	17.6346	8.98219	26.8641	19.6222	23.1456	45.7912	27.9697	27.5322	45.8059	23.566	33.3373	13.0238	8.70825	15.1354	24.3443	17.8536	16.3607	21.9208	13.5719	22.1802	20.7384	19.9112	25.008
AC194425.3_FG005	chr3	191278467	191279273	21.4961	24.4588	23.6384	66.3068	23.4444	49.3364	22.083	30.737	29.8664	66.9158	131.214	42.0457	16.2221	0	27.4937	43.669	40.9475	52.4036	15.1026	35.4077	0	81.4714	59.477	59.8428
GRMZM2G309126	chr10	83083735	83085319	0	0	0	0	0	0	0	0	0	0	0	0	0	0	0	0	0	0	0	0	0	0	0	0
GRMZM2G337113	chr2	42257260	42259297	0	0	0	0	0	0	0	0	0	0	0	0	0	0	0	0	0	0	0	0	0	0	0	0
GRMZM5G849959	chr1	57835788	57840955	137.845	129.338	126.009	140.538	120.792	99.2117	76.7105	98.9929	103.228	101.872	110.008	97.7111	127.806	101.572	107.212	94.4834	122.2	125.113	122.538	115.639	119.981	102.179	121.895	113.509
GRMZM2G166208	chr4	5985017	5986424	0	0	0	0	0	0	0	0	0	0	7.37487	0	0	0	0	0	0	0	0	0	0	0	0	0
GRMZM2G135674	chr5	56901595	56903498	0	0	0	0	0	0	0	0	0	0	0	0	0	0	0	0	0	0	0	0	0	0	0	0
GRMZM2G053600	chr4	30196625	30200295	122.264	141.466	163.144	154.565	158.857	130.758	245.352	198.759	243.809	208.531	193.746	202.477	172.95	177.585	139.732	185.563	153.345	186.996	170.959	184.087	199.76	167.72	167.176	176.731
GRMZM5G874483	chr7	28336009	28336153	0	0	0	0	0	0	0	0	0	0	0	0	0	0	0	0	0	0	0	0	0	0	0	0
GRMZM2G703888	chr1	209556789	209557360	0	0	0	0	0	0	0	0	0	0	0	0	0	0	0	0	0	0	0	0	0	0	0	0
GRMZM2G056786	chr1	10970656	10972234	0	0	0	0	0	0	0	0	0	0	0	0	0	0	0	0	0	0	0	0	0	0	0	0
AC190632.2_FG004	chr4	151505626	151509053	0	0	0	0	0	0	0	0	0	0	0	0	0	0	0	0	0	0	0	0	0	0	0	0
GRMZM2G066410	chr7	20329183	20329634	0	0	0	0	0	0	0	0	0	0	0	0	0	0	0	0	0	0	0	0	0	0	0	0
GRMZM2G159389	chr10	140344784	140347607	181.927	183.147	197.451	161.928	189.625	181.326	180.667	167.801	180.312	134.675	156.335	183.029	192.703	225.542	194.182	149.962	167.857	189.617	198.489	208.044	185.205	165.869	178.786	199.678
GRMZM2G340065	chr10	147458822	147464026	103.683	83.9117	92.3855	99.1442	118.484	63.9983	411.12	384.662	373.239	197.393	214.13	227.562	158.629	165.737	162.727	141.868	120.746	119.629	202.993	257.489	256.654	195.366	183.545	169.414
GRMZM2G522710	chr2	228385920	228386415	0	0	0	0	0	0	0	0	0	0	0	0	0	0	0	0	0	0	0	0	0	0	0	0
GRMZM2G085246	chr9	105527020	105535572	128.459	147.547	263.313	123.518	143.261	196.432	104.427	136.683	100.918	131.645	138.668	108.646	244.919	374.679	245.556	233.295	195.216	271.155	119.383	126.184	101.609	183.648	152.454	183.344
GRMZM2G700004	chr9	136161673	136162379	0	0	0	0	0	0	0	0	0	0	0	0	0	0	0	0	0	0	0	0	0	0	0	0
GRMZM2G002135	chr8	159882827	159886413	82.2947	73.103	71.9465	47.0226	61.5493	73.1636	64.2582	71.7356	71.5605	99.6841	81.0905	72.513	67.973	76.8556	48.5525	74.1999	79.7421	65.4959	51.3724	67.7779	69.469	88.9766	65.2748	50.3075
AC233788.2_FG002	chr8	169418844	169418994	0	0	0	0	0	0	0	0	0	0	0	0	0	0	0	0	0	0	0	0	0	0	0	0
GRMZM2G144581	chr5	127602042	127605592	38.8317	30.3378	73.0196	25.6688	17.0943	21.8186	87.6225	68.3323	53.9969	38.9039	43.2655	24.0656	152.169	169.335	177.169	86.5236	49.2118	51.3758	54.0716	63.7984	67.1596	27.3608	50.6588	43.8237
GRMZM2G399067	chr4	171599124	171605702	17.4341	30.6724	21.8968	16.867	14.2324	32.3925	14.7769	17.0018	15.4317	18.7957	18.5714	19.6357	20.7856	27.67	12.7783	18.3496	25.4775	37.9825	28.0765	31.1664	25.5942	25.9737	26.3029	26.003
GRMZM5G800925	chr9	147202568	147208034	114.878	211.424	314.095	167.626	228.17	264.485	391.298	386.866	363.97	283.244	326.974	433.732	78.6841	391.24	295.935	174.632	286.02	303.636	276.228	319.923	333.618	459.685	368.384	388.718
GRMZM2G038335	chr4	226284423	226285475	0	0	0	0	0	0	0	0	0	0	0	0	0	0	0	0	0	0	0	0	0	0	0	0
GRMZM2G170567	chr1	9522788	9541394	211.776	229.208	182.406	171.862	187.273	170.483	155.81	190.983	169.983	208.345	207.192	149.998	183.111	192.744	189.63	188.109	168.923	180.62	178.355	175.365	176.05	174.274	163.185	172.128
GRMZM5G836378	chr5	207036080	207040705	83.0491	70.0037	79.4268	103.523	72.3862	86.2607	99.7378	68.6776	84.1676	76.2673	82.9987	65.3792	89.8852	99.3999	90.0582	107.843	76.4349	102.402	65.2908	95.7343	91.4919	78.2311	86.9477	102.29
GRMZM2G368134	chr3	12276231	12277356	0	0	0	0	0	0	0	0	0	0	0	0	0	0	0	0	0	0	0	0	0	0	0	0
AC193606.2_FG005	chr5	79197083	79198076	0	0	0	0	0	0	0	0	0	0	0	0	0	0	0	0	0	0	0	0	0	0	0	0
GRMZM2G081912	chr3	55886761	55888952	21.9255	30.5175	32.283	36.8405	33.765	48.8708	30.9035	29.8426	22.4418	35.4928	36.3925	31.9313	31.6298	50.9091	30.8128	55.5707	57.538	57.0852	24.5235	31.2198	22.9462	33.8612	25.1868	21.0632
GRMZM5G886709	chr1	280196619	280205417	201.647	133.265	161.798	135.051	134.211	181.037	71.1491	80.4106	67.2667	141.772	135.145	72.2363	150.45	130.632	138.618	119.792	146.063	172.33	87.7016	105.32	76.4951	92.8206	121.702	96.9677
GRMZM2G058630	chr1	108013780	108015140	0	0	0	0	0	0	0	0	0	0	0	0	0	0	0	0	0	0	0	0	0	0	0	0
GRMZM2G006830	chr9	136576620	136577373	0	0	0	0	0	0	0	0	0	0	0	0	0	0	0	0	0	0	0	0	0	0	0	0
GRMZM2G058498	chr10	49799361	49810638	460.128	529.273	358.095	377.017	385.644	492.203	427.488	388.969	405.29	407.752	413.034	365.994	389.462	314.702	339.006	355.898	407.913	421.074	489.248	476.343	466.75	384.485	418.339	464.14
GRMZM2G152655	chr4	34264142	34265135	1261.53	2129.23	1356.65	3033.45	5195.61	2259.05	9067.46	7866.77	7050.61	2725.17	4836.11	10976.6	545.04	658.473	900.531	1730.46	3451.94	3636.8	3171.99	3223.42	5391.83	3469.92	4526.77	5895.29
GRMZM2G064775	chr5	36764588	36765932	143.81	129.079	366.328	53.3565	34.0369	182.004	0	31.927	18.2163	51.0543	76.6712	0	271.049	420.18	314.999	203.375	149.375	272.484	63.3945	82.3186	49.1826	133.296	59.326	87.0494
GRMZM2G140409	chr3	203462149	203462893	0	0	0	0	0	0	0	0	0	0	0	0	0	0	0	0	0	0	0	0	0	0	0	0
GRMZM2G099130	chr2	18509781	18514307	108.243	119.855	132.744	96.6466	101.77	85.5892	78.7492	84.0733	80.5725	95.6357	98.1658	90.8903	138.134	117.716	121.28	106.287	107.761	132.721	93.8062	86.9431	78.8331	122.43	92.2135	93.4867
GRMZM2G433433	chr9	20824693	20826403	43.1541	47.4353	34.8509	59.9734	37.108	41.8986	71.0812	41.8533	53.5035	22.9155	24.8095	9.87951	33.27	38.763	21.9135	52.42	65.8899	35.2709	41.2148	37.1934	55.283	17.5466	24.2868	13.5135
GRMZM2G043460	chr4	94857239	94858229	0	0	0	0	0	0	0	0	0	0	0	0	0	0	0	0	0	0	0	0	0	0	0	0
GRMZM2G063216	chr4	184639457	184643071	32.8467	25.5979	27.3923	43.7702	61.1852	34.3213	47.4078	39.2686	29.3093	20.1077	31.3573	21.8016	33.1756	24.9739	27.4659	41.1023	25.8087	44.3319	13.992	25.2782	29.7509	23.5362	22.6595	13.0019
GRMZM5G865112	chr9	144448310	144449818	62.8194	72.9197	80.2715	66.3862	60.8612	63.3653	51.9371	60.1175	56.5402	102.551	79.9226	105.079	67.6463	74.8492	94.0723	67.5429	63.6182	75.6842	59.2262	58.329	57.7976	101.727	88.5848	91.2552
GRMZM2G085547	chr4	170221854	170228873	387.503	313.756	286.106	203.745	219.101	180.867	193.891	187.783	226.43	165.839	175.178	163.474	191.59	192.395	229.597	150.852	173.083	153.314	320.944	286.478	259.214	179.968	209.006	215.034
GRMZM5G802392	chr1	2841466	2842386	464.171	535.005	466.632	621.678	658.472	616.66	658.455	621.698	772.672	522.711	509.57	451.608	376.437	378.959	373.638	505.884	546.986	483.675	537.062	673.708	559.159	373.039	412.19	282.175
GRMZM2G002297	chr8	148897940	148905608	33.9812	20.4397	37.4327	37.784	37.1797	25.1203	23.9947	20.2922	26.2698	47.2196	41.5288	49.708	42.1378	34.7604	50.4626	34.2029	25.3291	35.0099	24.0161	21.5657	26.82	44.8508	50.1563	43.8887
GRMZM2G377686	chr4	93831496	93834960	0	5.65786	0	5.12761	0	0	6.00215	0	5.18525	0	0	0	5.81965	0	0	0	5.05676	0	3.90091	0	0	0	0	0
GRMZM2G434317	chr7	158023978	158036955	38.3602	31.1399	44.9438	44.9627	33.3517	35.7243	45.1036	39.8811	40.5059	40.0004	50.2977	32.1336	46.0013	24.7094	35.2874	44.7605	40.2076	44.0322	30.3083	30.3324	34.4141	33.4628	43.5646	23.7904
GRMZM2G474694	chr1	833248	837343	0	0	0	0	0	0	2.78294	0	3.7806	0	0	0	0	0	0	0	0	0	2.91454	2.89313	3.53888	0	0	0
GRMZM2G059634	chr6	118147443	118150871	0	0	0	0	0	0	10.0994	0	0	11.6242	0	0	0	0	27.6459	0	0	0	0	0	0	0	0	8.51697
AC205730.3_FG002	chr1	166324699	166341219	26.1092	33.1625	26.5095	38.2199	29.1913	31.6372	51.0072	46.2179	33.4634	61.7196	52.2201	31.7083	39.2345	31.7992	30.5117	38.4281	33.17	25.1393	33.6973	24.0799	29.2297	25.6445	15.0787	12.7375
GRMZM2G145632	chr8	97176484	97178150	0	0	0	0	0	0	0	0	0	0	0	0	0	0	0	0	0	0	0	0	0	0	0	0
GRMZM2G449941	chr5	114371665	114373221	0	0	0	0	0	0	0	0	0	0	0	0	0	0	0	0	0	0	0	0	0	0	0	0
GRMZM2G179120	chr2	175830294	175833357	61.8211	81.0006	63.2238	81.1481	102.459	54.6054	85.7631	94.2536	112.635	88.122	90.3226	81.8701	35.2032	61.2589	93.3334	58.1133	46.4583	62.2114	59.2815	71.2732	87.2469	52.8485	97.0432	88.8198
GRMZM5G885628	chr1	61019343	61022157	268.168	255.386	241.971	303.348	296.426	259.351	256.711	285.352	210.668	320.384	378.007	288.293	252.443	199.689	249.948	283.593	242.903	268.2	224.087	232.346	188.537	287.491	353.766	353.529
GRMZM2G356639	chr4	111698274	111702957	0	0	0	1.24252	1.80479	0	0	0	0	1.30368	1.69148	1.67362	0	0	0	2.42765	1.34712	0	0	0	1.35505	0	0	0
GRMZM2G400725	chr9	41358453	41361058	0	0	0	0	0	0	0	0	0	0	0	0	0	0	0	0	0	0	0	2.68514	0	0	0	0
GRMZM2G057296	chr7	24405652	24409093	38.9253	36.005	38.445	31.6806	21.1374	34.4779	31.0146	37.3943	37.9984	42.4157	35.639	29.0673	46.9522	44.8028	39.3219	27.3596	28.0939	22.4628	35.9402	33.5071	40.4454	32.8536	32.4679	33.7489
GRMZM2G012724	chr6	141413047	141415248	15.1942	12.8804	12.8068	12.8025	8.26397	6.35762	5.28116	0	4.83495	5.46953	0	0	10.2069	0	0	0	0	0	0	0	0	0	0	0
GRMZM2G169024	chr5	198297112	198298382	0	0	0	0	0	0	0	0	0	0	0	0	0	0	0	0	0	0	0	0	0	0	0	0
GRMZM2G305640	chr1	63682736	63684856	0	0	0	0	0	0	0	0	0	0	0	0	0	0	0	0	0	0	0	0	0	0	0	0
GRMZM2G148930	chr9	136829152	136830315	44.2908	84.1161	60.549	123.699	103.558	53.7216	50.7528	47.977	22.3984	36.7508	26.6349	0	16.8795	25.7315	23.1726	64.8786	87.3322	37.2884	19.2931	0	12.1671	0	10.2665	0
GRMZM2G426802	chr1	3364323	3369043	45.8953	39.4586	45.4045	25.1283	33.2217	41.539	37.0495	28.99	30.4454	48.087	48.4218	43.5963	47.378	57.285	44.8821	27.4791	38.9429	44.2116	35.2757	39.0556	42.25	46.9523	46.4238	38.2799
GRMZM2G138338	chr3	147403659	147407494	16.9167	26.0781	20.9015	79.1363	70.8935	52.6752	70.1799	47.4998	95.9414	41.9626	26.0445	19.948	13.4827	19.5129	17.5663	37.4188	24.3045	22.1719	32.3631	31.5804	29.0434	14.1565	15.4299	7.90142
GRMZM5G841805	chr6	45526391	45526622	0	0	0	0	0	0	0	0	0	0	0	0	0	0	0	0	0	0	0	0	0	0	0	0
GRMZM2G089688	chr6	38406393	38408855	316.08	275.625	307.932	245.351	251.908	282.632	288.788	222.162	294.303	232.683	233.001	244.015	235.726	233.17	214.365	203.848	197.975	183.508	179.448	186.375	176.775	245.49	217.412	178.149
GRMZM5G897740	chr5	215320398	215321009	350.556	301.214	457.738	765.178	420.992	441.627	761.141	764.69	337.387	588.741	1344.14	1721.8	475.53	603.989	697.361	696.802	773.512	957.693	731.597	620.832	725.548	1844.84	1583.22	1418.57
GRMZM5G865319	chr4	16611108	16613259	33.623	37.995	22.8766	55.4732	38.8341	34.8273	42.6097	29.8011	45.5866	37.4319	34.4251	37.5818	33.6287	21.4316	17.6331	25.9689	37.2237	29.1661	41.5496	33.1394	35.8253	27.7038	40.4821	48.2754
GRMZM2G307908	chr1	246402232	246403925	0	0	0	0	0	0	0	0	0	0	0	0	0	0	0	0	0	0	0	0	0	0	0	0
GRMZM2G373396	chr2	57612299	57613212	0	0	0	0	0	0	0	0	0	0	0	0	0	0	0	0	0	0	0	0	0	0	0	0
GRMZM2G067710	chr1	295692208	295692971	0	0	0	0	0	0	0	0	0	0	0	0	0	0	0	0	0	0	0	0	0	0	0	0
GRMZM2G394027	chr7	133047657	133053094	20.1584	21.1595	21.9279	31.141	21.1578	21.677	25.1277	26.8139	34.1414	8.18941	4.88362	4.14754	8.77267	14.445	18.0363	21.1313	18.4711	15.3813	24.7766	28.3979	31.6187	7.37807	11.3761	7.75599
GRMZM2G701585	chr10	102487648	102500504	53.5535	54.9564	50.9199	61.5188	60.8591	69.7472	81.0554	72.7803	58.4084	66.4467	74.9825	54.3824	57.1432	89.6712	58.3313	59.1945	52.8296	70.4348	50.317	52.7437	50.65	49.9365	62.1931	45.8669
GRMZM2G161780	chr1	29151673	29157313	598.388	286.149	428.851	394.59	348.224	335.928	153.874	197.024	125.443	158.066	232.544	81.7668	408.46	480.5	447.86	426.201	345.505	434.038	384.31	318.185	177.03	283.451	386.805	240.983
GRMZM5G854613	chr4	221070735	221076802	1016.27	903.857	873.073	777.963	796.713	619.998	854.759	884.174	833.615	818.897	830.904	735.724	815.596	770.922	768.999	731.56	629.974	650.373	812.677	675.789	782.148	726.219	818.8	730.795
AC220927.3_FG008	chr5	208689536	208694342	0	0	0	0	0	0	0	1.23879	1.24623	0	0	0	0	0	0	0	0	0	1.47742	0	1.51889	0	0	0
AC205712.3_FG003	chr9	44973395	44974862	0	0	0	0	0	0	0	0	0	0	0	0	0	0	0	0	0	0	0	0	0	0	0	0
GRMZM2G067675	chr8	17301644	17306811	34.8971	50.9852	63.9827	16.0331	26.3871	33.193	30.6174	28.3285	27.176	49.9085	31.6531	44.7742	28.1704	61.3955	62.9171	21.9357	39.3484	40.5596	37.6916	27.0024	43.2995	44.6816	49.1248	82.2282
GRMZM2G074604	chr5	186677003	186680745	324.213	315.963	386.221	856.101	687.739	557.458	986.492	631.113	395.102	548.359	527.188	485.249	403.282	303.839	295.54	583.818	487.093	457.793	273.66	288.903	342.609	334.908	322.079	258.241
GRMZM2G074414	chr4	239627274	239630488	149.591	112.501	113.789	81.7428	97.1963	93.7529	113.901	95.74	106.684	67.0827	69.4852	78.5705	85.8895	116.839	87.7623	63.9931	79.5003	69.728	114.788	106.02	139.611	87.3108	87.595	93.151
GRMZM2G450797	chr7	3906464	3907229	0	0	0	0	0	0	0	0	0	0	0	0	0	0	0	0	0	0	0	0	0	0	0	0
GRMZM2G049211	chr1	56020500	56032735	124.237	106.9	127.591	108.347	108.206	105.165	125.713	131.647	143.42	118.536	133.698	84.1848	119.683	110.637	162.911	105.974	83.5375	121.297	143.678	141.136	142.694	105.14	122.255	124.512
AC207798.2_FG003	chr6	128483793	128485104	0	0	0	0	0	0	0	0	0	0	0	0	0	0	0	0	0	0	0	0	0	0	0	0
GRMZM2G096391	chr3	168290231	168298790	30.4382	34.8156	37.7784	31.8039	39.1824	37.1917	44.3093	43.0645	41.8784	61.4651	50.1733	51.1673	33.3769	39.8975	31.8919	31.5709	34.5024	35.4005	49.8013	43.9606	62.4345	42.3989	61.6743	67.3396
GRMZM2G112240	chr4	170914967	170918489	554.567	490.824	579.933	527.936	587.713	512.804	497.977	518.407	544.273	427.762	502.32	435.361	434.171	479.435	553.18	478.732	485.525	513.11	630.089	641.022	602.032	490.368	638.091	614.038
GRMZM2G447847	chr2	4926256	4931829	0	0	0	0.412449	0	0	0.495346	0	0	0	0	0	0	0	0	0	0	0	0	0	0	0	0	0
GRMZM2G075715	chr7	39731123	39737775	0	0	0	0.059008	0	0	0	0	0	0.0686271	0	0	0	0	0	0	0	0	0	0	0	0	0.0642881	0
GRMZM2G128895	chr3	42243899	42251604	93.3538	87.6249	75.0411	73.3562	85.9973	73.5187	64.0458	66.499	69.3108	71.3128	73.9601	63.2325	66.4657	52.7319	71.0012	44.7536	66.5168	62.7168	72.642	63.6977	76.9479	65.3482	79.4499	76.3862
GRMZM2G347978	chr2	235816083	235816617	0	0	0	0	0	0	0	0	0	0	0	0	0	0	0	0	0	0	0	0	0	0	0	0
GRMZM2G438456	chr2	234912516	234915036	3.55379	6.16563	4.12563	3.36025	6.9349	4.06363	3.95972	6.7115	2.9954	7.19978	5.31509	4.5324	6.03699	4.05437	4.60674	8.99036	4.31681	4.27512	0	2.53896	2.94839	3.19605	2.9157	6.11012
GRMZM2G179793	chr6	162544484	162548475	48.8111	52.7951	41.3657	62.6914	72.8914	43.0191	53.6684	67.5735	55.7315	48.1293	56.3303	50.8697	51.9517	46.6967	44.9817	59.1034	82.2328	72.8666	52.6257	66.6558	69.196	49.9631	49.7425	57.7337
GRMZM2G059958	chr5	208426879	208429748	20.5949	28.4378	23.6301	17.8703	31.6735	27.0526	22.4699	26.7139	27.7961	20.0581	25.2732	16.9051	21.2299	20.3455	14.4929	23.3839	22.5462	25.6535	28.1716	22.5047	26.318	23.1601	28.0846	25.7368
GRMZM2G140721	chr6	155610208	155616498	0	3.42245	0	7.60586	5.00947	5.19369	0	0	0	0	4.49712	0	0	0	0	0	0	4.45571	0	0	0	0	7.44267	0
GRMZM2G380184	chr5	207060906	207063925	153.913	124.038	99.3441	110.652	95.1444	95.8185	93.6461	90.3153	89.7378	100.744	109.798	82.2675	121.487	94.4079	92.8737	95.9729	94.5537	92.3679	128.096	116.246	108.873	116.743	134.396	138.421
GRMZM2G092517	chr3	184119670	184121779	0	0	0	0	0	0	0	4.7713	0	0	0	0	0	0	0	0	0	0	0	0	0	0	0	0
GRMZM2G347623	chr10	91780982	91788482	247.843	209.488	189.265	251.519	220.875	227.439	197.681	164.488	183.294	155.368	232.513	234.704	255.377	165.239	207.556	188.091	206.166	265.927	208.897	198.781	192.126	168.004	237.631	203.053
GRMZM2G135526	chr4	39593245	39595803	23.7234	11.901	50.7055	20.3213	32.2742	13.2643	19.5075	23.4889	24.738	20.5453	38.4361	23.3255	41.241	60.7128	57.9012	36.7075	45.5427	47.2801	27.8303	39.901	24.1484	35.8041	43.8593	34.3025
GRMZM2G086497	chr5	6820316	6824037	132.953	120.537	104.831	132.499	116.819	115.094	207.763	211.759	214.834	177.856	163.189	120.2	161.947	105.196	130.354	152.358	119.24	133.507	123.592	145.605	147.785	122.768	157.07	121.163
GRMZM2G009448	chr10	17606895	17610628	1543.84	1257.33	1079.25	1337.24	1344.67	1359.12	1050.2	1280.84	1143.9	1448.43	1516.33	1622.52	1545.48	971.181	1316.87	1164.99	1132.22	1135.97	1196.93	1136.08	1034.16	1283.56	1584.89	1682.73
GRMZM2G018941	chr1	51013924	51015964	2022.08	2460.42	2054.53	1222.16	1439.34	1841.34	1372.63	1554.72	1652.07	1758.99	1784.23	1754.19	1589.17	1709.53	1593.04	1219.48	1802.39	1574.27	2197.23	2112.56	1997.82	2081.51	2113.9	2479.9
GRMZM2G125839	chr7	131823185	131823872	0	0	0	0	0	0	0	0	0	0	0	0	0	0	0	0	0	10.3886	0	0	0	0	0	0
GRMZM2G059799	chr3	210064861	210067453	30.3815	52.6024	66.1909	60.498	25.382	84.0454	25.1755	24.2151	32.2617	64.2953	58.7662	99.761	116.28	153.848	107.363	85.13	62.8812	64.9795	26.9772	27.3312	39.4792	65.0956	27.6088	40.8286
GRMZM2G072337	chr10	117565913	117569927	153.725	112.434	109.665	106.602	103.998	77.4382	76.4086	82.7351	92.7314	74.9888	81.0603	66.3718	125.415	74.3848	109.349	92.6571	98.6093	92.9564	112.439	99.3417	89.0351	79.9414	104.274	101.421
AC226203.1_FG002	chr5	203545697	203545991	0	0	0	0	0	0	0	0	0	0	0	0	0	0	0	0	0	0	0	0	0	0	0	0
GRMZM2G002492	chr1	23937121	23941732	28.3356	22.608	22.4544	37.1751	28.2034	14.9334	32.5051	36.6917	29.9635	13.6965	31.707	20.1875	20.597	24.7288	27.8052	26.1759	24.0855	19.1311	20.0934	19.349	26.6912	14.8597	20.2381	20.3567
GRMZM2G006047	chr1	287110655	287111891	0	0	0	0	0	0	0	0	0	0	9.47648	16.543	0	0	0	0	0	0	0	0	0	20.9327	0	0
GRMZM2G017709	chr1	271332567	271336931	0	0	0	0	0	5.56273	0	0	0	0	0	0	0	0	0	0	0	0	0	0	0	0	0	0
GRMZM2G300141	chr4	39775452	39776283	0	0	0	0	0	0	0	0	0	0	0	0	0	0	0	0	0	0	0	0	0	0	0	0
GRMZM2G142740	chr7	98245201	98250615	34.7164	30.8884	32.4342	22.2666	27.8782	32.7089	18.1331	19.373	16.2653	25.7859	29.3739	19.6807	27.5602	27.6825	33.3672	24.4207	29.4338	26.0063	20.5237	22.9583	19.8095	39.5287	18.7601	23.7729
GRMZM2G138252	chr10	90243492	90245202	0	0	0	8.03584	7.18648	0	8.20867	12.0496	13.456	8.95298	6.29438	0	0	0	0	0	0	0	9.18713	12.6051	11.2673	0	7.46969	0
GRMZM2G066222	chr4	217521315	217523853	4512.03	4270.85	4842.26	2701.97	2674.87	4025.91	2115	2210.44	2138.78	3795.03	3599.47	3076.88	3819.38	3775.53	3327.35	2164.61	3503.94	3837.78	3554.91	3325.49	2567.12	4795.43	4139.61	4225.49
GRMZM2G493155	chr4	167280816	167291387	0	0	0	0	0	0	0	0	0	0	0	0	0	0	9.17586	0	0	0	0	0	0	0	0	0
GRMZM2G333591	chr2	223324495	223328181	1.30697	3.58145	6.9925	0.96718	0.828611	4.45325	1.86482	1.46139	1.51922	2.54809	3.63083	2.30925	7.3135	5.93799	5.7851	2.35552	1.54529	3.78944	3.49613	0.966786	2.00075	5.66705	2.96932	3.23516
GRMZM2G029079	chr2	138313880	138317615	14.0872	29.881	18.9878	11.0706	32.1128	56.757	30.173	36.3047	39.8369	66.2141	43.4723	58.5887	19.2109	18.9512	13.137	48.6535	30.9143	35.9472	12.003	18.3705	19.2426	67.1828	19.3052	16.3243
GRMZM2G050875	chr6	105150654	105157124	0	0	0	0	0	0	0	0	0	0	0	0	0	0	0	0	0	0	0	0	0	0	0	0
AC195340.3_FG004	chr5	5377799	5382786	59.1298	42.093	77.9823	33.0578	21.8202	54.464	11.5972	16.3886	3.03493	16.589	29.7452	24.5799	91.0537	68.1205	93.0219	75.8766	65.1226	103.225	21.3325	27.9627	7.22604	54.6973	45.3292	58.8776
GRMZM2G054120	chr6	102290588	102293242	14.4567	14.8737	10.4131	43.8893	33.0848	15.7157	84.1909	97.9865	111.228	51.8232	63.4576	71.8031	13.6154	22.9483	19.5728	44.6545	36.8056	17.4908	61.2282	48.2541	109.583	55.0749	49.6712	43.5141
GRMZM2G079417	chr5	32351788	32353850	15.1733	14.6537	9.99483	29.0497	15.1135	25.6971	0	0	0	15.2707	10.9412	15.366	23.0354	11.8239	8.56857	23.0187	16.3342	22.437	0	0	0	10.7872	9.50788	4.51948
GRMZM2G002100	chr6	74598822	74604163	142.201	128.656	147.829	121.169	115.744	143.402	111.409	99.8772	87.3291	141.807	126.938	113.272	101.217	151.28	169.827	106.097	136.079	131.157	115.445	112.021	121.354	132.518	122.807	131.912
GRMZM2G064608	chr5	215992803	215994857	86.7254	117.246	90.0012	95.2084	98.7511	122.927	73.193	93.1956	87.8663	120.508	121.697	137.197	84.324	80.54	58.85	80.5978	115.095	91.7771	81.3216	96.0427	98.5976	104.692	123.874	118.188
GRMZM2G115939	chr5	56740172	56751799	262.819	284.408	261.325	288.084	286.035	280.358	351.018	313.465	299.673	252.909	283.5	273.595	297.94	242.394	255.548	239.389	275.159	260.09	269.64	253.423	277.677	277.584	242.493	288.118
GRMZM2G373247	chr7	127257115	127258834	0	0	0	0	0	0	0	0	0	0	0	0	0	0	0	0	3.99277	3.19575	0	0	0	0	0	0
GRMZM2G703462	chr1	1754286	1754598	0	0	0	0	0	0	0	0	0	0	0	0	0	0	0	0	0	0	0	0	0	0	0	0
GRMZM2G167560	chr4	165314096	165318410	22.8415	9.46275	16.8123	11.632	13.3704	8.30819	7.03826	11.4429	8.70591	11.6552	10.4646	7.58509	15.6678	17.9115	21.4665	12.2228	9.07124	16.1001	15.4794	12.1476	9.08877	10.6407	11.8204	10.5492
GRMZM2G015881	chr3	195416507	195423273	122.175	104.142	97.2665	86.2274	83.4151	96.3279	50.2816	55.1042	59.9441	77.6558	85.1804	83.5606	94.0106	100.845	96.7064	84.5008	103.208	104.518	87.9989	100.012	88.738	88.3659	86.3646	99.3914
GRMZM2G123387	chr2	21500614	21505542	0	0	0	0	0	0	0	0	0	0	0	0	0	0	0	0	0	0	0	0	0	0	0	0
GRMZM2G156174	chr10	141564223	141572393	46.453	63.2668	34.213	42.3013	49.009	44.497	53.0526	49.4078	46.2331	61.7647	60.1361	55.9692	46.8081	53.7874	41.5951	45.517	38.3907	47.6158	52.1042	43.1658	56.2172	56.4484	43.8634	56.6283
GRMZM2G306079	chr1	106496169	106499418	84.4279	86.0612	75.7563	81.2477	65.8887	71.7008	72.6259	59.7039	67.2042	71.048	70.7478	60.9971	86.8161	88.8378	60.9603	71.4154	74.827	82.1885	57.4057	60.8238	57.7157	73.2763	64.0768	56.7679
GRMZM2G177575	chr2	83267689	83272352	14.0328	28.9451	22.6707	34.4106	26.4144	14.7582	29.4683	33.1617	46.1991	36.4086	47.503	30.2179	26.0358	38.3129	8.09617	41.1803	40.6099	9.69354	33.4501	37.7063	40.3505	6.60644	38.2339	40.3778
GRMZM2G125656	chr10	139316024	139319484	9.63632	16.9312	13.5024	10.7174	7.17497	4.64478	21.4292	14.7833	11.6073	11.1257	9.90801	12.6968	13.1605	12.6926	19.1449	9.04814	11.4313	8.48645	10.2757	10.5767	14.5961	12.1799	10.957	15.5124
GRMZM2G454018	chr1	120903846	120904701	0	0	0	0	0	0	0	0	0	13.704	0	0	0	0	0	0	13.5047	0	0	20.6161	0	0	0	0
GRMZM2G499601	chr1	178691218	178691937	0	0	0	0	0	0	0	0	0	0	0	0	0	0	0	0	0	0	0	0	0	0	0	0
GRMZM2G321053	chr1	6198213	6201153	0.0176965	1.7047	2.58048	1.66133	0.0212689	1.09016	0.0237649	1.01004	0.0137616	0.0281651	0.0170361	0.0282534	2.36038	0.037923	0.017231	2.22308	1.11148	3.54439	0.0287453	0.0435399	0.0413905	0.0231887	0.0369695	0.0308031
GRMZM2G132971	chr1	287715095	287719302	103.099	96.2135	89.7743	61.2876	43.145	47.4389	221.956	188.592	190.047	101.272	110.057	126.651	100.92	85.2315	124.902	54.3614	48.326	64.3149	136.15	119.966	163.374	117.659	90.2354	77.5929
GRMZM2G080930	chr5	213034924	213038562	71.9918	74.8164	116.536	58.335	68.5338	145.626	90.4466	93.4121	84.9614	131.43	115.523	124.723	158.071	109.801	79.9361	90.6906	112.158	93.6761	121.334	116.007	95.7601	141.419	79.6195	102.774
GRMZM2G453956	chr2	227604053	227608803	5.96554	5.48179	4.92324	6.82187	4.45941	6.13185	2.58662	2.04102	3.0514	8.64092	3.51534	4.46786	6.09108	6.15195	4.18938	10.1626	6.46227	7.64084	4.61152	4.57782	2.5519	2.6979	2.63403	2.42049
AC205008.4_FG002	chr7	21633431	21636570	0	0	0	0	0	0	0	0	0	5.84602	0	7.1646	0	0	0	0	0	0	0	0	0	0	0	0
GRMZM2G136113	chr1	14674719	14683555	52.1195	72.2405	88.5926	52.1666	52.942	87.07	60.2973	78.3076	65.0393	99.6534	78.8336	100.369	66.8342	97.117	89.8143	62.1701	69.6584	66.862	53.8754	57.0036	65.5786	98.439	65.5403	69.1763
GRMZM2G092672	chr5	179931539	179933734	0	6.30405	8.07883	0	0	0	10.8702	15.8224	6.05403	21.7584	0	9.16394	0	0	8.97593	0	0	0	8.66506	0	15.3582	0	10.0669	0
GRMZM2G312244	chr3	186210052	186213894	10.6325	12.8552	5.57406	11.2899	4.69318	7.32752	7.78662	8.22464	8.73501	5.91562	8.49528	9.45001	8.71107	6.32936	6.02799	7.93001	6.95399	4.95015	10.7666	7.08698	12.7096	9.99206	11.3996	11.739
GRMZM5G849152	chr6	58710595	58712040	0	0	0	0	0	0	0	0	0	0	0	0	0	0	4.27089	0	0	0	0	0	0	0	0	0
GRMZM2G061018	chr3	2940348	2945791	39.0479	35.7295	25.4598	29.2072	21.2639	23.376	31.4842	32.3091	31.2205	35.0794	32.9388	29.6113	42.7763	37.5368	29.9519	23.2368	26.3676	24.7643	28.801	21.7112	18.935	28.0108	27.5731	21.0761
GRMZM2G066801	chr1	252803989	252817210	75.4313	57.141	57.3394	77.2697	63.0116	45.2209	63.5985	59.911	67.8946	39.3704	49.9688	45.9654	65.8243	50.1269	58.9534	60.5017	45.1414	55.9479	70.118	50.1593	67.0341	38.0037	64.5114	43.2751
GRMZM2G000177	chr8	147431765	147436951	95.829	136.452	77.0134	86.913	108.466	75.7476	103.702	121.816	102.095	103.94	123.539	96.522	92.1343	68.4164	114.599	101.048	66.2262	79.4079	104.52	80.3185	92.378	117.383	115.366	139.234
GRMZM2G047324	chr3	213774508	213775044	0	0	0	0	0	0	0	0	0	0	0	0	0	0	0	0	0	0	0	0	0	0	0	0
GRMZM2G070693	chr4	45266239	45269925	832.928	917.282	846.885	742.06	772.101	926.902	788.921	962.833	883.81	917.598	929.907	812.307	848.084	1036.08	943.081	827.465	1025.22	932.084	1142.81	1102.82	933.936	948.774	876.331	998.595
GRMZM2G090697	chr9	26307775	26316029	0	14.607	13.6916	44.1155	41.8303	32.9713	34.6689	44.4239	47.6266	8.70825	44.2379	116.304	0	0	18.6302	11.1632	21.2729	31.9044	22.7805	14.9246	47.5043	26.1089	33.7705	62.7919
GRMZM5G816110	chr6	159398665	159401207	29.6623	29.75	27.4772	31.9433	26.3237	29.169	27.5182	21.3116	31.6537	39.6665	28.2572	25.4264	21.8833	24.756	17.5754	23.6019	21.6376	25.0993	19.8908	20.0523	25.2785	30.6018	23.3256	19.0559
AC209051.3_FG003	chr5	170765923	170768961	0	0	0	0	0	0	0	0	0	0	0	0	0	0	0	0	0	0	0	0	0	0	0	0
GRMZM2G031721	chr10	130307183	130310968	0	0	0	0	0	0	0	0	0	0	0	0	0	0	0	0	0	0	0	0	0	0	0	0
GRMZM2G009353	chr10	63553741	63558734	134.37	192.244	137.91	110.528	152.123	119.969	126.098	149.814	143.342	117.335	125.766	125.434	101.535	139.983	131.682	107.709	142.224	121.643	154.907	136.967	155.49	129.366	129.71	157.922
GRMZM2G005996	chr5	193651779	193655999	112.79	181.184	170.636	69.5081	91.9101	178.59	123.3	142.58	145.414	235.26	237.961	347.556	149.721	153.349	156.518	99.9586	141.007	199.059	152.084	135.164	130.986	318.696	213.661	280.874
GRMZM2G013957	chr1	48657508	48660814	306.944	149.801	180.027	99.3373	143.808	105.243	386.493	377.844	281.872	175.242	164.683	94.5378	252.584	204.226	273.309	134.228	205.991	179.488	394.904	343.365	289.118	208.916	208.554	118.933
GRMZM2G168506	chr5	34092742	34098884	307.981	271.205	249.538	374.971	294.23	277.303	245.988	229.955	273.448	254.717	283.226	252.636	272.839	195.455	240.475	369.332	212.69	218.591	176.022	194.993	206.856	202.262	252.704	196.194
GRMZM2G335564	chr2	172077359	172082637	0	0	0	1.77694	0	0	0	0	0	1.05058	0.882653	0	0	0	0	0.581055	0.672422	0.481148	0	1.72061	0	0	1.14899	0
GRMZM2G465208	chr10	132254133	132256476	0	0	0	2.70913	4.50427	0	5.97976	0	4.40113	3.6966	3.8952	4.79058	0	0	0	5.38415	0	0	0	0	0	5.76215	10.6078	4.96023
GRMZM2G443740	chr2	129611401	129614454	0	0	0	0	0	0	0	0	0	0	0	0	0	0	0	0	0	0	0	0	0	0	0	0
GRMZM2G480171	chr10	144603176	144611848	87.3869	101.983	126.504	74.6098	96.0774	112.045	59.5832	77.6559	63.8669	111.538	114.3	100.498	126.457	139.588	144.915	92.2001	107.796	121.518	87.9026	97.2109	93.9564	124.94	109.206	109.224
GRMZM2G177901	chr5	68194781	68195507	14.9191	0	22.858	16.1562	19.333	34.2156	0	0	0	0	0	0	26.0092	0	0	32.7866	17.0676	16.7732	0	0	0	0	0	0
GRMZM2G022706	chr6	91298857	91300281	0	0	0	0	0	0	0	0	0	0	0	0	0	0	0	0	0	0	0	0	0	0	0	0
GRMZM2G038922	chr1	166808203	166810410	110.905	95.1405	124.186	55.5368	79.5978	54.7087	56.5124	41.6194	47.5371	54.5436	67.8469	45.9457	141.256	93.738	123.961	82.0905	111.003	83.4006	54.3243	73.5523	39.8621	72.2754	69.1735	81.4867
GRMZM5G842214	chr1	193147281	193148642	0	0	0	0	0	0	0	0	0	8.60264	5.91125	0	0	0	0	0	0	0	0	0	0	3.36675	0	0
GRMZM2G077436	chr6	168092745	168094787	16.369	0	0	0	0	6.93063	0	0	0	8.94067	0	0	0	0	0	0	0	0	0	0	0	0	0	0
GRMZM2G317835	chr3	24446066	24451647	55.4	66.3798	55.5228	48.1456	45.0856	52.6245	33.7618	43.5443	33.1486	50.5625	60.7598	53.1344	59.7289	51.391	46.2463	50.2928	50.6504	46.6231	48.8217	48.6053	40.8061	59.9411	51.7504	57.9753
GRMZM2G450825	chr1	234648986	234652195	16.613	10.8075	15.7558	18.4861	24.7043	15.3546	8.83965	5.85264	16.2106	17.9802	7.30046	13.7985	25.3469	14.7426	13.8615	19.9582	10.4322	10.0967	11.102	17.1399	7.48581	13.5438	7.85149	9.51922
GRMZM2G450308	chr1	111633134	111634199	0	6.20603	4.24671	0	0	0	0	0	0	0	0	0	3.54531	0	3.11212	0	0	0	0	0	0	0	0	0
GRMZM2G158682	chr1	87764815	87767125	9.66817	8.28515	8.81078	34.2493	35.8908	0	108.565	24.3483	66.3433	0	0	0	0	20.132	0	17.6459	0	0	27.0907	56.4426	39.1633	0	0	0
GRMZM2G312419	chr8	2761692	2763484	8.81197	18.0135	29.0233	16.6777	14.2856	12.2074	0	13.6244	13.4903	11.4894	8.87684	8.50577	0	0	11.93	0	15.0281	14.8535	11.4038	0	9.96083	18.1555	22.0308	0
GRMZM2G054267	chr7	13959158	13960453	0	0	0	0	0	0	0	0	0	0	0	0	0	0	0	0	0	0	0	0	0	0	0	0
GRMZM2G153536	chr1	29512427	29515645	0	0	15.1161	24.059	8.75875	36.3814	0	0	0	0	7.19071	0	51.4282	28.325	0	96.5827	53.1281	33.7638	0	0	0	0	7.90668	0
GRMZM2G378665	chr5	205783381	205786772	7.32855	5.98122	5.88728	5.93767	7.82936	11.7233	7.98341	5.13994	10.361	12.2363	7.91718	9.36994	0	0	5.33512	8.89646	6.39838	8.30945	0	0	6.2091	5.1607	9.78624	6.66935
GRMZM2G127312	chr8	18684443	18686910	507.631	414.471	531.186	441.462	444.838	575.18	351.172	349.33	368.004	296.12	269.011	336.535	399.985	465.142	339.336	436.892	488.162	460.216	333.251	412.439	386.191	365.921	301.025	344.656
GRMZM2G308735	chr9	122838663	122839919	0	0	0	0	0	0	0	0	0	0	0	0	0	0	0	0	0	0	0	0	0	0	0	0
GRMZM2G073888	chr8	79279729	79285740	89.1968	101.756	79.4875	104.627	94.298	76.5763	74.1852	71.9423	69.5168	63.1281	72.2791	60.6504	87.8465	55.6296	76.7246	91.9834	87.4851	63.4675	61.3658	45.3481	52.3362	66.0498	65.0808	66.2051
GRMZM2G156218	chr9	26961328	26966351	19.8271	41.502	41.9394	24.8925	24.9102	32.2554	40.4855	32.6027	36.3706	28.5873	29.7734	20.0663	37.7617	41.3394	41.5512	39.977	34.3234	39.0663	43.9003	24.9177	40.0792	28.4684	33.6624	23.441
GRMZM2G145709	chr3	153929296	153935149	141.316	186.873	193.083	140.366	140.273	123.54	126.972	142.413	147.02	139.683	155.413	145.31	132.975	215.369	231.771	152.287	149.109	200.705	183.923	200.958	197.538	165.291	155.064	175.773
GRMZM2G453111	chr1	12343877	12348542	8.70983	8.49516	4.82979	12.7354	11.7986	10.5382	10.8562	6.59067	8.07632	13.5122	17.5682	12.3169	10.1012	10.2603	13.7316	13.8783	10.3356	10.9877	6.60875	6.78621	7.02177	10.9686	15.0176	9.86503
GRMZM2G308884	chr9	110578510	110585943	10.4378	9.11916	10.6528	21.9878	21.6746	14.7406	29.6516	25.3991	22.2134	19.4685	15.5653	22.9208	6.49124	9.37375	5.98743	17.2159	18.5104	16.7585	15.3032	12.7272	16.2135	17.9973	12.2433	11.1399
GRMZM5G849889	chr9	61339611	61340445	0	0	0	0	0	0	0	0	0	0	0	0	0	0	0	0	0	0	0	0	0	0	0	0
GRMZM2G117244	chr7	118909790	118911320	0	0	0	0	0	0	0	0	0	0	0	0	0	0	0	0	0	0	0	0	0	0	0	0
GRMZM2G051403	chr5	7698035	7699925	14.6226	9.24375	21.1981	16.6617	27.964	14.7697	6.91458	7.43684	7.67757	15.4006	15.7268	11.7082	14.9789	26.027	10.9835	31.3755	34.7441	54.1711	15.3032	30.5135	18.0237	17.6441	11.7563	17.0171
GRMZM2G098569	chr3	205146238	205150759	168.289	163.097	158.137	236.345	247.143	202.55	326.332	364.208	488.872	382.603	403.845	341.121	142.885	168.544	136.189	194.85	177.11	182.185	383.157	435.968	449.993	298.332	378.508	301.078
GRMZM2G062416	chr2	174978253	174983525	20.8168	66.5261	33.8923	37.8134	45.6738	39.6128	45.4332	52.2707	51.2023	28.3497	50.9776	46.0802	24.486	71.4017	80.0921	26.5447	49.1627	40.9048	30.3704	30.5158	42.8686	34.871	33.2901	57.1167
GRMZM5G863375	chr1	276561907	276562870	0	0	0	0	0	0	0	0	0	0	0	0	0	0	0	0	0	0	0	0	0	0	0	0
GRMZM2G459391	chr1	214237748	214244496	91.1463	60.8264	73.8311	93.0757	81.4396	49.9693	56.4835	74.8314	77.2208	54.0216	76.8343	57.6988	90.2454	98.2379	87.4031	76.978	92.1013	95.436	113.067	105.725	87.9144	61.2982	65.822	85.971
GRMZM2G170232	chr4	36926961	36928874	0	0	0	0	0	0	0	0	0	0	0	0	0	0	0	0	0	0	0	0	0	0	0	0
GRMZM2G336557	chr8	169191126	169192661	0	0	0	0	0	0	0	0	0	0	0	0	0	0	0	0	0	0	0	0	0	0	0	0
GRMZM2G070054	chr2	153927068	153942627	339.1	358.186	348.041	275.104	296.153	338.684	292.98	326.709	298.37	358.044	355.977	320.894	307.57	412.498	360.579	283.212	321.106	352.21	351.079	335.285	327.046	388.297	328.453	345.531
GRMZM2G009323	chr10	145794455	145798655	123.282	139.177	105.784	102.835	121.391	92.6267	74.14	109.332	125.266	121.375	110.247	99.1573	103.273	85.7865	128.719	83.8818	105.761	81.6107	158.013	122.235	140.013	90.6933	112.281	128.7
GRMZM2G170588	chr5	201671160	201672096	0	0	0	0	0	0	0	0	11.4551	11.016	0	0	0	0	0	0	0	0	0	0	17.1151	0	0	0
GRMZM2G449817	chr6	104671216	104674448	22.4356	14.6601	15.7807	16.351	13.5207	9.40965	11.1345	7.85851	9.92916	13.9915	8.35339	9.12991	20.6482	7.67935	14.0125	9.61334	9.83171	11.1031	7.98758	9.26302	12.0941	13.2565	19.3148	8.59986
AC187279.3_FG003	chr6	48607337	48607664	0	0	0	0	0	0	0	0	0	0	0	0	0	0	0	0	0	0	0	0	0	0	0	0
GRMZM2G523904	chr1	234589718	234590620	0	0	0	0	0	0	0	0	0	0	0	0	0	0	0	0	0	0	0	0	0	0	0	0
GRMZM2G307119	chr7	172207716	172209213	0	0	0	0	0	0	0	0	0	0	0	0	0	0	0	0	0	0	0	0	0	0	0	0
GRMZM2G504123	chr3	28910837	28911160	0	0	0	0	0	0	0	0	0	0	0	0	0	0	0	0	0	0	0	0	0	0	0	0
GRMZM2G033126	chr3	12976770	12989585	0	0	0	0	0	0	0	0	0	0	0	0	0	0	14.3941	0	0	0	0	0	0	0	0	0
GRMZM2G554145	chr8	137562181	137562847	0	0	0	0	0	0	0	0	0	0	0	0	0	0	0	0	0	0	0	0	0	0	0	0
GRMZM2G060507	chr9	153738013	153741717	0	0	0	37.4866	32.1487	27.9876	24.7769	26.446	14.449	22.772	33.8608	34.0334	0	9.46603	11.3435	45.7349	36.6225	34.0496	10.6525	22.1225	24.5459	24.4312	31.4843	26.7835
GRMZM2G094100	chr3	98445941	98448684	0	0	0	2.52947	0	4.25924	0	2.78336	3.05009	3.12793	2.79435	2.54688	4.34804	0	0	4.99643	3.57345	7.28555	0	0	0	3.93634	4.19907	0
GRMZM2G371229	chr4	100159131	100160125	0	0	0	0	0	0	0	0	0	0	0	0	0	0	0	0	0	0	0	0	0	0	0	0
GRMZM2G128301	chr9	125997832	125998439	0	0	0	0	0	0	0	0	0	0	0	0	0	0	0	0	0	0	0	0	0	0	0	0
GRMZM2G140549	chr1	28381773	28386048	17.8568	14.5295	15.5211	15.2219	8.72541	19.8304	12.4746	9.75192	16.7356	10.043	17.2264	13.5801	18.5468	17.4161	16.8126	14.2987	18.1953	18.2072	12.0216	13.2458	10.2514	17.2242	15.3473	17.1683
GRMZM2G386824	chr7	175743163	175751817	104.389	116.828	163.811	194.699	151.551	143.405	135.582	152.766	199.999	99.6661	132.291	145.648	107.643	115.766	121.591	120.835	193.047	195.517	179.681	148.537	169.757	157.681	170.028	185.635
GRMZM2G302160	chr4	37012174	37016207	92.2431	85.6581	101.407	82.3614	99.9935	91.2137	95.9736	87.8739	85.944	99.7979	102.638	131.092	73.387	84.8782	98.3479	63.3313	102.664	96.4912	102.412	89.4006	114.349	123.932	131.91	129.28
GRMZM2G172575	chr10	2633012	2634016	0	0	0	0	0	0	0	0	0	0	0	0	0	0	0	0	0	0	0	0	0	0	0	0
GRMZM2G317596	chr6	164675304	164676313	0	0	0	0	0	0	0	0	0	0	0	0	0	0	0	0	0	0	0	0	0	0	0	0
GRMZM5G851266	chr10	59660106	59662383	21.0293	11.2293	22.8647	67.9368	65.7981	91.281	4.45303	0	7.3683	0	11.3769	11.259	35.3896	0	0	94.7177	48.8025	70.9036	5.74679	7.39153	7.46842	6.52881	9.65128	7.9436
GRMZM2G008556	chr6	115639608	115647217	108.409	85.9132	68.2759	96.4677	94.7982	74.7246	71.5216	85.3551	82.0239	69.3979	78.8195	69.087	79.8475	60.907	76.9518	63.4088	64.2635	70.5438	99.4555	80.1154	102.257	64.6627	89.7334	83.9764
GRMZM5G837022	chr6	14783629	14783812	153.386	269.672	210.51	124.138	228.625	132.55	160.141	249.947	264.23	163.844	177.311	174.898	220.267	146.014	110.392	120.91	216.836	157.379	168.536	244.657	146.731	191.661	277.832	222.855
GRMZM2G554653	chr6	121070612	121076652	0	0	0	0	0	0	0	0	0	0	0	0	0	0	0	0	0	0	0	0	0	0	0	0
GRMZM2G131508	chr4	2027828	2029561	0	0	0	0	0	0	0	0	0	0	0	0	0	0	0	0	0	0	0	0	0	0	0	0
AC211477.3_FG021	chr5	2287644	2288521	0	0	0	0	0	0	0	0	0	0	0	0	0	0	0	0	0	0	0	0	0	0	0	0
GRMZM2G003501	chr4	166828994	166830916	0	0	0	0	0	0	0	0	0	0	0	0	0	0	0	0	0	0	0	0	0	0	0	0
GRMZM2G458533	chr1	295459223	295465426	9.743	16.6035	14.6154	21.2426	20.0745	16.5181	26.9374	21.4829	25.2709	10.7786	16.7157	16.2487	20.5025	8.90751	26.2525	10.8099	11.5904	19.9828	30.3843	23.6936	27.9854	19.1334	15.0725	19.8814
GRMZM2G016184	chr5	14335600	14339846	62.4678	54.7023	64.1584	76.9389	86.6617	98.4671	124.985	100.277	75.0581	109.021	113.191	99.1969	79.6952	71.7188	50.9298	122.981	78.947	67.497	68.089	65.3621	60.0498	84.4812	100.239	79.216
GRMZM2G022368	chr3	219253224	219253910	0	0	0	17.579	0	20.4326	0	0	0	0	0	0	0	0	0	0	0	0	0	0	0	0	0	0
GRMZM2G311390	chr2	230012826	230015192	3.31034	2.9295	4.24532	1.36101	1.91342	2.63389	2.80047	1.77759	1.89385	3.16892	4.76849	3.29072	3.81359	3.88887	2.84322	0	2.08962	2.18722	3.50144	3.24999	3.14541	3.36801	3.84804	2.63755
GRMZM2G110851	chr1	299095173	299097180	26.4975	32.7964	18.9843	18.767	23.9631	25.0638	25.2407	28.6041	28.8995	23.4574	32.1131	33.9008	23.1979	15.4329	15.16	20.9819	19.5887	18.2118	24.6227	21.8673	20.8309	14.3667	22.9371	27.3454
GRMZM2G142565	chr10	59438072	59449035	38.9261	27.6615	92.719	98.1914	79.9192	84.5276	20.0188	25.7255	21.3746	78.9672	25.0538	75.5817	21.4846	64.2482	85.5186	29.0982	75.6499	76.5346	79.4254	113.6	21.3975	29.7826	88.8874	91.0302
GRMZM2G120304	chr3	31898225	31901626	404.151	357.35	293.802	641.934	509.141	499.351	732.12	709.848	596.116	693.551	684.344	477.231	310.446	241.864	465.009	476.524	389.83	396.45	307.952	382.667	468.641	446.005	579.245	567.74
GRMZM2G098857	chr5	87119123	87122507	184.929	237.778	266.127	135.715	163.771	164.271	172.004	178.033	206.054	183.096	181.701	172.056	141.859	195.108	216.937	109.102	200.578	186.76	209.158	191.854	238.674	231.227	211.567	171.043
GRMZM2G060949	chr4	14521570	14540846	5.44981	0	0	4.07929	6.5304	0	0	0	0	0	0	0	0	0	0	8.45024	4.06647	7.87907	4.36355	0	5.11986	0	0	0
GRMZM2G124239	chr9	123411698	123426029	367.518	440.744	362.325	367.838	362.726	400.186	361.688	353.253	328.136	349.15	329.177	351.868	299.994	360.743	330.454	322.911	323.513	333.935	372.762	318.2	307.073	447.43	307.971	340.021
GRMZM2G027253	chr6	56452295	56452970	0	0	0	0	0	0	0	0	0	0	0	0	0	0	0	0	0	0	0	0	0	0	0	0
GRMZM2G310321	chr9	126675363	126676737	133.546	75.5763	52.251	64.737	59.3732	55.4948	46.9937	36.5177	82.6829	75.8873	37.8427	37.9569	74.5287	58.2733	30.7334	43.7891	40.5602	27.5764	43.896	53.246	43.8842	34.1376	54.1438	51.027
GRMZM2G701193	chr6	151702966	151710164	88.5446	65.1944	46.969	60.4507	87.6663	44.8075	66.4031	53.6334	56.1598	90.8698	51.8637	58.494	58.2752	55.9328	42.0752	45.6005	42.4832	41.0805	88.5604	56.9198	51.6271	50.7313	55.2499	45.2018
GRMZM5G896790	chr8	50195673	50196176	0	0	0	0	0	0	0	0	0	0	0	0	0	0	0	0	0	0	0	0	0	0	0	0
GRMZM2G042055	chr2	7290713	7293868	92.3414	82.8768	81.6063	72.9539	82.539	58.6325	94.3018	82.7351	92.4907	30.7023	33.397	27.6644	68.0113	78.022	83.0354	112.126	77.8122	69.545	80.7623	107.051	82.8271	33.7141	66.1456	60.8503
GRMZM2G527074	chr1	248003159	248003592	0	0	0	0	0	0	0	0	0	0	0	0	0	0	0	0	0	0	0	0	0	0	0	0
GRMZM2G034963	chr3	4576985	4577839	0	0	0	0	0	0	0	0	0	0	0	0	0	0	0	0	0	0	0	0	0	0	0	0
GRMZM2G301904	chr7	133030147	133039017	0	0	0	0	0	0	0	0	0	0	0	0	1.61939	0	0	0	0	0	0	0	0	0	0	0
GRMZM2G115518	chr5	60801753	60808528	195.984	151.83	185.184	107.494	117.415	93.9076	167.083	145.27	141.116	133.335	116.906	115.995	208.021	260.288	235.263	115.573	132.231	123.552	179.401	144.033	182.406	120.025	135.028	143.775
GRMZM2G459052	chr6	96677376	96678335	0	22.0858	0	21.3392	26.879	16.7907	0	10.9688	8.20203	0	0	0	0	0	0	29.8961	23.9507	26.4855	19.313	19.032	0	0	12.5177	0
GRMZM2G062391	chr1	56215992	56221441	84.4183	75.3026	88.6164	64.6311	64.6982	71.6583	72.4094	56.8081	68.8688	52.955	46.0343	45.892	77.2122	97.462	82.4433	51.5097	69.2433	67.3595	86.8727	64.6398	55.5583	88.5479	61.6586	59.4049
GRMZM2G051720	chr7	55612268	55614013	27.9579	41.2352	46.7069	21.2884	12.2358	0	24.6291	13.2591	8.05214	25.278	22.3653	42.7921	28.4041	35.4537	26.4168	24.9304	29.9475	6.20656	24.1319	10.063	20.0155	37.0355	11.2628	23.1092
GRMZM2G067424	chr10	146643279	146645035	0	0	0	0	0	0	0	0	11.0005	0	0	10.0488	0	0	0	0	0	0	0	0	0	0	0	0
GRMZM2G342327	chr5	215933345	215938329	75.3151	79.5597	89.8425	32.9303	63.2523	54.6898	48.1138	45.7719	40.596	42.9811	45.5848	30.6958	119.648	198.586	155.699	73.458	81.0644	82.2023	63.4413	58.8113	45.4282	82.5654	57.0499	48.8494
GRMZM2G074914	chr2	57659584	57662192	8.72945	17.0312	9.45269	167.216	183.358	149.3	12.0968	30.2269	8.34388	6.23989	17.7933	5.59523	0	0	0	60.8471	103.928	50.1325	0	14.1211	0	0	15.9638	0
AC206898.3_FG006	chr5	32435596	32438520	0	0	0	0	0	0	0	0	0	0	0	0	0	0	0	0	0	0	0	0	0	0	0	0
GRMZM2G135244	chr8	171942324	171943122	0	0	0	0	0	0	0	0	0	0	0	0	0	0	0	0	0	26.3219	0	0	17.7491	0	0	0
GRMZM2G168681	chr8	63271713	63275991	4457.65	2638.21	4898.84	1747.46	2342.66	3279.91	1935.38	2206.43	1530.09	3099.14	2282.05	3470.43	2528.63	5057.76	3635.29	2303.85	2733.26	3500.04	3831.65	4053.3	3246.22	4766.52	3329.86	3983.38
GRMZM2G430601	chr2	145042979	145044654	7.66523	3.47295	0.35621	0	0	0	3.49474	4.41315	7.53816	0.389637	0.454975	0.468697	6.60298	0.49071	0.481366	0	6.06669	0	5.66943	0.858036	0.208455	0.935426	1.20717	0.439016
GRMZM5G886006	chr5	211940414	211942150	21.7463	31.0285	34.6527	57.73	93.0683	84.9047	68.2066	93.1484	86.6183	135.455	199.306	100.757	15.4761	27.6795	25.263	56.6675	70.2326	86.8991	82.1661	81.2633	105.144	88.4886	96.0935	185.624
GRMZM5G864065	chr10	96910667	96912795	10.4638	7.07371	8.46566	4.34415	7.14317	0	6.83755	0	6.03697	0	0	0	0	0	0	0	0	0	0	0	0	0	0	0
GRMZM2G031331	chr2	46437781	46442878	0	0	0	0	0	0	0	0	0	0	0	0	0	0	0	0	0	0	0	0	0	0	0	0
GRMZM2G040843	chr10	300425	310885	96.0134	101.333	116.483	77.0295	99.1976	93.7598	81.0782	82.0952	73.6335	91.5082	86.252	84.5256	118.588	165.392	157.752	106.101	112.995	117.583	109.125	120.946	130.63	102.799	109.188	100.22
GRMZM5G845775	chr5	204367856	204373194	4.45021	5.10084	5.50617	9.36912	4.51782	6.86374	1.2942	1.10388	0.885728	4.03652	2.81135	0	6.22444	5.84004	9.27235	5.63936	7.25141	6.31833	3.01881	0	0	0	2.05927	0
GRMZM5G892522	chr10	148101347	148102945	16.6205	28.9765	20.6775	33.7878	45.1435	85.7736	23.6255	42.9754	39.582	34.8411	34.8424	32.3805	9.68334	12.7787	8.17483	32.4671	43.7896	35.0595	45.9413	55.0536	39.0525	49.5216	32.4194	26.8942
GRMZM5G803419	chr2	200569354	200570304	0	0	0	0	0	0	0	0	3.32561	0	0	0	0	0	0	0	0	6.5249	5.02735	6.90883	0	8.37986	0	0
GRMZM2G574758	chr5	210015988	210017885	0	0	0	0	0	0	0	0	0	0	0	0	0	0	0	0	0	0	0	0	0	0	0	0
GRMZM2G025227	chr5	1457561	1462915	413.498	458.692	484.009	263.6	369.925	278.011	270.325	249.74	257.105	253.346	287.442	188.045	243.788	422.666	357.55	281.717	363.638	317.692	399.778	397.635	375.977	311.723	324.186	277.844
GRMZM2G037185	chr4	235163241	235166429	512.548	410.157	494.344	385.858	401.715	376.459	445.9	461.19	463.136	333.547	389.308	372.625	442.316	496.518	553.355	389.338	406.485	455.752	668.209	645.13	610.851	454.321	478.198	466.514
GRMZM2G037444	chr7	164824656	164829482	40.3511	53.5777	53.0042	55.7394	48.5026	68.8549	75.0433	62.1389	67.9451	63.0823	73.7332	61.9147	49.725	56.8567	62.0415	59.5906	63.8457	56.7601	56.3954	50.8792	53.297	58.6908	47.8222	51.4943
GRMZM2G081977	chr1	149708691	149715244	15.6382	10.1458	14.0715	20.0764	15.8484	11.3169	4.04593	0	0	0	0	0	0	0	10.6273	6.44662	8.75993	0	0	5.41778	0	0	0	0
GRMZM2G397281	chr4	202103198	202105072	0	0	0	0	0	0	0	0	0	0	0	0	0	0	0	0	0	0	0	0	0	0	0	0
GRMZM2G021514	chr5	210254836	210260538	30.9768	50.2858	54.0303	76.8039	67.9639	44.082	26.7778	27.0716	15.127	40.6853	56.7342	49.1787	44.6561	46.2582	52.6956	61.3372	45.8351	59.4611	32.3159	20.7511	14.6126	43.8548	45.2423	36.3803
GRMZM2G086072	chr1	11481330	11488611	87.0717	71.4924	73.7502	66.182	64.4749	58.6176	58.7244	51.5613	59.6088	55.4234	53.1027	81.5587	66.7912	63.2582	83.6798	62.6388	86.8826	69.0145	83.0485	65.5233	75.8603	57.3097	66.4979	62.1506
GRMZM2G320111	chr1	3734664	3735389	0	0	0	0	0	0	0	0	0	0	0	0	0	0	0	0	0	0	0	0	0	0	0	0
GRMZM2G150323	chr9	83960067	83965504	149.49	114.874	122.312	96.3571	102.695	75.7213	81.8191	79.6745	82.1495	89.2152	73.9785	59.0352	157.389	148.003	142.635	123.266	84.97	85.7491	88.0474	92.983	80.8558	104.008	78.2495	73.3009
GRMZM2G332562	chr5	101296924	101300500	74.6795	47.4885	64.3616	32.9905	47.3009	38.6965	20.4194	24.0207	35.1306	13.1337	14.8504	27.6008	71.2404	53.9041	51.9922	41.1278	27.9729	60.0843	35.3208	35.7528	39.4665	27.7898	35.4103	48.2234
GRMZM2G072156	chr1	289060500	289067681	295.9	285.751	285.947	150.7	183.087	198.256	180.373	186.374	186.203	217.168	198.471	227.979	255.836	278.301	245.958	156.377	177.825	207.58	246.868	208.015	227.131	264.944	230.723	293.636
GRMZM2G065040	chr7	4307073	4309033	0	0	0	0	0	0	0	0	0	0	0	0	0	0	0	0	0	0	0	0	0	0	0	0
GRMZM5G847669	chr4	2310651	2311266	0	0	0	0	0	0	0	0	0	0	0	0	0	0	0	0	0	0	0	0	0	0	0	0
GRMZM2G000261	chr10	128558612	128560075	0	0	0	9.55935	0	0	0	0	0	0	10.6354	0	0	0	0	0	0	0	0	0	0	0	0	0
GRMZM2G035574	chr7	27027367	27033202	35.5202	39.3812	36.52	32.9662	34.4046	36.8488	39.3077	54.2514	52.1398	29.4754	33.277	28.9509	33.8978	42.5465	37.5126	30.9073	38.0882	32.1544	40.1725	24.5401	31.9304	30.2114	24.0552	28.0937
GRMZM2G463493	chr8	17058191	17062569	0	3.78987	8.57417	0	3.71342	5.16247	0	0	5.23486	3.78275	0	3.49378	6.1373	7.55327	12.5691	0	7.64831	9.83239	0	0	0	0	0	0
GRMZM5G864903	chr3	64279519	64281461	0	0	0	0	0	0	0	0	0	0	0	0	0	0	0	0	0	0	0	0	0	0	0	0
GRMZM2G098203	chr8	135068216	135071207	0	0	0	0	0	0	0	0	0	0	0	0	0	0	0	0	0	0	0	0	0	0	0	0
GRMZM2G099319	chr1	179587259	179591121	12.5436	13.7119	18.081	37.6159	24.3146	11.6806	72.599	62.7473	58.6355	17.0516	22.192	22.6253	19.347	18.3047	29.2215	41.5517	15.0434	19.2933	20.822	40.6829	49.4409	20.7459	21.0424	22.9541
GRMZM2G056373	chr1	49620251	49621863	112.918	91.4289	69.2062	90.8676	156.693	106.577	105.153	95.3387	92.1472	93.2637	120.058	130.922	63.3469	54.3425	69.5953	74.1109	73.1775	101.496	104.703	105.263	74.919	80.6388	113.434	110.231
GRMZM2G700182	chr10	30168275	30168573	0	0	0	0	0	0	0	0	0	0	0	0	0	0	0	0	0	0	0	0	0	0	0	0
GRMZM2G039011	chr10	149029518	149031458	34.4022	42.1905	44.6553	48.109	39.6512	53.7538	62.5197	60.2624	40.2975	75.6332	68.9738	70.3921	42.5092	28.7274	32.7205	45.8376	88.3535	87.1545	36.9265	48.6877	44.4683	68.2589	44.4231	71.4617
GRMZM2G067707	chr9	14782704	14785132	1166.24	972.188	757.22	1409.51	1116.63	1284.94	1297.09	1439.08	1351.6	1602.57	1272.94	1210.04	1063.59	792.959	889.964	1228.14	1310.89	1087.6	1111.86	1187.91	970.045	1176.42	1293.04	1014.78
GRMZM2G160408	chr2	102023514	102024342	0	0	0	0	0	0	0	0	0	0	0	0	0	0	0	0	0	0	0	0	0	0	0	0
GRMZM2G111713	chr7	170422171	170436873	88.1158	66.111	57.5289	90.2339	90.3263	63.1472	85.5328	71.2125	75.3296	78.8618	70.8965	68.4835	64.4347	48.7022	56.6229	62.0575	61.9829	57.657	50.1932	55.4313	61.4957	42.8545	58.0133	57.9537
GRMZM2G043396	chr8	170061869	170062790	18.2716	22.2522	14.5673	0	13.2248	0	0	0	0	0	0	0	0	0	0	19.2364	0	0	0	0	0	0	0	0
GRMZM5G839762	chr5	151720301	151722142	0	0	0	3.12695	4.159	2.75785	3.30895	2.46521	0	5.55445	3.74136	3.73703	0	0	0	4.28651	3.38963	0	3.45248	4.61414	4.49935	7.79829	4.80084	3.62685
GRMZM5G846405	chr5	151973729	151975219	0.578211	0.233604	1.0122	0.845477	0.0936491	2.90624	2.05472	0.466318	0.0488262	0.93152	0.501641	3.42026	0.0896926	0	0.870753	0.57603	0.239125	1.90108	1.14548	0.64027	1.35609	1.87841	2.48686	3.97791
GRMZM2G701645	chr3	92019216	92019525	0	0	0	0	0	0	0	0	0	0	0	0	0	0	0	0	0	0	0	0	0	0	0	0
GRMZM2G047272	chr2	119292713	119295641	0	0	0	0	0	0	0	0	0	0	0	0	0	0	0	0	0	0	0	0	0	0	0	0
GRMZM2G110116	chr9	154640751	154643385	498.654	446.068	333.977	268.292	346.28	356.114	234.475	290.601	271.841	273.995	301.315	285.593	323.839	242.688	265.17	280.154	333.582	286.645	409.736	364.82	306.156	310.768	378.412	425.679
GRMZM2G701429	chr3	36687761	36688273	0	0	0	0	0	0	0	0	0	0	0	0	0	0	0	0	0	0	0	0	0	0	0	0
GRMZM2G077106	chr7	136825235	136826569	0	0	0	0	0	0	0	0	0	0	0	0	0	0	0	0	0	0	0	0	0	0	0	0
GRMZM2G380377	chr6	62553729	62555335	0	0	0	0	0	0	0	0	4.81462	0	0	0	0	0	0	0	0	0	0	0	0	0	0	0
GRMZM2G384128	chr3	18014708	18015875	0	0	0	0	0	0	0	0	0	0	0	0	0	0	0	0	0	0	0	0	0	0	0	0
GRMZM2G178571	chr1	9911960	9922566	176.36	98.8209	92.9837	58.5594	72.969	47.6024	48.6947	61.6615	48.4953	64.1412	48.3222	43.9957	91.9746	96.4368	109.076	57.9607	87.8443	65.1136	117.36	75.8077	74.0348	68.085	92.4274	89.15
GRMZM2G135362	chr8	169901370	169904006	12.4478	21.8458	19.5762	15.9655	16.9843	19.6591	8.30177	0	7.02067	14.7381	19.4899	11.3912	18.3116	14.08	0	0	0	0	0	0	0	0	0	0
GRMZM2G588344	chr2	136840044	136840946	0	0	0	0	0	0	0	0	0	0	0	0	0	0	0	0	0	0	0	0	0	0	0	0
GRMZM5G834697	chr9	11928113	11929852	56.2303	60.2824	87.0162	78.442	74.3878	76.9803	47.2853	60.5715	36.4151	65.5621	69.9646	71.3157	74.8008	50.4666	74.6342	120.378	76.1842	120.202	46.8383	54.7597	47.5711	68.8191	46.0108	53.551
GRMZM2G161768	chr8	154852774	154856273	0	0	0	0	0	0	0	0	0	0	0	8.67321	0	0	0	0	3.59425	0	0	0	0	0	0	0
GRMZM2G080295	chr2	195649881	195651315	0	11.0254	0	0	0	0	0	0	0	0	0	0	0	0	0	0	0	13.1411	0	0	0	0	0	0
GRMZM5G865769	chr3	157204567	157208000	304.651	270.944	337.669	224.149	277.507	250.493	231.797	224.566	220.884	234.669	284.899	244.605	225.677	322.104	355.019	233.354	288.318	295.783	310.914	310.092	275.484	310.573	317.273	328.526
GRMZM2G539054	chr10	65268210	65268794	0	0	0	0	0	0	0	0	0	0	0	0	0	0	0	0	0	0	0	0	0	0	0	0
GRMZM2G416708	chr3	41294528	41296065	0	0	0	0.302254	0	0	0	0	0	0	0	0	0	0	0	0	0	0	0	0	0	0	0.182227	0
GRMZM5G843781	chr1	41725058	41726236	0	0	0	0	0	0	0	0	0	0	0	0	0	0	0	0	0	0	0	0	0	0	0	0
GRMZM5G872254	chr1	274483892	274485432	0	0	0	0	0	0	0	0	0	0	0	0	0	0	0	0	0	0	0	0	0	0	0	0
GRMZM2G425427	chr10	85319449	85321023	0	0	0	0	0	0	0	0	0	0	0	0	0	0	0	0	0	0	0	0	0	0	0	0
GRMZM2G377887	chr5	65948914	65954242	96.3898	127.529	122.981	89.8997	103.893	122.343	87.0234	88.5719	83.3119	121.21	87.0915	103.218	83.2408	134.717	115.16	80.9751	112.143	125.334	93.2351	81.7143	90.0073	113.687	86.1964	90.9959
GRMZM2G320305	chr10	2690433	2694516	0	0	0	0	0	0	0	0	0	0	0	0	0	0	0	0	0	0	0	0	0	0	0	0
GRMZM5G828945	chr4	32755674	32762217	0	3.43052	4.85962	8.24877	0	6.15252	0	0	0	0	0	0	0	8.04004	0	7.096	8.11858	7.33231	0	0	0	0	0	0
GRMZM2G366373	chr1	253302198	253303545	0	0	0	7.62692	17.4454	16.0604	48.368	60.4037	59.1908	41.1075	49.1323	28.1933	0	0	38.4931	11.3138	0	0	19.6102	21.4977	40.2521	22.389	17.4501	15.0215
GRMZM2G107715	chr5	96584652	96586186	4.86055	4.10824	0	3.23157	0	0	0	0	0	0	0	0	0	0	0	0	0	0	0	0	0	0	0	0
GRMZM2G041642	chr2	229132328	229144149	34.6996	14.8963	18.8818	31.8326	31.2638	27.1901	7.91079	18.6418	15.2241	25.8323	29.3644	24.7496	27.858	25.0107	20.2116	15.9076	29.1528	29.9015	15.9071	22.9347	13.5936	24.7543	30.1128	21.4629
GRMZM2G117012	chr5	69434885	69436114	151.145	117.184	145.111	101.001	118.614	112.305	58.3462	77.0971	64.5711	93.3287	111.653	104.438	123.014	151.896	121.913	85.6826	110.581	139.131	144.239	127.556	116.402	124.985	128.701	132.213
GRMZM5G814164	chr7	85874276	85881002	43.8806	44.3191	63.9252	51.7303	38.4635	43.8393	53.2629	38.6954	40.4889	50.6568	44.5662	48.3015	59.4716	23.9667	58.1953	49.5634	52.5234	54.907	43.3846	53.2764	44.6206	44.1803	75.6741	43.056
GRMZM2G164136	chr9	140123390	140127499	62.3869	87.9052	76.4199	100.458	65.2411	100.268	68.4402	77.1864	61.5121	79.0088	86.2089	66.3783	64.0549	85.6522	58.11	85.9962	91.6952	98.3496	83.0164	70.103	57.9535	91.0974	89.7493	65.0934
GRMZM2G090929	chr3	218781796	218782249	146.686	74.4938	119.132	48.2654	59.5434	77.7049	72.1094	120.125	54.4764	142.445	115.154	91.5068	112.741	69.7806	88.506	64.6515	43.202	71.6196	110.396	79.7241	108.398	168.682	110.72	116.975
GRMZM5G868324	chr1	152400589	152404307	0	0	0	0.0469132	0	0	0	0	0	0	0	0	0.070674	0	0	0	0.0519751	0	0.0550762	0	0.0506168	0	0.0499359	0
GRMZM2G035843	chr4	204664488	204668662	195.315	207.859	151.314	112.487	160.03	133.321	112.321	125.116	131.677	103.304	132.316	91.5255	119.572	131.028	131.002	130.174	121.207	114.998	204.367	200.319	189.849	122.812	149.766	147.845
GRMZM2G051683	chr3	205694155	205695856	6.852	0	0	18.5853	10.2622	0	0	0	0	0	0	0	0	0	0	0	0	0	0	0	0	0	0	0
GRMZM2G168933	chr8	20231215	20232926	0	0	0	0	0	0	0	0	0	0	0	0	0	0	0	0	0	9.6871	0	0	0	0	0	0
GRMZM2G073272	chr5	159232313	159233530	0	0	0	0	0	0	0	0	0	0	0	0	0	0	0	0	0	0	0	0	0	0	0	0
GRMZM2G395695	chr9	88560302	88560834	0	0	0	0	0	0	0	0	0	0	0	0	0	0	0	0	0	0	0	0	0	0	0	0
GRMZM2G002851	chr2	198024251	198030336	22.8719	34.9181	21.326	43.1055	48.5231	40.1512	55.5878	51.3832	51.92	42.4147	51.6422	38.94	33.5623	33.3272	32.1647	36.4252	38.1371	30.1295	48.0767	42.9702	50.1755	35.8757	43.3783	44.9412
GRMZM2G134552	chr5	211299996	211302190	0	0	0	7.83717	0	0	12.0517	12.8165	8.57426	0	0	0	0	0	0	0	0	0	0	0	0	0	0	0
AC225345.3_FG009	chr1	49797005	49797959	0	0	0	0	0	0	0	0	0	0	0	0	0	0	0	0	0	0	0	0	0	0	0	0
GRMZM5G822180	chr5	14608561	14609662	0	0	0	0	0	0	16.6415	0	0	0	13.8029	0	0	0	0	0	0	0	0	0	0	0	0	0
GRMZM5G895680	chr2	148841388	148841914	0	0	0	0	0	0	0	0	0	0	0	0	0	0	0	0	0	0	0	0	0	0	0	0
GRMZM2G066820	chr2	23667516	23671685	21.6837	30.9892	17.5777	72.9036	49.2617	49.8725	77.9054	74.1388	83.2036	43.0727	42.1255	35.6864	26.9815	20.9884	21.6206	68.5722	43.7498	45.1262	35.1469	44.8781	56.8689	30.4508	34.7477	31.9256
GRMZM5G895435	chr6	94713648	94717995	96.2347	92.7921	71.9089	59.3825	86.2566	75.4849	66.7987	66.9811	51.7523	65.6797	75.6973	53.6832	84.0762	79.6736	65.82	54.9269	71.3793	60.1415	75.0397	78.3541	74.7708	67.7286	86.8459	74.902
GRMZM2G119230	chr8	17370947	17371391	83.8665	83.6679	95.4891	150.434	128.748	120.96	84.5802	134.634	90.9428	69.3586	78.2353	89.0631	104.188	68.077	76.2026	99.3959	131.078	110.447	80.1836	141.227	90.1693	97.3018	96.8498	77.8281
GRMZM2G065205	chr1	147082259	147087160	73.4061	95.0385	58.7783	65.34	72.8727	42.0298	57.9613	52.3578	69.352	51.1203	66.835	61.8413	60.9806	33.0002	62.6195	48.4957	40.6634	33.4071	76.9053	46.2535	72.8777	35.9954	61.2825	92.1863
GRMZM2G361120	chr3	173284945	173288635	0	0	0	4.73675	3.80232	0	0	0	0	0	0	0	0	0	0	0	5.70807	0	0	0	0	0	2.3421	0
GRMZM2G445905	chr1	234254282	234264784	675.629	507.382	408.192	342.898	370.908	373.774	351.392	420.806	386.64	354.01	365.269	326.395	586.345	334.684	357.975	361.54	333.955	361.051	594.853	568.599	489.418	354.403	511.096	579.617
GRMZM5G813804	chr10	77555842	77556382	0	0	0	0	0	0	0	0	0	0	0	0	0	0	0	0	0	0	0	0	0	0	0	0
AC205066.3_FG008	chr2	200773482	200773998	0	0	0	0	0	0	0	0	0	0	0	0	0	0	0	0	0	0	0	0	0	0	0	0
GRMZM5G834759	chr2	8134568	8135450	0	0	0	0	0	0	0	0	0	0	0	0	0	0	0	0	0	0	0	0	0	0	0	0
GRMZM2G042218	chr8	166580074	166581471	0	0	0	0	0	0	0	0	0	0	0	0	0	0	0	0	0	0	0	0	0	0	0	0
GRMZM2G153445	chr2	188104603	188105175	0	0	0	0	0	0	0	0	0	0	0	0	0	0	0	0	0	0	0	0	0	0	0	0
GRMZM2G034283	chr1	15068244	15069580	0	0	0	0	0	0	0	0	0	0	0	0	0	0	0	0	0	0	0	0	0	0	0	0
GRMZM2G518751	chr9	100951089	100957836	0	0	11.2398	0	0	0	0	7.67394	6.64235	0	6.44242	0	0	11.3863	14.0105	0	6.61114	0	0	0	0	0	0	0
GRMZM2G117401	chr8	44383681	44410624	81.3786	122.476	83.6422	111.85	110.783	99.5074	130.03	109.819	100.374	108.212	94.1703	97.6546	93.7092	70.0703	101.221	103.171	111	89.8824	73.9855	74.2509	81.1782	79.9563	88.6541	71.8494
GRMZM2G043503	chr1	145048860	145051254	0	0	0	0	0	0	0	0	0	0	0	0	0	0	0	0	0	0	0	0	0	0	0	0
GRMZM2G005052	chr6	163501134	163502746	0	0	0	0	0	0	0	0	0	0	0	0	0	0	0	0	0	0	0	0	0	0	0	0
GRMZM5G846185	chr1	65097662	65100413	0	0	0	0	0	0	0	0	0	0	0	0	0	0	0	0	0	0	0	0	0	0	0	0
AC183950.2_FG004	chr8	163214352	163217092	0	0	0	0	0	0	0	0	0	0	0	0	0	0	0	0	0	0	0	0	0	0	0	0
GRMZM5G851734	chr1	15102342	15103778	0	0	0	0	0	0	0	0	0	0	0	0	0	0	0	0	0	0	0	0	0	0	0	0
GRMZM2G583274	chr8	116488116	116488810	0	0	0	0	0	0	0	0	0	0	0	0	0	0	0	0	0	0	0	0	0	0	0	0
GRMZM2G702140	chr3	200605737	200605890	0	0	0	0	0	0	0	0	0	0	0	0	0	0	0	0	0	0	0	0	0	0	0	0
GRMZM2G169240	chr10	19069354	19071252	0	0	0	6.87686	0	0	0	0	0	0	0	0	0	0	12.4815	0	0	0	0	0	0	0	0	0
GRMZM2G009083	chr2	178880959	178881997	0	0	0	0	0	0	0	0	0	0	0	0	0	0	0	0	0	0	0	0	0	0	0	0
GRMZM2G101130	chr1	220822713	220824028	62.2877	51.1285	47.5797	41.1715	0	36.0764	11.1762	14.1593	14.7044	0	19.5308	0	67.0311	17.5007	32.69	46.292	21.2316	23.0302	22.6577	12.5951	21.4999	19.7862	24.4347	12.5318
GRMZM2G077233	chr8	607068	620653	301.108	237.623	240.116	333.981	277.388	248.18	590.355	465.468	495.036	419.066	344.168	320.429	345.67	298.749	253.254	385.693	165.467	158.812	237.049	274.615	325.287	266.546	250.362	194.977
GRMZM2G030809	chr7	27764412	27766620	94.1164	55.5903	108.189	140.053	112.08	112.222	68.8034	87.4899	113.072	79.8137	104.042	94.1854	74.9042	64.9115	27.9236	105.875	116.201	105.56	51.02	64.3357	42.1376	82.7816	56.6919	32.8026
GRMZM2G463462	chr6	55595392	55601156	65.1519	51.0873	34.2773	71.5138	61.6549	48.9528	52.0723	36.7099	49.0569	62.6275	63.9586	44.2294	69.0413	40.5339	58.2468	74.8016	40.8071	36.711	40.2652	49.487	48.9328	53.3854	64.2606	46.5684
GRMZM2G001639	chr7	141594343	141596875	263.349	182.02	213.127	213.434	182.475	170.059	163.804	149.551	151.659	141.644	166.636	144.584	216.74	250.914	224.361	234.154	191.629	196.902	160.267	193.946	159.53	160.197	178.34	177.432
GRMZM2G121452	chr3	6303447	6311791	479.355	419.639	330.71	311.678	298.002	333.191	406.019	432.743	366.627	460.106	442.547	426.21	330.484	318.862	316.512	269.426	327.256	296.651	458.018	446.617	335.248	492.733	492.206	487.02
GRMZM2G110616	chr1	7568486	7570697	45.6722	19.2878	32.3805	7.15379	5.24515	33.6194	0	4.39682	0	0	1.76727	0	20.5784	19.6152	12.5403	15.339	12.0871	11.3998	8.14278	5.12859	8.55389	3.1884	0.112356	0
AC214040.3_FG009	chr1	36155685	36157670	0	0	0	0	0	0	0	4.6158	3.21335	0	0	0	0	0	0	0	0	0	0	4.65035	4.77512	0	0	0
GRMZM2G417092	chr2	228743815	228744524	0	0	0	0	0	0	0	0	0	0	0	0	0	0	0	0	0	0	0	0	0	0	0	0
GRMZM2G084279	chr5	162834760	162837541	189.702	170.674	126.416	261.098	244.431	235.878	197.172	227.127	197.307	252.879	225.896	215.126	124.973	107.343	115.56	194.234	161.5	186.739	218.319	183.191	231.492	206.342	280.683	219.392
GRMZM2G347541	chr4	184547631	184552118	296.824	290.569	361.776	242.62	220.718	323.397	233.899	269.111	250.408	565.196	535.277	448.339	422.95	418.398	358.811	380.394	312.893	363.527	229.927	229.261	215.168	535.886	405.156	390.813
GRMZM2G022258	chr5	741454	752529	186.327	230.55	135.602	155.598	191.807	128.632	156.516	176.559	145.993	184.016	188.321	180.413	155.138	98.9636	151.904	103.228	115.662	122.422	226.206	164.302	172.214	164.663	192.665	218.606
GRMZM2G103914	chr8	36294258	36295743	0	0	0	0	0	0	0	0	0	0	0	0	0	0	0	0	0	0	0	0	0	0	0	0
GRMZM2G034197	chr8	144457777	144461277	12.6369	12.9934	20.5067	20.7686	14.2464	0	9.18582	11.3545	10.1774	0	8.78103	0	0	22.3816	0	13.5863	15.6482	17.6539	0	10.3402	10.2164	0	13.345	0
GRMZM2G066716	chr9	135388461	135389097	0	0	0	0	0	0	0	0	0	0	0	0	0	0	0	0	0	0	0	0	0	0	0	0
GRMZM2G139431	chr4	45483358	45484041	0	0	0	0	0	0	0	0	0	0	0	0	0	0	0	0	0	0	0	0	0	0	0	0
GRMZM2G169773	chr3	191054590	191060929	86.0936	119.451	99.755	154.825	107.429	105.013	163.565	131.77	145.967	148.418	155.955	119.756	152.859	184.185	132.978	159.012	137.803	113.777	120.321	110.808	124.219	89.1331	115.329	113.375
GRMZM2G032865	chr6	148111306	148113319	0	0	0	0	0	0	0	0	0	0	0	0	0	0	0	0	0	0	0	0	0	0	0	0
GRMZM2G341166	chr8	166556513	166558456	6.97052	13.5747	17.7529	13.2825	9.61284	18.0863	5.29498	7.95262	5.68363	7.37716	9.99538	6.28247	11.851	28.2243	16.8575	17.9689	18.3204	22.6714	11.7833	19.0244	11.9389	8.7149	10.4177	10.7029
AC194341.4_FG004	chr8	141377174	141378917	17.7775	27.6788	21.868	15.2834	11.1862	9.46652	34.9336	27.6723	24.6141	31.5075	15.3381	29.3328	22.9109	18.8881	0	14.9655	0	11.4556	19.3097	10.9731	23.8663	10.4178	17.9887	16.0772
GRMZM2G006399	chr7	29171520	29172716	0	7.81049	12.0341	5.7203	9.64289	12.1815	11.5717	9.60077	12.8602	8.15346	6.02313	10.0688	10.6787	9.65998	5.64328	0	15.1769	0	11.6557	0	9.69488	9.38306	0	6.28824
GRMZM2G326869	chr1	25104485	25108224	0	0	0	0	0	0	0	0	0	0	0	0	3.16912	0	0	0	0	0	0	0	0	0	0	0
GRMZM2G160327	chr5	158822233	158824128	0	0	0	0	0	0	0	0	0	0	0	0	0	0	0	0	0	0	0	0	0	0	0	0
GRMZM5G897738	chr10	119519804	119520975	3.87884	13.6508	9.44365	1.0349	7.24906	8.0794	10.8142	7.97125	9.17265	16.027	18.1108	21.7942	2.59724	6.99036	6.5391	0	9.71233	12.5964	14.5465	9.82931	14.694	20.3463	19.5192	38.4177
GRMZM2G072105	chr4	59187682	59188724	0	0	0	0	0	0	0	0	0	0	0	0	0	0	0	0	0	0	0	0	0	0	0	0
AC185217.3_FG004	chr4	190256504	190257669	0	0	0	0	0	0	0	0	0	0	0	0	0	0	0	0	0	0	0	0	0	0	0	0
GRMZM2G042179	chr4	174777311	174780409	27.7695	31.4727	18.8875	40.6009	44.0586	35.7357	45.8444	30.6149	39.8867	31.9364	32.0211	30.7765	28.3545	35.1441	21.6289	35.2582	28.3086	25.7233	22.0699	20.6279	19.64	25.5703	18.3271	23.4874
GRMZM2G333775	chr3	222582854	222584403	0	0	0	0	0	0	0	0	0	0	0	0	0	0	0	0	0	0	0	0	0	0	0	0
GRMZM2G544775	chr9	6707820	6708608	0	0	0	0	0	0	0	0	0	0	0	0	0	0	0	0	0	0	0	0	0	0	0	0
GRMZM2G042867	chr10	142725778	142727140	0	0	0	0	0	0	0	0	0	0	0	0	0	0	0	0	0	0	0	0	0	0	0	0
GRMZM2G419157	chr8	143010211	143014942	0	0	0	0	0	0	0	0	0	0	0	0	0	0	0	0	0	0	0	0	0	0	0	0
GRMZM2G034876	chr5	200291797	200295328	6.58351	12.1681	18.1679	6.54721	0	9.97583	0	0	0	9.63596	0	0	26.3402	60.1665	20.1544	34.1082	23.7736	24.222	0	0	0	35.7616	16.3546	0
AC213400.4_FG003	chr5	100390130	100390571	0	0	0	0	0	0	0	0	0	0	0	0	0	0	0	0	0	0	0	0	0	0	0	0
GRMZM2G116258	chr6	155589494	155593823	257.719	251.862	180.406	150.378	176.564	177.697	210.134	212.763	223.487	201.349	177.118	227.365	176.406	206.001	180.949	141.039	167.547	140.099	347.138	289.789	271.428	218.888	208.2	275.946
GRMZM2G470981	chr3	32783181	32791380	13.7121	10.3439	11.8795	0	0	0	22.9892	15.8978	24.366	0	0	0	11.1354	13.0991	15.2348	0	5.04384	0	30.1899	25.5237	25.2096	4.20204	3.00545	0
GRMZM2G373554	chr2	176916644	176917590	41.3082	40.424	34.7337	52.507	30.0446	34.1127	25.9104	26.5509	80.8269	13.1058	13.6907	15.928	123.026	94.4006	29.8288	74.8064	21.149	75.0773	0	0	0	26.7432	19.1696	0
GRMZM2G110063	chr8	14727820	14778423	61.9276	49.1262	77.1435	29.3304	35.5993	38.7435	34.8381	52.802	34.4256	25.7409	37.8766	22.9356	29.6873	66.9132	68.0664	38.432	48.6942	48.1174	85.8084	80.7397	82.5803	44.1123	51.7514	64.4011
GRMZM5G815477	chr3	86541461	86541862	0	0	0	0	0	0	0	0	0	0	0	109.558	0	0	0	0	0	0	0	0	0	0	0	0
GRMZM2G148924	chr10	84092832	84097287	72.317	78.1854	68.4936	57.3439	48.4019	57.9313	74.5191	88.2683	78.5978	91.9144	90.2335	60.2281	49.6258	57.3623	80.1822	55.8841	55.8715	55.5146	87.3905	88.0868	113.063	72.0942	97.407	67.6802
GRMZM2G342744	chr2	117502443	117502659	0	0	0	0	0	0	0	0	0	0	0	0	0	0	0	0	0	0	0	0	0	0	0	0
GRMZM2G130927	chr5	12032677	12038315	56.4447	55.3263	53.4073	67.4206	56.8666	55.7088	48.0271	43.7654	47.2847	50.5904	40.8825	40.7291	60.9761	48.4739	59.3064	46.9171	50.4273	53.1324	34.6207	41.848	32.5255	46.2107	47.9561	38.1613
GRMZM2G138258	chr3	147397872	147401506	56.159	53.1892	73.3796	54.7907	71.7692	34.9165	37.9439	51.5547	23.1374	25.5962	21.7007	21.7042	53.5037	72.6794	98.2162	47.3141	63.3657	60.3549	39.2095	66.8774	32.3923	51.409	62.7963	33.9681
GRMZM2G301893	chr3	104067120	104067713	0	0	0	0	0	0	0	0	0	0	0	0	0	0	0	0	0	0	0	0	0	0	0	0
GRMZM2G160136	chr3	47231108	47233939	93.5053	41.4152	53.3158	37.2707	31.166	41.9844	23.4997	22.7856	24.1275	12.9541	11.7219	10.5489	84.0011	57.176	45.042	47.7207	37.9999	33.7239	33.5044	27.9497	25.3919	27.952	12.399	8.30534
GRMZM2G381933	chr8	4844558	4853049	81.7202	108.516	129.908	108.895	91.8969	105.882	119.231	119.945	115.253	121.996	108.196	121.317	107.2	100.609	122.463	101.91	112.284	106.073	91.1453	89.7127	92.2309	93.9382	88.6524	83.5596
GRMZM2G175543	chr6	88747512	88749211	12.3123	16.0232	14.6253	14.8555	14.3083	15.0084	36.1495	40.7627	39.4311	21.7024	27.9292	41.0064	9.52413	21.9957	15.6368	13.1166	14.5434	15.5278	22.5355	24.8502	36.9564	14.9977	18.0662	23.8829
GRMZM2G143357	chr4	96806899	96809179	198.057	187.708	140.976	146.884	152.563	148.575	154.181	181.297	152.454	192.255	185.785	157.977	218.54	208.15	190.069	155.968	160.636	171.772	140.702	132.417	138.057	190.697	172.501	184.463
GRMZM2G008166	chr6	111707645	111711131	11.6883	0	61.8992	25.1745	0	6.40179	0	6.5347	16.849	0	5.57133	9.57483	0	0	0	10.199	11.328	10.4343	0	0	0	7.45545	45.2148	38.533
GRMZM2G032537	chr6	72810647	72815513	0	0	0	0	0	0	0	0	0	0	0	0	0	0	0	0	0	0	0	0	0	0	0	0
GRMZM2G121790	chr4	228661697	228666923	311.317	297.023	338.009	320.7	314.992	330.52	209.901	245.433	199.637	259.374	256.512	263.491	347.244	371.799	348.15	290.754	352.952	359.273	240.339	219.819	213.011	288.489	255.433	237.758
GRMZM2G163067	chr2	14266570	14267838	45.6538	72.6659	50.0978	76.0674	92.3295	88.1642	136.034	137.249	175.551	20.5203	23.6391	15.7634	64.9602	28.9429	29.1773	119.367	102.637	64.7244	51.2986	67.0417	77.7305	15.4646	37.1153	0
GRMZM2G005633	chr10	127370238	127371829	162.093	172.302	210.795	185.616	115.969	447.631	200.091	186.88	153.692	51.165	141.939	32.6742	371.304	238.217	195.541	135.07	167.821	554.168	195.185	183.985	159.023	143.243	184.169	88.078
GRMZM2G479760	chr5	210049696	210051412	23.4214	11.795	20.8833	11.8413	20.2978	10.3155	29.7741	30.7603	26.3745	9.92587	16.329	23.1534	12.3419	0	17.2526	20.7976	8.70588	19.1932	13.4425	17.7105	13.1918	10.1487	8.73348	14.0155
AC194032.3_FG010	chr9	151696413	151699380	0	0	0	0	0	0	0	0	0	0	0	0	0	0	0	0	0	0	0	0	0	0	0	0
AC203928.4_FG001	chr9	91717165	91717504	0	0	0	0	0	0	0	0	0	0	0	0	0	0	0	0	0	0	0	0	0	0	0	0
GRMZM2G031545	chr7	165383928	165386707	22065.8	21184.7	18917.7	12346.6	14038	17047.5	10269.1	11874.8	10827.2	14035.4	12755.3	11120.3	20302.7	16982.2	14611.8	15301.3	16457.4	15380.9	17500.1	16850	12967.5	16385.4	15241.5	14345.2
GRMZM2G325683	chr5	176870666	176871296	0	0	0	0	0	0	0	0	0	0	0	0	0	0	0	0	0	0	0	0	0	0	0	0
GRMZM2G111998	chr8	32962723	32965743	21.692	30.5264	8.84629	82.7872	36.2814	31.1909	36.6582	34.5943	19.7526	42.6425	20.7465	27.4449	17.3553	0	26.8585	18.3953	25.8287	14.1335	14.2611	5.02804	5.26414	25.3269	16.6157	17.2724
GRMZM2G152373	chr9	26548871	26550670	54.1453	49.8344	36.2843	38.0863	35.0624	55.348	49.174	44.5114	49.2276	47.55	52.2282	48.3001	57.2546	34.3145	34.971	61.2604	67.7853	52.7537	57.5085	40.686	38.8828	61.7409	37.7632	27.2255
GRMZM2G048276	chr1	210219078	210224111	35.5417	39.5829	34.8372	42.6343	38.1674	35.6285	36.9068	33.088	29.518	31.1585	29.7463	26.3931	34.9681	37.5839	40.6842	30.6203	36.8123	37.3206	31.4881	31.0749	28.9231	34.1598	31.8183	33.1166
GRMZM2G700721	chr8	155483465	155483720	0	0	0	0	0	0	0	0	0	0	0	0	0	0	0	0	0	0	0	0	0	0	0	0
GRMZM2G355381	chr3	9112148	9120357	6.87952	5.37108	13.0216	27.2292	20.0488	14.4722	12.959	12.6462	15.5914	10.4752	11.7065	7.81554	3.18661	5.7695	8.80604	8.69398	8.61882	15.7113	5.62159	5.74832	8.94276	7.76064	12.1196	6.92313
GRMZM2G091621	chr9	145176643	145178560	0	0	0	0	0	0	0	0	0	0	0	0	0	0	0	0	0	0	0	0	0	0	0	0
AC207656.3_FG002	chr5	49253259	49255662	210.29	140.764	177.608	188.649	137.695	147.368	125.599	109.322	137.228	125.45	120.017	91.0715	130.398	108.001	96.8554	117.049	76.6434	117.868	94.302	73.7109	71.8227	98.8347	76.7516	78.8338
GRMZM2G101711	chr7	134007494	134013644	210.764	228.274	198.356	232.151	215.469	219	230.948	217.724	219.909	242.535	254.117	267.681	240.241	178.914	198.894	241.851	208.137	202.011	157.407	157.083	161.498	207.312	207.888	191.235
GRMZM2G117436	chr6	138466923	138468214	0	0	0	0	0	0	0	0	0	0	0	0	0	0	0	0	0	0	0	0	0	0	0	0
GRMZM2G320360	chr3	174901754	174908151	0	0	0	0	0	0	0	0	0	0	0	0	0	0	0	0	0	0	0	0	0	0	0	0
GRMZM2G089720	chr1	50420160	50421666	0	0	0	0	0	0	0	0	0	0	0	0	0	0	0	0	0	0	0	0	0	0	0	0
GRMZM2G058336	chr9	89198116	89199404	4.9789	5.66155	6.25221	7.09626	5.14559	0	6.26732	3.41785	3.8152	6.70053	3.10064	3.33122	4.14395	0	6.81157	6.90931	5.02899	5.41228	4.01591	6.23326	5.45111	4.23622	3.03637	4.23062
GRMZM2G018775	chr2	171729719	171737205	239.48	213.666	257.822	202.233	212.775	183.335	178.987	193.763	176.156	169.202	212.225	157.804	210.925	274.347	262.112	201.482	207.749	212.134	265.268	255.883	251.168	214.954	223.26	253.779
GRMZM2G143210	chr1	90839053	90843952	0	8.27356	2.95744	2.23651	4.88585	0	12.1963	8.51046	12.3556	0	0	0	0	0	0	0	10.0168	2.5622	13.0384	15.8366	17.1141	0	0	0
GRMZM2G045735	chr8	96762225	96762719	0	0	0	0	0	0	0	0	0	0	0	0	0	0	0	0	0	0	0	0	0	0	0	0
GRMZM2G016240	chr3	174890579	174893937	0	0	0	0	0	0	0	0	0	0	0	0	0	0	0	0	0	0	0	0	0	0	0	0
GRMZM2G348480	chr4	197722305	197728659	0	0	0	0	0	0	0	0	0	0	0	0	0	0	0	0	1.76679	0	0	0	0	0	0	0
GRMZM5G837364	chr5	23488626	23494955	237.745	195.575	192.63	154.78	193.512	127.258	116.069	136.208	120.018	126.209	112.17	96.9771	150.958	194.284	203.084	135.684	120.168	145.909	199.395	198.973	143.047	122.207	168.666	171.612
GRMZM2G062587	chr3	143858947	143862131	0	0	0	0	0	0	0	0	0	0	0	0	0	0	0	0	0	0	0	0	0	0	0	0
GRMZM2G301355	chr2	127824055	127827013	11.5831	6.43682	6.07402	0	5.26115	5.90647	5.39463	7.58109	0	0	8.33675	0	0	0	0	0	0	0	0	0	0	0	5.95167	0
GRMZM2G051921	chr2	33507059	33508210	0	0	0	0	0	0	0	0	0	0	0	0	14.3573	0	0	0	0	0	0	0	0	0	0	0
GRMZM2G148810	chr6	124705684	124710238	98.2997	135.254	106.207	127.365	110.183	106.825	163.341	132.852	119.439	162.93	124.557	136.937	92.8067	129.983	123.557	121.152	123.577	155.236	124.097	100.695	117.169	108.44	121.59	131.283
GRMZM2G022269	chr1	298408223	298413579	566.196	642.101	337.408	680.715	571.5	525.529	637.462	640.933	560.98	805.753	683.838	684.434	508.98	301.274	369.882	436.479	483.82	421.869	467.257	433.716	423.709	517.249	649.65	575.796
GRMZM2G139617	chr3	158348058	158355046	148.528	178.11	126.66	179.007	159.335	163.607	123.459	138.69	137.623	129.372	149.968	119.692	110.486	95.0694	127.562	129.537	136.205	131.64	126.532	121.196	136.077	111.084	113.655	129.541
GRMZM2G136662	chr6	8110099	8134159	31.7791	30.829	32.4334	47.9784	37.0096	27.8669	31.5711	23.7562	35.3788	23.4482	27.6679	22.202	32.7681	37.2484	40.3563	27.6111	34.1261	29.9899	35.2838	30.7139	32.6699	39.0194	28.3361	29.5153
GRMZM2G010640	chr7	150019754	150021283	0	0	0	0	0	0	0	0	0	0	0	0	0	0	0	0	0	0	0	0	0	0	0	0
GRMZM2G477205	chr4	216318360	216322227	33.3323	25.8432	29.9427	33.5176	33.0917	37.0586	50.1074	56.0567	43.2162	44.1197	49.4435	70.4696	84.3025	74.13	74.1637	57.5178	43.4236	53.0919	30.9633	36.3759	26.628	45.4495	54.1135	83.8994
GRMZM2G472903	chr7	114559524	114565663	0	0	0	0	0	0	0	0	0	0	0	0	0	0	0	0	0	0	0	0	0	0	0	0
GRMZM2G071034	chr2	3089968	3094480	336.973	266.911	435.52	245.986	307.446	255.764	216.688	236.643	272.572	194.387	241.63	239.723	300.289	322.691	351.91	220.287	269.331	367.545	360.748	382.165	322.799	300.518	363.393	405.917
GRMZM2G107739	chr6	153498772	153503669	48.7159	32.6513	52.2076	75.944	30.4473	15.172	60.6696	57.314	83.5998	36.8075	52.4042	28.5355	44.5345	48.2861	180.406	46.2653	33.6291	43.7336	54.0731	59.5733	55.5557	32.8895	48.6173	36.4309
GRMZM2G124243	chr5	4608147	4611805	36.6273	26.3102	21.7427	37.6966	23.6181	38.887	17.9607	24.9001	11.8172	24.4863	43.9329	25.473	19.4055	13.3562	29.1133	34.1973	34.3787	38.4986	14.9116	18.6823	5.26445	31.4278	38.3966	21.987
GRMZM2G007736	chr4	61407784	61412772	4.62933	6.06397	0	7.47735	6.4758	0	19.0951	12.4634	9.57208	6.73764	8.90204	7.65987	4.26755	0	6.37815	0	6.32238	8.27699	13.8679	4.19422	20.7576	5.34709	6.55501	6.4963
GRMZM2G306919	chr1	64885892	64889912	0	0	0	0	0	0	0	0	0	0	0	0	0	0	0	0	0	0	0	0	0	0	0	0
GRMZM5G823318	chr5	21345358	21349391	0	0	0	0	0	0	11.0899	6.56059	9.48655	3.43487	7.3854	11.5852	0	0	0	0	0	5.84888	11.1333	0	7.05449	9.86909	3.70514	7.75316
AC211401.4_FG003	chr1	271184908	271186141	22.7278	20.8622	22.486	26.271	27.493	22.122	26.6076	24.0307	29.2042	21.1541	28.657	14.7525	18.7687	25.247	25.7792	25.534	18.8167	25.5914	21.1835	21.59	28.6045	18.2558	18.2394	16.6446
GRMZM2G160265	chr7	31323386	31324388	0	0	0	0	0	0	0	0	0	22.8339	12.0373	23.2187	0	0	0	0	0	0	0	0	0	11.4995	12.2197	11.3722
GRMZM2G414848	chr1	224771077	224783687	815.028	812.757	668.866	504.908	572.028	726.481	562.975	541.594	633.208	581.297	555.605	564.538	489.413	626.929	538.596	532.733	613.337	632.563	725.719	674.666	634.587	501.109	583.859	579.599
GRMZM2G567709	chr9	68042017	68042358	0	0	0	0	0	0	0	0	0	0	0	0	0	0	0	0	0	0	0	0	0	0	0	0
GRMZM2G075676	chr10	120278137	120282882	21.2393	15.24	23.9167	0	0	0	0	0	0	0	0	0	38.9083	23.5121	14.5785	0	0	0	0	0	0	0	0	0
GRMZM2G133891	chr5	32879127	32879728	0	0	0	0	0	0	0	0	0	0	0	0	0	0	0	0	0	0	0	0	0	0	0	0
GRMZM2G170826	chr4	114689828	114690501	0	0	0	0	0	0	0	0	0	24.6877	0	38.0691	0	0	0	0	0	0	0	0	0	0	33.5083	49.8336
GRMZM2G162246	chr2	185179875	185180121	0	0	0	0	0	0	0	0	0	0	0	0	0	0	0	0	0	0	0	0	0	0	0	0
GRMZM2G040548	chr4	181629837	181630893	0	0	0	0	0	0	0	0	0	0	0	0	0	0	0	0	0	0	0	0	0	0	0	0
GRMZM2G551402	chr4	201236113	201242311	732.192	516.908	445.842	392.688	435.843	416.61	308.687	345.738	249.786	348.176	447.977	279.715	496.725	354.981	429.747	404.45	329.515	350.221	505.724	358.852	343.817	365.876	332.779	393.269
GRMZM2G026939	chr4	30060007	30061466	36098.4	33676.2	54665.8	1876.93	3982.54	14018	83.067	755.648	477.207	3317.79	4444.29	208.927	55039.9	96168.7	60319.6	32666.7	31672.6	52820.3	36419.5	63714.9	25711.8	14778.7	16684.1	4484.54
GRMZM2G704175	chr9	48965653	48966020	0	0	0	0	0	0	0	0	0	0	0	0	0	0	0	0	0	0	0	0	0	0	0	0
AC233979.1_FG009	chr10	135164261	135169386	95.0049	116.26	103.998	98.1747	95.2841	82.099	131.511	106.742	130.089	140.044	123.397	119.911	116.925	125.604	125.102	108.335	110.499	88.8901	114.459	124.435	117.713	107.72	114.271	92.5463
GRMZM2G035477	chr5	183601367	183605622	146.472	195.285	101.796	161.333	193.799	174.541	170.656	190.059	184.094	171.048	168.01	148.004	143.267	114.409	106.558	132.208	163.461	122.912	155.03	151.053	162.587	151.601	158.547	160.79
GRMZM2G356142	chr8	77723666	77725116	278.332	284.762	193.167	157.473	246.552	190.318	149.565	150.973	172.922	225.503	212.904	156.046	155.213	102.295	184.359	158.234	126.09	135.486	262.07	185.035	224.264	213.165	178.247	272.593
GRMZM2G055520	chr4	32782201	32788841	143.821	153.66	142.149	105.116	117.738	128.243	98.4148	100.736	90.5088	133.43	143.022	140.349	128.38	136.027	133.092	97.92	139.091	143.905	128.948	119.346	124.084	182.424	128.126	151.397
GRMZM5G877929	chr1	274511970	274512303	0	0	0	9.04292	0	0	11.8306	23.7835	28.3407	0	0	0	0	0	0	22.1971	20.4385	20.8092	14.573	16.5641	20.7599	0	0	0
GRMZM2G301536	chr7	138995536	138999433	137.725	102.829	106.508	71.8333	86.2568	93.298	66.678	61.8173	61.7291	79.9729	80.9306	81.3973	85.6786	111.065	99.5985	83.8534	106.188	114.594	87.9825	101.366	86.8649	106.595	91.5826	111.346
GRMZM2G042032	chr1	43133286	43136676	359.163	290.705	305.473	278.791	324.192	263.049	262.681	283.155	285.265	253.756	273.91	306.067	230.251	214.37	262.127	221.429	245.671	260.497	358.192	376.945	310.036	274.955	370.513	381.007
GRMZM2G146192	chr4	2481256	2484641	0	0	0	13.1743	8.28913	0	23.4421	21.8206	38.1707	9.9375	17.7102	15.18	0	0	0	11.7314	0	10.5268	15.6286	20.6469	12.5689	0	9.91845	11.5533
GRMZM2G153178	chr5	74143611	74148862	33.5947	24.4845	26.5747	41.6831	19.6009	20.0219	31.6463	19.1121	31.1474	34.8134	31.3444	22.5487	38.4171	30.9313	32.7065	26.515	26.6611	31.818	57.9978	41.5871	61.8925	19.6073	26.7165	18.7458
GRMZM2G095441	chr9	88566511	88567554	0	0	0	0	0	0	0	0	0	0	0	0	0	0	0	0	0	0	0	0	0	0	0	0
GRMZM2G147560	chr7	26964761	26967940	7.93017	0	37.2104	0	0	8.06536	0	0	0	12.453	0	0	0	35.9844	60.8274	0	0	54.2369	0	0	0	0	11.9875	19.0547
GRMZM5G859130	chr5	209949475	209949988	0	0	0	12.1607	0	0	0	0	0	0	0	0	0	0	0	0	0	0	0	0	0	0.413157	0	0
GRMZM5G895419	chr2	93180511	93181218	0	0	0	0	0	0	0	0	0	0	0	0	0	0	0	0	0	0	0	0	0	0	0	0
GRMZM2G102059	chr2	15022548	15024592	0	0	0	14.9942	10.8996	13.2602	8.65389	9.2667	13.769	7.08433	6.93142	5.97005	0	0	0	21.1295	20.063	5.66718	7.41508	0	5.88933	0	10.0806	0
GRMZM2G135688	chr1	226764807	226776303	57.5975	118.434	64.7804	53.4271	50.0184	61.336	69.5959	61.7595	80.057	46.6047	60.7737	75.7998	100.696	124.233	71.0307	61.0185	75.3319	78.584	96.3597	86.8147	96.6315	101.927	50.7458	65.5185
GRMZM2G050333	chr9	24456327	24458949	39.3477	40.3591	44.0365	43.1923	53.9933	38.7594	32.0951	34.2145	50.5973	35.7259	61.6985	37.503	41.717	58.2555	43.6	41.5267	45.1107	42.681	69.1935	47.9365	42.5271	61.3107	39.5912	53.5649
GRMZM2G139349	chr8	171761325	171763455	1935.25	1674.27	944.529	1198.84	1519.23	1154.87	1228.61	1241.77	1336.16	972.988	1053.61	1118.35	1277.53	643.721	906.07	930.331	1132.82	836.244	1347.41	1171.43	1150.85	955.807	1171.64	1015.35
GRMZM2G173721	chr2	236180755	236185182	31.3804	71.3829	16.4692	29.3106	66.4702	47.802	70.3818	79.3623	86.773	40.5476	45.5513	45.7602	25.0993	65.8891	33.3295	33.3885	53.0232	38.2971	110.894	86.0037	80.2263	37.5566	49.1766	44.4525
GRMZM2G161666	chr6	93493645	93495861	0	0	0	6.15544	0	0	23.6229	16.6011	8.78399	11.3368	0	12.047	0	18.2671	0	0	0	0	0	0	9.43072	0	0	0
GRMZM2G315558	chr4	165529121	165531087	0	0	0	0	0	0	0	0	0	0	0	0	0	0	0	0	0	0	0	0	0	0	0	0
GRMZM2G704414	chr7	20711595	20712625	0	0	0	0	0	0	0	0	0	0	0	0	0	0	0	0	0	0	0	0	0	0	0	0
GRMZM2G397148	chr4	62413641	62414442	0	0	0	0	0	0	0	0	0	0	0	0	0	0	0	0	0	0	0	0	0	0	0	0
AC234185.1_FG004	chr8	72745240	72751022	55.1575	26.8748	42.068	46.045	66.6123	49.4092	99.2567	80.5939	85.8851	51.1489	51.4696	52.8278	25.4403	11.8635	29.3348	49.743	29.8254	36.5453	35.7289	39.3363	68.6057	22.8036	37.8316	29.4871
GRMZM2G092599	chr10	134439510	134441032	7.9648	0	0	5.10443	0	0	0	7.31669	0	0	10.9266	0	8.15179	0	0	0	0	0	0	0	0	8.12009	0	0
GRMZM2G303419	chr5	77571905	77574552	0	0	0	0	0	0	0	0	0	0	0	0	0	0	0	0	0	0	0	0	0	0	0	0
GRMZM5G889372	chr9	136475635	136480652	279.919	278.511	216.396	124.679	151.493	235.643	187.487	196.522	143.298	174.785	184.36	231.532	249.348	198.16	198.864	181.105	201.603	175.107	255.067	208.772	177.748	301.476	177.274	207.392
AC205619.3_FG003	chr1	238177924	238180072	0	0	0	0	0	0	0	0	0	0	0	0	0	0	0	0	0	0	0	0	0	0	0	0
GRMZM2G031352	chr8	162506999	162519838	124.37	154.852	116.807	116.927	142.479	102.773	137.597	133.183	152.136	138.828	138.782	146.665	115.825	111.205	117.72	93.647	112.399	108.148	167.316	134.263	152.125	141.193	116.368	122.912
GRMZM2G111293	chr4	236951631	236952544	0	0	0	0	0	0	0	0	0	0	0	0	0	0	0	0	0	0	0	0	0	0	0	0
GRMZM2G113662	chr10	75073166	75075227	3.01416	3.65705	3.18679	2.36214	1.46633	0	2.0398	1.30457	2.14115	1.94054	2.90962	1.89681	3.0479	2.54724	2.48007	1.62492	2.74533	1.67838	2.00953	1.98408	1.99909	0	2.39495	0.974082
GRMZM2G037015	chr3	220767490	220769553	7.51562	0	0	24.0386	13.9461	9.75435	12.587	13.1478	17.3278	8.91552	6.19303	6.58851	10.2166	0	0	18.7138	0	7.48818	0	10.7982	0	0	0	0
GRMZM2G148594	chr10	143488040	143497995	90.5385	81.69	80.2956	87.042	97.7959	92.2996	92.065	82.0503	88.055	98.9106	94.9865	93.8855	81.642	64.0253	81.1228	92.6912	84.3379	79.7562	100.363	85.7967	99.0262	96.1898	91.8675	118.297
AC208434.3_FG007	chr1	204433980	204435070	0	0	0	0	0	0	0	0	0	0	0	0	0	0	0	0	0	0	0	0	0	0	0	0
GRMZM5G857369	chr7	106499979	106500911	0	0	0	0	0	0	0	0	0	0	0	0	0	0	0	0	0	0	0	0	0	0	0	0
GRMZM2G457411	chr3	115005662	115007783	0	0	0	12.6585	0	11.2024	0	0	0	0	0	0	0	0	0	0	0	0	0	16.5756	0	0	0	0
GRMZM2G116538	chr10	132885220	132904026	0	13.8195	15.2266	18.4362	36.2843	46.8465	268.806	253.857	335.527	413.231	317.743	321.422	0	22.4658	28.5538	11.6773	61.3064	11.3305	196.895	242.962	273.395	298.455	229.844	267.988
GRMZM2G161625	chr5	158363955	158374909	0	0	0	0	0	0	0	0	0	0	0	0	0	0	0	0	0	0	0	0	0	0	0	0
GRMZM2G126765	chr4	177642842	177645152	76.1126	119.401	56.8144	99.5693	54.521	60.9847	17.3276	18.0927	57.8431	0	0	19.2338	64.4642	0	13.4582	34.2182	48.0253	16.9333	12.9721	33.2828	54.9717	0	0	0
GRMZM5G877649	chr2	52039794	52041181	0	0	0	0	0	0	0	0	0	0	0	0	0	0	0	0	0	0	0	0	0	0	0	0
GRMZM2G414639	chr1	92160380	92166425	0.353647	1.1451	0.856581	0	0.453162	0	0	0	0	0	0	0	2.10735	0.495113	1.6565	0.814937	0.588303	1.38878	0	0	0	0	0.190926	0
GRMZM5G873389	chr2	101255466	101256643	6.61632	10.5927	6.85933	6.36845	2.30163	0	3.2137	3.49401	3.38596	3.06834	4.60579	2.99363	8.32175	10.7288	4.70839	2.55618	6.61296	2.64525	3.15228	3.12049	3.1525	0	3.78204	1.55278
GRMZM2G460542	chr6	161245408	161248452	0	0	0	0	0	0	0	0	0	0	0	0	0	0	0	0	0	0	0	0	0	0	0	0
GRMZM5G865071	chr3	83782335	83782827	0	0	0	0	0	0	0	0	0	0	0	0	0	0	0	0	0	0	0	0	0	0	0	0
GRMZM2G354295	chr6	29276733	29281966	0	0	0	0	0	0	0	0	0	0	0	0	0	0	0	0	0	0	0	0	0	0	0	0
GRMZM2G132966	chr2	138892764	138893204	0	0	0	0	0	0	0	0	0	0	0	0	0	0	0	0	0	0	0	0	0	0	0	0
GRMZM2G074053	chr5	194091469	194093498	136.066	124.248	201.688	189.567	172.198	148.737	401.683	355.391	390.245	200.372	162.495	221.874	183.614	197.173	171.638	265.356	211.058	213.456	277.754	299.14	272.879	150.767	207.189	168.477
GRMZM5G893444	chr10	131888156	131892103	32.2326	32.1514	33.6354	61.5562	40.1971	38.1201	173.061	126.888	81.4412	52.8364	58.8362	51.396	39.9904	28.9195	36.5001	64.4086	40.3423	27.0655	77.2445	75.0388	87.7636	52.6433	41.7065	25.8419
GRMZM2G004163	chr10	12101614	12102400	0	0	0	12.1368	0	0	0	0	0	0	0	0	0	0	0	27.4876	14.2937	9.52082	0	0	0	0	0	0
GRMZM2G093119	chr3	167362918	167372271	130.445	130.274	117.298	153.831	158.895	106.794	152.971	155.987	131.15	132.691	146.392	126.248	107.295	117.351	136.379	123.217	115.192	136.06	153.443	145.979	158.638	132.811	159.985	163.783
GRMZM2G166857	chr2	229898385	229900696	0	0	0	0	0	0	0	0	0	0	0	0	0	0	0	0	0	0	0	0	0	0	0	0
AC204437.3_FG004	chr10	145202942	145203656	0	0	0	0	0	0	0	0	0	0	0	0	0	0	0	0	0	0	0	0	0	0	0	0
GRMZM5G824689	chr2	169527688	169528070	0	0	0	0	0	0	0	0	0	0	0	0	0	0	0	0	0	0	0	0	0	0	0	0
GRMZM2G703769	chr1	148575104	148575687	0	0	0	0	0	0	0	0	0	0	0	0	0	0	0	0	0	0	0	0	0	0	0	0
GRMZM2G380561	chr8	120768104	120771539	0	0	0	0	0	0	0	0	0	0	0	0	0	0	0	0	0	0	0	0	7.1392	0	0	0
GRMZM2G330526	chr10	129121566	129123614	47.916	61.6274	60.2129	53.5005	49.2241	42.7417	55.8958	45.0861	50.6741	64.5131	58.7889	54.7283	50.7155	51.2259	55.3279	46.8171	56.5817	61.3414	60.3104	59.1143	56.0188	62.9407	59.4737	55.1143
GRMZM2G124423	chr1	166862686	166864424	0	0	0	11.4145	0	0	0	0	0	0	0	0	0	0	0	0	0	0	0	0	0	0	0	0
GRMZM2G316635	chr3	216267757	216276132	68.5768	61.595	52.517	46.5314	67.8578	33.8149	44.6712	40.9057	37.9057	23.14	31.755	24.4062	51.8874	41.2564	54.9294	57.5135	51.5399	61.9141	55.2492	62.7726	53.4248	26.9549	46.6685	33.1525
GRMZM2G105368	chr3	89931968	89935733	45.82	85.9457	89.365	50.6856	58.9902	60.2513	75.0002	82.2491	78.3298	31.803	39.3884	26.9859	22.6637	65.5011	71.7258	26.707	57.3569	67.4996	66.0159	80.7677	76.5207	49.1266	38.1714	41.1426
GRMZM2G128219	chr4	122677471	122678792	0	0	29.7093	0	0	40.1959	0	13.9224	22.4128	0	22.9239	43.9564	0	0	0	0	21.107	27.2202	20.7723	0	14.9027	23.411	16.7429	40.3376
GRMZM2G559610	chr8	67443902	67447952	2.14168	12.7165	2.38272	2.66948	8.34488	2.71304	23.1662	20.7754	26.7707	2.21105	1.13704	1.82331	2.29763	11.8229	2.33522	1.82436	11.5473	3.39705	27.8658	24.5128	31.6018	1.97654	2.15572	2.94895
GRMZM2G103773	chr1	249311155	249315418	22.9216	15.0108	8.83373	23.5519	29.9357	6.13088	31.7747	37.5538	23.5649	16.2588	12.9874	18.5165	12.0884	13.3366	23.0001	15.2116	20.3437	10.5584	28.2808	28.4913	39.1469	27.1768	22.3409	35.6146
GRMZM2G448715	chr2	205059739	205063183	588.125	439.056	334.535	295.282	356.711	374.03	379.993	394.577	385.936	416.641	402.019	290.211	431.342	353.847	304.175	383.587	352.641	334.595	525.405	486.377	376.83	388.879	408.323	343.479
GRMZM2G142999	chr9	125563699	125564837	0	0	0	0	0	0	0	0	0	0	0	0	0	0	0	0	0	0	0	0	0	0	0	0
GRMZM2G359746	chr2	186383512	186385924	0	0	0	0	0	0	0	0	0	0	0	0	0	0	0	0	0	0	0	0	0	0	0	0
GRMZM2G023347	chr5	17318915	17321831	69.6673	91.584	67.4022	78.8772	58.8151	91.3468	81.7069	89.5393	107.154	113.755	90.8296	75.1599	59.9592	87.0149	74.0856	44.1173	100.383	70.8085	115.249	121.848	141.02	89.7773	73.6897	141.299
GRMZM2G450920	chr1	292340666	292353571	71.9586	94.3802	66.2249	64.2604	58.5011	70.3745	59.9808	57.7823	49.4681	100.076	85.6008	73.5416	83.7584	79.0234	67.639	62.4601	63.1817	53.1757	55.2452	45.7535	57.6252	92.3958	59.2181	54.4847
GRMZM2G089750	chr7	53021652	53023070	0	0	0	0	0	0	0	0	0	0	0	0	0	0	0	0	0	0	0	0	0	0	0	0
GRMZM2G169013	chr2	7859325	7861362	0	0	0	0	0	0	16.5556	14.6391	22.4986	0	0	0	0	9.55391	0	0	6.82211	0	5.76489	7.438	10.112	0	0	0
GRMZM5G838433	chr1	57355273	57356321	0	0	0	0	0	0	0	0	0	6.42727	7.96877	0	0	0	0	0	0	0	0	0	0	12.6204	10.5143	9.2036
GRMZM2G150532	chr1	159434953	159435907	0	0	0	0	0	0	0	0	0	0	0	0	0	0	0	0	0	0	0	0	0	0	0	0
GRMZM2G148702	chr9	88648079	88652066	20.3072	47.9531	67.1384	58.9076	63.3594	76.8274	46.5656	62.2787	35.7502	50.2656	79.9816	48.7405	10.4795	48.785	63.0093	78.8991	80.4215	105.942	31.6993	49.1373	37.5889	65.0442	63.8946	80.3578
AC199421.3_FG001	chr1	247168660	247169113	0	0	0	0	0	0	0	0	0	0	0	0	0	0	0	0	0	0	0	0	0	0	0	0
GRMZM2G310505	chr10	84164710	84165705	0	1.229	1.06387	0.552797	0.335699	1.97044	2.44438	2.11971	6.76549	0	0.25454	0.539204	0	0.447424	1.79999	2.80723	1.35983	0.311657	8.8779	3.4389	4.26773	0.659122	0.256663	1.36442
GRMZM2G177878	chr9	144611864	144615286	9.59028	9.68041	11.3921	13.0264	12.4091	0	25.9443	22.4733	45.5145	26.1518	26.403	55.994	34.9972	10.5724	11.7722	11.3748	12.0112	13.2584	11.6524	8.9333	28.9552	17.7705	33.0241	58.5205
GRMZM2G436084	chr4	195916755	195918707	0	0	0	33.8184	6.89077	7.78825	6.17979	0	8.66813	20.7465	31.2679	19.5585	0	0	0	16.6071	10.9998	12.6292	0	0	0	10.7972	16.0056	7.53587
GRMZM2G058441	chr4	128993259	129001892	14.0417	14.651	25.5267	18.5184	18.4953	16.9081	22.8183	21.4993	27.2454	19.9337	17.2169	31.1283	9.62176	26.5299	19.1143	13.4338	16.6084	15.81	8.11153	14.2418	27.4148	14.2417	20.2588	23.6505
GRMZM2G044733	chr4	213961462	213964607	55.5551	42.6245	32.4511	41.6137	33.3791	43.9128	46.3863	47.5475	46.8436	49.0829	48.9789	43.2998	36.7565	46.3111	51.0317	44.3833	40.9023	42.6963	41.1506	62.1628	50.122	47.6806	41.4959	43.3651
GRMZM2G015212	chr6	91994580	91995887	6.39703	0	0	0	0	0	12.9189	14.3474	11.2945	5.25485	0	6.58367	10.0144	0	0	0	0	0	16.8829	6.78628	0	0	0	0
GRMZM2G085670	chr7	149855389	149860435	163.93	151.262	98.8885	130.847	176.702	146.121	128.908	140.657	138.568	101.7	126.722	82.2362	159.759	120.596	94.5773	116.934	131.307	137.95	177.444	190.754	142.414	109.83	141.889	109.841
GRMZM2G312434	chr2	216612561	216615209	9.06301	10.1584	3.05526	11.1044	8.47281	9.4004	8.60179	14.1526	7.1646	9.69968	12.1932	13.734	10.9966	8.62481	5.87557	8.00504	13.4265	9.03016	8.48841	7.05399	8.47015	8.72292	5.59727	12.533
AC209698.3_FG004	chr1	195144975	195145377	0	0	0	0	0	0	0	0	0	0	0	0	0	0	0	0	0	0	0	0	0	0	0	0
GRMZM2G703366	chr2	211124638	211125833	0	0	0	0	0	0	0	0	0	0	0	0	0	0	0	0	0	0	0	0	0	0	0	0
GRMZM2G317270	chr4	198375554	198379035	16.331	6.77004	7.8344	7.73229	7.52661	12.6112	0	0	0	0	3.36261	0	4.38628	0	0	6.00008	5.26067	0	0	0	5.4258	0	5.85881	0
GRMZM2G046348	chr4	153749854	153753146	486.75	414.729	368.263	319.097	287.939	326.416	258.561	319.929	284.537	315.424	284.1	236.951	433.144	338.456	344.424	298.031	342.655	366.433	367.519	419.141	351.563	352.723	343.19	295.315
GRMZM5G873335	chr7	120254479	120256169	284.575	322.582	240.93	250.518	250.706	184.785	330.135	302.05	238.294	153.424	157.099	126.227	262.263	347.623	271.179	294.333	168.433	294.3	347.003	317.294	333.929	156.065	207.791	207.076
GRMZM5G884325	chr1	32321850	32328441	1358.4	1159.79	1099.55	778.653	1061.65	1036.8	733.003	743.784	812.036	892.363	936.669	912.88	1016.23	1040.87	1062.45	743.502	928.732	932.407	1035.91	1254.32	988.144	1306.39	1246.69	1245.59
GRMZM2G150884	chr9	29402607	29403804	0	6.31027	0	0	0	0	7.9983	7.03657	4.73144	6.09709	9.13828	0	0	0	41.1317	0	0	0	0	0	0	0	0	0
GRMZM2G068519	chr7	38539989	38542053	27.5108	32.2682	35.7287	25.7149	14.2433	23.965	0	0	0	0	0	0	12.5537	0	21.5976	10.7311	40.9867	25.5417	18.5631	10.7872	0	0	0	0
GRMZM2G083453	chr5	37625051	37626359	76.2505	47.2836	52.2081	23.0564	51.7119	48.8495	47.9673	0	37.1224	48.6111	39.8535	35.9992	54.3388	0	75.6745	52.3949	0	79.2487	0	0	62.4851	0	0	36.3413
GRMZM2G176375	chr2	233627183	233628270	42.638	34.1457	34.4025	25.9207	17.8162	0	15.9172	13.5111	0	0	0	14.0282	30.4517	34.9348	32.9808	17.0516	18.8913	30.3125	42.6278	0	0	38.7397	29.0572	0
AC191927.2_FG002	chr6	114269542	114269977	0	0	0	0	0	0	0	0	0	0	0	0	0	0	0	0	0	0	0	0	0	0	0	0
GRMZM2G013471	chr3	29968940	29973994	104.379	100.741	144.648	49.1039	71.57	75.0312	49.4877	67.6626	51.9591	46.6397	47.5694	34.5743	124.942	136.947	154.805	59.1165	79.2697	112.169	138.094	99.0867	87.4188	93.4837	88.315	94.8208
GRMZM5G872217	chr5	3856746	3861675	174.539	157.412	116.194	96.0956	141.992	95.69	119.641	140.513	102.251	100.483	117.486	92.4884	130.154	110.036	130.002	94.1231	84.7083	102.582	174.18	146.393	176.176	149.575	138.674	129.465
GRMZM2G302171	chr3	181616554	181617267	0	0	0	0	0	0	0	0	0	0	0	0	0	0	50.6202	0	0	0	0	0	0	0	0	0
AC189795.3_FG001	chr10	144935717	144936437	0	0	0	0	0	0	0	0	0	0	0	0	0	0	0	0	0	0	0	0	0	0	0	0
GRMZM2G430482	chr4	139904758	139906227	0	0	0	0	0	0	0	0	0	0	0	0	0	0	0.594177	0	0	0	0	0	0	0	0	0
GRMZM2G108565	chr9	25465416	25471657	119.505	118.372	91.6819	105.815	95.4331	102.135	99.6207	98.0779	97.2053	48.9676	59.7563	46.6352	90.7094	137.972	88.3083	109.352	157.876	92.8524	97.6567	135.954	108.336	69.5409	56.4453	49.4812
GRMZM2G013187	chr3	35409085	35409899	0	0	0	0	0	0	0	0	0	0	0	0	0	0	0	0	0	0	0	0	0	0	0	0
GRMZM2G461566	chr3	104526510	104536068	0	0	0	0	0	0	0	0	0	0	0	0	0	0	0	0	0	0	0	0	0	0	0	0
GRMZM2G110408	chr9	110657202	110661628	90.6979	41.2001	72.6495	56.077	47.8343	40.8307	55.9415	58.0078	63.4237	47.7219	44.3326	34.0184	77.8464	71.223	89.8048	65.7632	36.9954	59.8432	48.8647	48.1458	71.8527	43.9565	52.3334	45.9736
GRMZM5G829928	chr4	183905612	183908647	83.0995	84.3766	83.7388	75.57	60.8567	79.4488	72.2751	96.4703	66.5619	80.1378	81.6023	83.7539	83.0027	71.7777	57.4937	61.3009	112.333	106.756	102.675	77.1283	90.9058	89.6234	92.6104	95.964
GRMZM2G334142	chr5	206307946	206316209	17.0333	24.7422	26.8474	141.519	158.612	142.454	200.658	247.417	318.192	126.236	136.945	115.904	46.6356	28.6927	34.2543	172.286	97.4363	90.3923	151.676	160.854	161.988	100.806	75.4821	80.7539
GRMZM2G016382	chr3	146784759	146789222	13.9985	24.2868	36.6441	23.2881	28.6925	33.9273	22.5746	24.1188	19.4528	31.5657	37.7418	33.4767	27.4321	21.7225	33.7084	22.0404	22.4883	28.5664	21.7108	18.8416	20.426	38.632	33.7368	45.3452
GRMZM5G882427	chr2	6627234	6628889	19.6554	47.7786	12.7245	18.6783	18.3343	15.5025	0	13.0888	0	8.99207	0	0	12.0012	0	0	0	0	0	0	0	0	0	0	0
GRMZM2G058402	chr1	204683832	204695252	59.1463	79.2285	82.9227	99.3758	83.6178	124.143	107.413	127.315	149.728	76.5241	101.639	108.412	65.2383	98.2911	71.1264	98.0504	121.795	120.907	100.761	117.832	137.269	99.3377	109.594	123.68
GRMZM5G873681	chr5	28194893	28196950	116.06	82.6896	154.894	214.827	114.776	121.071	64.5296	93.7511	51.3179	64.3194	112.849	63.9404	171.597	212.117	134.684	199.202	203.469	140.14	70.2547	52.9683	38.5679	80.0286	73.9823	51.6724
GRMZM2G019578	chr3	221793315	221794229	0	0	0	0	0	0	0	0	0	0	0	0	0	0	0	0	0	0	0	0	0	0	0	0
GRMZM2G145029	chr8	104659885	104663941	231.11	192.849	213.942	186.908	187.054	235.702	149.995	157.521	146.897	200.353	188.518	154.733	154.034	237.527	169.76	234.56	236.668	194.431	191.085	217.519	178.71	283.615	228.216	186.767
GRMZM2G700021	chr9	138412355	138413071	0	0	0	0	0	0	0	0	0	0	0	0	0	0	0	0	0	0	0	0	0	0	0	0
AC190560.2_FG002	chr3	189972726	189974162	0	0	0	16.1702	0	0	0	0	0	0	0	0	0	0	0	19.8743	16.3956	10.9886	0	0	0	0	0	0
GRMZM2G420772	chr7	1266504	1267163	0	0	0	0	0	0	0	0	0	0	0	0	0	0	0	0	0	0	0	0	0	0	0	0
GRMZM2G086590	chr4	202423700	202440421	0	0	4.63281	23.3231	11.781	17.0846	0	0	0	0	0	0	7.91271	7.53887	10.8593	17.2776	15.8454	10.015	0	0	0	5.18581	0	0
GRMZM2G011636	chr3	1672505	1677401	183.319	138.357	153.194	262.172	288.419	206.548	145.883	172.842	131.652	165.624	193.91	178.776	152.634	158.656	169.028	274.027	198.87	233.141	139.97	146.06	128.116	153.333	208.175	179.112
GRMZM2G476914	chr1	29196147	29198817	36.32	38.5428	29.3243	71.2634	42.5332	50.5313	39.8839	31.5035	35.1763	35.1305	34.7086	24.7413	16.8815	20.5708	25.5633	33.8519	33.6605	36.7063	24.4194	28.7808	29.6855	21.0193	35.1999	28.7565
GRMZM2G075260	chr5	204809424	204814007	248.641	220.579	209.014	385.176	350.198	567.811	127.947	290.262	152.438	231.136	346.811	193.543	225.703	264.286	185.09	444.344	402.353	505.575	317.287	421.365	224.173	272.1	294.499	234.191
GRMZM2G019621	chr10	125214056	125219916	28.463	46.0103	32.6418	30.4733	29.1331	23.7859	36.5553	29.3261	31.526	35.7272	32.9134	51.4009	24.4505	21.4527	22.5359	19.5916	24.2395	26.8983	37.5161	33.2163	34.5566	34.6843	29.0857	51.3665
GRMZM2G035156	chr1	15133982	15136082	0	0	0	0	0	0	0	0	0	0	0	0	0	0	116.836	0	0	0	0	0	0	0	0	0
AC199526.5_FG001	chr3	58942312	58942903	0	0	0	0	0	0	0	0	0	0	11.0929	0	0	0	0	0	0	0	0	0	0	0	0	15.5321
GRMZM2G062761	chr6	165947456	165953178	61.0718	54.8675	59.5495	81.4986	81.4769	51.377	68.6857	47.0332	57.1932	44.867	45.1303	41.0615	48.7129	70.8377	98.0972	61.1936	47.7879	54.199	45.6184	40.2947	49.2017	45.2292	47.4728	54.3624
GRMZM2G362897	chr3	163861065	163863449	7.48622	0	0	0	5.95412	6.61648	0	0	0	0	0	7.65787	0	0	0	0	0	0	0	0	0	0	0	5.07464
AC190909.3_FG004	chr5	64335785	64339361	513.452	545.969	324.07	315.788	464.723	281.321	254.773	280.335	263.61	297.251	340.329	245.603	223.994	390.725	323.863	302.001	286.131	301.102	379.727	355.785	397.382	249.041	360.909	326.575
GRMZM2G326248	chr1	64012255	64014810	3.72579	3.41494	3.09849	3.65965	5.69837	3.7401	9.06809	4.65629	3.88889	4.77578	4.4342	5.05242	6.3167	4.13505	0	6.38532	4.79805	0	5.3228	4.05192	4.16729	2.25735	5.28974	2.85314
GRMZM2G092167	chr4	183615832	183617751	11.6982	16.4286	12.8907	39.6463	31.4386	27.2449	21.1471	29.0932	20.2843	21.5301	24.4068	43.9022	0	0	12.4559	29.1011	21.5639	29.9808	16.3802	16.2363	12.433	28.7638	37.2102	42.9404
GRMZM2G041308	chr8	4348464	4350696	0	0	0	0	0	0	0	0	0	0	0	0	0	0	0	0	0	0	0	0	0	0	0	0
GRMZM2G137211	chr7	132805224	132810409	40.9808	47.3747	34.7061	55.1038	47.5791	48.8559	62.8256	57.175	50.681	58.1976	50.6705	42.7323	36.6902	19.3236	21.9026	58.2963	37.548	31.322	27.8477	33.1338	23.8323	34.9653	27.8482	33.9294
GRMZM2G464895	chr6	106736450	106738078	0	0	0	0	0	0	0	0	0	0	0	0	0	0	0	0	0	0	0	0	0	0	0	0
AC212449.4_FG004	chr5	174890975	174891830	0	0	0	0	0	0	0	0	0	0	0	0	0	0	0	0	0	0	0	0	0	0	0	0
GRMZM2G160927	chr1	212287663	212305641	102.565	96.7406	71.555	94.4816	82.7588	80.8494	108.321	89.0375	84.5546	89.2357	79.1828	56.2374	58.399	65.4549	67.0131	72.415	80.9548	56.755	72.782	65.9656	79.5207	67.7061	60.2221	43.3637
GRMZM2G443180	chr5	178351694	178352966	0	8.45699	0	0	20.1021	53.1687	0	0	23.1027	11.1861	7.01015	10.4016	0	0	0	0	9.80388	16.6079	0	0	0	0	0	0
GRMZM2G079083	chr5	15193400	15197652	985.845	812.757	603.434	554.312	642.538	508.979	538.415	538.709	526.77	428.133	428.819	371.862	695.95	634.241	582.508	543.399	624.748	473.418	750.938	761.24	628.248	473.059	516.933	357.416
GRMZM5G881965	chr2	20925021	20926430	0	0	0	0	0	0	0	0	0	0	0	0	0	0	0	0	0	0	0	0	0	0	0	0
GRMZM2G155217	chr2	7958754	7962107	0	0	0	0	0	0	0	0	0	0	0	0	0	0	0	0	0	0	0	0	0	0	0	0
GRMZM2G018006	chr9	23951801	23955582	156.693	166.47	232.185	132.191	153.722	144.413	164.887	162.207	157.136	118.077	159.921	144.503	191.304	246.154	227.182	136.036	193.578	170.303	158.609	151.805	153.466	168.302	190.162	198.642
GRMZM2G037778	chr6	14029761	14031462	0	0	0	1.72442	2.921	0	0	0	0	0	0	0	8.63654	0	0	0	0	0	0	0	0	0	0	0
GRMZM2G167809	chr3	203578987	203582740	965.417	783.513	735.718	543.993	611.887	535.23	471.767	479.14	478.269	501.895	499.15	426.99	827.907	780.711	654.465	593.497	623.933	615.895	664.975	679.425	605.296	591.699	597.877	558.828
GRMZM2G005960	chr2	210752942	210754055	0	0	0	0	0	0	0	0	0	0	0	0	0	0	0	0	0	0	0	0	0	0	0	0
GRMZM2G080537	chr5	186942056	186945651	0	0	0	3.29509	4.15499	3.25489	1.79373	0	0	2.28596	5.3845	3.145	0	0	5.04264	2.37028	0	3.81966	0	0	0	4.05577	6.36302	10.4522
GRMZM2G443668	chr7	7495433	7502357	128.196	142.406	247.514	127.176	120.827	169.678	129.161	159.53	132.599	221.153	277.618	242.441	93.4744	197.297	272.416	120.559	130.662	287.619	243.18	217.318	191.049	376.34	363.595	503.555
GRMZM2G348921	chr9	24699470	24700777	139.52	147.947	118.813	125.905	135.74	126.879	79.4898	97.9447	113.071	118.768	117.42	128.922	117.375	92.4935	90.5661	112.895	149.85	118.141	141.641	104.062	112.91	105.188	100.779	132.028
GRMZM2G093422	chr6	161903895	161906202	0	0.217317	0.371613	0.397721	0.349359	0.376257	0.107676	0	0.568092	0.273459	0.440166	0.453605	0.363751	0.460899	0	0.429184	0.357816	0.943775	0	0.102357	0.0876605	0	0.171684	0.307791
GRMZM2G147288	chr4	116863146	116868962	35.8982	50.9486	35.3171	62.6296	54.5096	52.7746	71.4291	54.8843	55.055	84.95	75.748	56.5626	42.1412	42.2315	45.0848	65.1276	45.9521	41.8672	42.7803	35.1382	43.1773	63.5064	46.6103	45.2098
GRMZM5G870080	chr2	11378191	11382207	130.909	100.082	117.405	80.1241	96.6106	122.491	90.8973	53.1663	103.024	80.4473	45.0474	78.3362	70.2422	126.859	95.833	74.5429	115.104	90.6449	67.2917	112.582	92.3884	69.2856	76.5522	133.897
GRMZM2G170890	chr9	128653025	128655887	97.2156	68.92	53.0784	98.8023	63.9339	59.4892	84.1005	76.741	78.5363	77.7922	74.6208	51.4917	80.1754	69.019	73.7668	79.6703	71.9431	62.3597	56.0301	89.2059	66.8577	59.9034	84.2955	65.5872
GRMZM2G082931	chr2	232964581	232968333	17.1657	27.1644	29.685	11.0716	20.7518	16.1011	33.1647	30.4607	30.4025	17.9224	15.982	21.2083	18.5698	23.3135	21.9802	15.7067	25.9153	19.8206	29.3406	25.4887	36.1914	26.3825	18.4491	22.1469
GRMZM2G071089	chr5	128105439	128107392	93.018	109.145	75.2411	46.1611	60.7929	45.8023	137.506	97.1068	85.4656	76.4615	40.2984	55.164	73.4677	39.4175	131.864	41.848	14.5205	27.1965	55.2883	49.3638	37.0619	58.4498	30.3084	30.0965
GRMZM2G083346	chr5	916867	919841	77.0383	71.3014	70.1429	70.5934	74.0596	61.8952	79.2274	77.283	78.6789	70.6197	66.4671	81.5842	68.2914	72.4125	69.5524	76.2545	67.2181	66.2152	73.8459	79.4718	85.7252	81.9786	74.3412	76.6178
GRMZM2G001421	chr8	26345051	26350246	200.377	115.177	357.371	82.4466	75.8533	110.586	37.3656	39.6449	30.1833	60.7	64.4617	33.896	260.897	340.903	316.956	174.432	163.985	270.717	53.0182	62.6767	42.5101	97.9318	68.3065	86.8744
GRMZM2G704330	chr7	6434505	6436350	0	0	0	0	0	0	0	0	0	0	0	0	0	0	0	0	0	0	0	0	0	0	0	0
GRMZM2G001247	chr2	216665546	216666787	0	0	0	24.1045	0	28.2286	0	0	0	0	0	0	0	0	0	17.146	0	0	0	0	0	0	0	0
GRMZM2G393301	chr3	22250022	22250856	0	0	0	0	0	0	0	0	0	0	0	0	0	0	0	0	0	0	0	0	0	0	0	0
GRMZM2G444546	chr4	205166863	205168029	0	0.678329	0.765721	0	0	0.162919	0	0	0	1.11166	0.539052	0	0	1.82773	0.611662	0	0	0.128586	0.554839	0	0	0	0	0.44271
GRMZM2G042870	chr9	91041391	91045193	140.782	133.385	131.187	168.413	207.821	164.24	122.904	122.489	137.878	159.629	163.754	119.387	125.501	94.2866	87.2027	213.665	147.416	124.322	110.689	120.443	115.854	108.539	126.491	108.939
GRMZM2G080885	chr4	142868347	142869082	0	0	0	0	0	0	0	0	0	0	0	0	0	0	0	0	0	0	0	0	0	0	0	0
GRMZM2G365754	chr10	5917108	5918148	0	0	0	0	0	0	0	0	0	0	0	0	0	0	0	0	0	0	0	0	0	0	0	0
GRMZM5G863467	chr8	61129921	61130483	0	0	0	0	0	0	0	0	0	0	0	0	0	0	0	0	0	0	0	0	0	0	0	0
GRMZM2G465333	chr9	129188624	129190794	747.747	735.241	508.689	729.435	911.712	657.257	881.77	829.556	916.324	813.857	827.096	960.879	562.605	439.447	586.955	554.485	611.018	433.772	755.529	787.424	717.506	610.984	833.655	980.888
GRMZM5G813709	chr5	180429763	180430340	0	0	0	0	0	0	0	0	0	0	0	0	0	0	0	0	0	0	0	0	0	0	0	0
GRMZM2G082214	chr8	2110919	2115595	379.51	338.856	251.226	357.266	287.391	279.906	153.665	168.275	158.765	129.584	173.314	110.262	374.506	261.165	263.823	284.01	277.344	302.293	219.555	298.755	167.24	179.172	193.902	176.472
GRMZM2G700988	chr6	86439658	86440584	0	0	0	0	0	0	0	0	0	0	0	0	0	0	0	0	0	0	0	0	0	0	0	0
AC215244.3_FG002	chr4	193735480	193760758	1065.78	958.81	765.992	745.899	826.861	829.533	794.936	818.63	779.4	969.794	929.878	902.701	896.381	727.167	764.315	707.47	808.1	768.381	1060.24	988.4	906.284	1113.55	1108.31	1127.51
GRMZM2G336975	chr2	211665906	211669212	0	0	0	0	0	0	0	0	0	0	0	0	0	0	0	0	0	0	0	0	0	0	0	0
GRMZM2G042889	chr6	117017736	117028578	70.439	76.7466	75.661	60.2761	74.1346	60.5178	75.988	80.7214	65.6129	82.1448	87.8816	76.146	99.3314	94.3376	87.4102	87.312	69.2801	81.8821	69.8958	62.8018	65.1023	87.9409	75.0513	86.9506
GRMZM2G130401	chr6	99549730	99552477	1.46088	0	0	0.820553	0	0	0	0	0	0	0	0	1.57431	0	0	0	0	0	0	0	0	1.80555	0.850751	0
GRMZM2G383920	chr4	180437023	180437864	0	0	0	0	0	0	0	0	0	0	0	0	0	0	0	0	0	0	0	0	0	0	0	0
EF517601.1_FG009	chr3	34440386	34441145	0	0	0	0	0	0	0	0	0	0	0	0	0	0	0	0	0	0	0	0	0	0	0	0
GRMZM2G155332	chr6	132949621	132979467	63.337	79.378	50.6341	67.3204	65.6124	57.846	59.7862	63.7316	68.0839	61.5053	80.2239	45.8213	82.8822	42.8752	81.0984	42.7547	66.5637	60.541	97.0626	63.4275	85.8681	59.0571	84.37	92.1332
GRMZM2G461777	chr1	5016716	5017577	0	0	0	0	0	0	0	0	0	0	0	0	0	0	0	0	0	0	0	0	0	0	0	0
GRMZM2G076437	chr5	58142064	58145140	66.9609	59.8514	52.0518	48.4531	50.0023	76.303	81.8167	79.2546	59.9688	39.7904	54.0655	64.2982	73.2379	48.2621	29.2031	46.5189	54.1776	88.6397	37.947	51.4718	62.565	23.0026	44.732	10.8789
GRMZM2G145008	chr1	52764294	52769331	6.314	9.4779	6.62526	5.49242	6.84785	4.18112	17.6037	8.14506	5.775	9.79575	4.38702	8.8602	5.60425	8.50672	5.93785	2.96365	6.06793	2.87151	2.95411	3.51474	3.33722	7.77456	4.38392	3.27709
GRMZM2G125032	chr3	151819388	151821475	0	0	0	14.7522	0	0	9.72007	25.8648	0	0	0	0	13.2429	0	12.6652	14.2179	0	13.2208	0	0	25.1496	0	0	30.508
GRMZM2G312871	chr5	166056926	166061323	0	0	0	0	0	4.98417	0	0	3.59118	0	4.16692	5.86762	0	0	0	0	6.24996	7.58434	0	0	4.3187	0	0	0
GRMZM2G306328	chr2	178094002	178096407	0	0	0	0	0	0	0	0	0	0	0	0	0	0	0	0	0	0	0	0	0	0	0	0
GRMZM2G356423	chr9	71682515	71724329	41.3644	71.3695	53.6135	52.3769	53.9248	50.7376	74.1464	55.278	58.4429	53.6006	77.5947	64.4406	48.0556	57.4242	84.9394	52.9283	48.4265	54.9616	55.1053	47.5874	79.8595	77.8041	44.4556	54.7011
GRMZM2G178729	chr3	209259526	209260240	0	0	0	0	0	0	0	0	0	0	0	0	0	0	0	0	0	0	0	0	0	0	0	0
GRMZM2G169548	chr8	155590577	155594171	19.3094	33.4452	28.0283	42.2072	31.0207	35.2693	34.3972	35.4255	38.974	50.4631	25.8182	42.2231	46.8315	37.8837	42.7655	42.5964	47.4019	41.1727	38.3976	56.3799	43.6252	38.5749	44.9106	53.7702
GRMZM2G177596	chr2	83272226	83274067	10.3932	37.6234	28.7176	37.3294	34.3625	55.9316	51.2093	34.3899	33.5506	26.7588	26.5109	48.2323	27.3204	27.9289	44.5833	24.4968	33.5053	72.2885	18.9304	25.086	34.3403	65.7049	49.9118	52.8917
GRMZM2G440459	chr2	215089244	215092725	28.5706	24.0303	14.1696	7.87097	6.81203	12.9605	9.41436	12.478	8.96685	17.4912	15.1593	12.5568	17.8653	45.4923	31.1317	13.6792	13.5023	13.6064	19.0099	17.2366	20.9897	20.2073	12.6453	13.8111
GRMZM2G451050	chr3	12546215	12551656	0	0	0	0	0	0	0	0	0	0	0	0	0	0	0	0	0	0	0	0	0	0	0	0
GRMZM2G162266	chr2	12902068	12907861	84.6965	76.7868	71.2646	58.352	61.5303	74.8905	61.8835	66.4608	51.6109	56.6971	60.6354	68.8165	86.0339	57.9941	60.7746	18.1568	68.9791	65.449	88.4212	88.4116	35.336	75.8236	46.1593	77.4942
GRMZM5G851617	chr9	141846025	141846961	0	0	0	8.58722	0	14.9075	0	0	0	0	0	0	0	0	0	0	0	16.8023	0	0	0	0	0	0
GRMZM2G064096	chr6	123777181	123778357	0	0	0	0	0	0	9.5097	0	7.32729	0	0	0	0	0	0	0	0	0	0	0	0	0	0	0
GRMZM2G021706	chr10	14642866	14645735	0	0	0	0	0	0	17.1443	8.14898	0	0	7.79742	13.227	0	0	0	0	0	0	0	0	0	0	8.72948	0
GRMZM2G083470	chr6	154351742	154354254	0	0	0	0	0	0	0	0	0	0	0	0	0	0	0	0	0	0	0	0	0	0	0	0
AC233900.1_FG002	chr3	99964437	99971258	0	0	0	0	0	0	4.68659	2.46376	5.35316	0	0	0	0	0	0	0	0	0	2.23581	2.03765	2.3338	0	0	0
GRMZM2G324478	chr9	146470771	146471437	0	0	0	14.7883	0	0	0	0	0	10.8616	12.2056	0	0	0	0	11.0126	0	0	0	21.9731	0	0	8.78711	0
GRMZM2G456578	chr1	101770896	101771893	0	0	0	0	0	0	0	0	0	0	0	0	0	0	0	0	0	0	0	0	0	0	0	0
GRMZM2G067096	chr2	110086900	110089554	28.0698	37.0209	28.1475	2.91786	32.7594	20.9152	0.0934181	11.4128	NA	28.8553	30.8767	9.96926	45.6445	0	13.8295	37.3796	32.184	25.1086	57.1073	11.6516	38.1486	NA	7.76399	13.18
GRMZM2G132623	chr1	187641039	187642585	3639.85	3753.39	2871.16	2838.75	2919.32	3198.49	2006.64	2160.41	1893.55	1825.18	1991.61	1451.94	2733.52	2790.17	2412.32	2680.87	3725.19	2748.96	2353.71	2699.8	1815.32	2203.82	1810.27	1720.69
GRMZM2G021433	chr1	48419489	48421030	0	0	0	0	0	0	0	0	0	0	0	0	0	0	0	0	0	0	0	0	0	0	0	0
GRMZM2G072488	chr7	127262844	127268493	8.71543	0	25.759	0	0	0	0	0	0	0	8.22015	0	71.8356	9.76874	22.0273	0	0	0	0	0	0	14.4634	8.35856	6.7425
GRMZM2G162672	chr6	140290310	140311511	105.834	85.8194	82.9356	87.2502	124.08	66.5514	103.99	112.503	136.781	75.6386	79.2859	68.5686	82.615	78.3558	121.99	100.935	69.5856	87.1029	153.763	125.551	146.062	66.2621	112.421	98.2009
GRMZM2G049041	chr1	38249829	38252655	30.2632	36.3738	33.3314	46.4726	32.6163	55.1105	48.5988	54.9254	42.6368	50.793	52.2586	41.0881	34.3381	40.6188	35.1708	57.2151	54.6367	55.1546	33.2193	42.1045	36.9803	51.564	41.5147	41.1088
GRMZM2G146004	chr8	5186350	5187295	15.3438	0	0	45.5902	40.5125	22.9366	0	0	0	0	0	0	18.6025	0	0	24.2111	24.2906	54.0282	0	0	0	0	0	0
GRMZM2G169087	chr2	211770682	211773832	34.0233	53.4854	40.6968	66.3846	57.8483	64.0299	62.1195	73.026	62.6281	67.0679	57.7574	44.904	68.7983	61.44	54.6791	94.9499	75.6048	61.8055	69.8297	69.9081	54.0421	60.1153	48.9363	32.3295
GRMZM2G703059	chr2	63034927	63035150	0	0	0	0	0	0	0	0	0	0	0	0	0	0	0	0	0	0	0	0	0	0	0	0
GRMZM2G037265	chr1	183557957	183561991	24.9505	31.6878	52.4441	57.4717	38.0537	87.8095	20.9419	14.3265	27.8006	24.3896	18.1708	14.2394	119.119	98.76	74.3562	286.109	117.217	85.6381	17.7926	21.3862	20.785	21.0502	12.0195	7.90023
GRMZM2G053914	chr3	94381830	94383168	0	0	0	0	0	0	0	0	0	0	0	0	0	0	0	0	0	0	0	0	0	0	0	0
GRMZM2G017533	chr4	35625232	35628367	0	0	0	0	0	0	0	0	0	0	0	0	0	0	0	0	0	0	0	0	0	0	0	0
GRMZM2G002993	chr3	122512723	122514709	12.8878	0	0	9.13448	12.4088	13.5422	14.7253	14.2758	0	10.0205	19.0242	0	0	0	0	0	0	0	0	0	0	0	0	0
GRMZM2G300995	chr10	14519858	14520455	0	0	0	0	0	0	0	0	0	0	0	15.4785	0	0	0	0	0	0	0	0	0	0	0	0
GRMZM5G809243	chr1	281661563	281661809	0	0	0	0	0	0	0	0	0	0	0	0	0	0	0	0	0	0	0	0	0	0	0	0
GRMZM2G170167	chr8	90669157	90669705	0	0	0	0	0	0	0	0	0	0	0	0	0	0	0	0	0	0	0	0	0	0	0	0
GRMZM2G455769	chr1	296189255	296190800	0	0	0	12.6897	10.8423	18.7902	18.0127	8.94466	16.2559	11.9804	0	0	11.9354	0	0	22.7469	8.12635	10.6845	0	0	0	9.71498	7.6159	0
GRMZM2G076985	chr5	41826253	41830426	26.3083	44.2795	26.5152	58.8296	51.5172	36.7288	71.5467	55.8417	74.5718	101.843	113.451	135.131	34.802	20.2325	71.979	29.9672	28.4988	37.6462	42.1265	38.3877	37.1524	59.0739	75.4943	63.7571
GRMZM2G181354	chr4	175728795	175731387	44.5426	42.2548	64.7243	47.5176	25.2367	36.5355	0	24.8298	15.5032	15.8622	20.789	30.9173	69.2361	42.6291	43.3455	28.965	42.7181	40.9993	37.1852	25.5313	17.77	20.4946	25.2162	21.3463
GRMZM2G065394	chr9	102104017	102106484	51.4618	55.2714	43.5198	61.9423	41.478	22.6945	36.6295	34.4027	54.8838	102.458	75.2138	73.1693	28.4685	11.5024	15.651	16.3401	21.9105	17.2786	34.7552	20.1176	25.4638	40.576	72.4593	26.1338
GRMZM2G404767	chr5	175635988	175639304	0	0	0	0	0	0	0	0	0	0	0	0	0	0	0	0	0	0	0	0	0	0	0	0
AC211347.4_FG006	chr2	150091406	150092649	0	0	0	0	0	0	0	0	0	0	0	0	0	0	0	0	0	0	0	0	0	0	0	0
GRMZM2G098290	chr10	146465613	146471079	13.1075	11.3176	14.9665	26.3967	28.5724	19.2656	42.9383	33.1842	32.3678	16.4966	16.0201	11.6143	30.6181	11.9432	13.6504	25.142	29.9924	17.6612	34.116	22.7841	26.4622	15.5334	15.5309	11.0024
GRMZM2G463730	chr1	283318342	283325234	38.0804	51.4214	45.8091	34.3901	46.2076	50.0204	36.2068	31.1355	32.0213	52.4855	49.4203	41.9312	33.4806	45.1197	47.7289	36.3467	46.2224	51.1684	37.9692	40.0202	35.5837	47.8511	33.3397	33.5208
GRMZM2G129150	chr5	13720016	13722308	47.6668	74.5642	73.5138	162.496	124.254	151.379	103.016	109.043	62.4632	93.8301	103.431	49.808	95.5221	131.381	92.3838	195.161	192.604	159.633	77.3055	110.66	72.1881	94.079	78.6321	57.123
AC214635.3_FG006	chr4	124478316	124478574	0	0	0	117.922	179.47	0	0	0	0	0	0	0	185.921	0	0	0	0	0	0	0	0	0	0	0
GRMZM2G077068	chr1	221236142	221241717	21.6785	30.825	34.7288	33.8126	21.1382	33.3679	25.3533	23.8088	16.6046	26.4573	20.3118	21.8076	43.0906	47.4646	29.5404	38.8279	35.7316	35.716	22.5442	17.7565	16.1606	26.3199	13.7553	15.9245
GRMZM2G009214	chr4	41890328	41895319	27.9437	37.4293	42.8116	24.8035	36.2278	38.1324	26.8403	30.2146	28.9854	29.1418	37.295	24.0289	29.0931	61.9345	46.8918	33.87	50.0666	41.2634	39.1593	39.6757	45.5344	33.1661	36.8386	35.6753
GRMZM5G861300	chr3	212966723	212985792	134.144	97.9317	121.742	104.046	119.995	90.0136	67.5453	78.5197	84.606	63.7176	96.2612	77.2991	95.073	94.1011	140.278	94.2453	85.3197	99.3738	105.06	99.447	103.726	90.7082	141.481	119.922
GRMZM2G318592	chr6	95632251	95634165	0	0	0	0	0	0	8.31579	12.8065	0	0	0	0	0	0	0	0	0	0	0	0	7.39569	0	0	0
GRMZM2G063188	chr4	68236841	68247498	113.569	87.8648	49.2395	60.3677	84.4643	54.6831	77.4547	64.2414	80.8821	68.7022	44.8237	50.6708	70.1352	58.5089	59.984	46.8315	62.408	31.5383	59.4295	48.0403	60.9792	52.6981	48.4845	52.0591
GRMZM2G082222	chr4	169958196	169961065	301.917	274.782	252.108	356.98	276.037	277.296	239.835	221.866	187.06	318.469	309.419	292.305	289.784	239.406	240.6	318.738	251.435	259.088	198.128	203.915	149.661	280.931	322.537	231.444
GRMZM5G826654	chr1	221185561	221186055	0	0	0	0	0	0	0	0	0	0	0	0	0	0	0	0	0	0	0	0	0	0	0	0
GRMZM2G106673	chr4	26492261	26499952	19.6786	38.2408	42.044	23.6319	45.5068	17.8775	102.718	59.8272	106.316	63.7262	70.1241	59.2798	17.191	22.6464	32.016	27.1749	43.917	34.6033	61.3808	75.977	83.8268	58.5805	56.1193	48.2698
GRMZM2G511451	chr4	217464193	217464874	0	0	0	0	0	0	0	0	0	0	0	0	0	0	0	0	0	0	0	0	0	0	0	0
GRMZM2G107756	chr6	75101748	75103911	17.2843	42.4512	15.7163	146.439	139.959	92.3761	72.0103	101.546	105.245	16.0009	52.2645	14.9555	13.614	15.7994	30.3291	109.077	117.362	82.1078	77.9535	120.679	101.504	14.4511	66.5114	17.5981
GRMZM2G012980	chr5	42227538	42228321	0	0	0	0	0	0	0	0	0	0	0	0	0	0	0	0	0	0	0	0	0	0	0	0
GRMZM2G149556	chr2	12684059	12686676	983.131	561.245	954.28	1771.99	985.693	1167.22	1042.97	889.148	1258.47	917.436	1077.07	758.525	730.289	1084.25	1068.34	1189.21	853.415	835.266	641.163	896.39	709.456	728.107	929.292	639.056
GRMZM2G092817	chr8	165272947	165276224	97.0557	96.3078	80.411	0	9.95685	7.83979	48.7664	26.337	31.2304	25.1539	11.9721	19.2911	65.8171	54.1133	25.6041	0	0	0	17.1799	17.673	19.4341	19.5602	0	0
GRMZM2G174427	chr10	30655248	30659493	26.0695	22.8538	40.9445	86.1551	59.1441	103.489	46.5739	34.0464	25.6625	72.6337	76.5048	87.1641	30.5783	34.1734	33.2379	63.8245	76.5664	79.1606	27.9985	25.1151	24.1718	58.6538	61.4366	60.156
GRMZM2G154789	chr5	157496747	157497564	0	0	0	0	0	0	0	0	0	0	0	0	0	0	0	0	0	0	0	0	0	0	0	0
GRMZM5G871345	chr5	131127125	131127487	0	0	0	0	0	0	0	0	0	0	0	0	0	0	0	0	0	0	0	0	0	0	0	0
GRMZM2G374629	chr4	214505664	214507950	9.20282	0	7.31668	11.7107	15.1659	13.3885	21.6842	17.0205	18.212	19.2972	19.9341	13.0726	6.04706	0	8.23272	15.7052	10.688	8.85245	12.2961	15.4501	15.8135	12.1443	12.404	14.986
GRMZM2G159547	chr5	208349355	208350976	0	0	0	0	0	0	6.01308	0	0	0	0	0	0	0	0	0	0	0	0	0	0	0	0	0
AC209208.3_FG003	chr5	193299130	193301682	0	0	0	2.98227	0	0	0	0	0	0	0	0	0	0	0	0	0	0	0	0	0	0	0	0
GRMZM2G565911	chr10	35920772	35922350	0	0	0	0	0	0	0	0	0	0	0	0	0	0	0	0	0	0	0	0	0	0	0	0
GRMZM2G144483	chr8	96052258	96055322	58.5416	39.1196	63.286	61.5916	41.8346	52.032	48.6239	24.8183	34.0086	27.8701	12.5536	23.3991	82.1464	94.6901	63.4701	68.0357	47.04	61.8674	44.5776	51.4567	58.0613	55.6383	36.4952	19.7972
GRMZM2G079625	chr3	18010869	18014247	74.2795	87.3659	80.4442	86.136	97.3343	108.518	125.48	134.201	136.917	140.93	119.051	136.229	85.6689	92.312	84.4513	84.8606	100.287	85.8068	89.2827	119.348	87.4695	117.864	116.242	127.3
GRMZM2G170851	chr1	287470584	287473096	22.5603	51.3365	33.4427	30.9125	30.6397	42.689	28.5071	27.1612	27.8628	40.6739	41.8471	35.5369	10.5986	29.2116	34.3526	18.0929	45.497	37.0495	24.0162	23.0069	36.8292	58.9048	29.2045	38.4364
GRMZM2G088365	chr4	5078342	5079419	14108.6	1664.96	719.38	32.0188	20.4792	148.353	0	0	12.2732	472.932	463.535	0	40507.9	4527.99	2192.35	6628.65	722.205	2713.85	1201.33	5444.3	2389.75	244.439	1205.12	8.46345
GRMZM2G164064	chr2	130147590	130148452	0	0	0	0	0	0	0	0	0	0	0	0	0	0	196.379	0	0	0	0	0	0	0	0	0
GRMZM2G162154	chr1	270889817	270890868	75.4043	109.176	92.9854	68.3057	100.928	98.9144	89.7887	107.419	88.3889	85.5994	108.079	87.7176	119.714	90.6345	72.6164	72.47	94.7647	112.239	84.9573	89.4916	69.1802	73.8089	92.0554	64.282
GRMZM2G376760	chr6	73397029	73400490	0	0	0	0	0	0	0	0	0	0	0	0	0	0	0	0	0	0	0	0	0	0	0	0
GRMZM2G421829	chr8	164083361	164092361	119.697	119.541	134.204	96.9382	103.642	100.183	139.786	126.551	113.443	136.383	134.196	110.211	142.5	162.554	158.095	129.426	101.762	116.549	125.053	124.812	132.51	142.619	130.924	124.417
GRMZM2G044659	chr4	6781545	6782383	0	0	0	0	0	0	0	0	0	0	0	0	0	0	0	0	0	0	0	0	0	0	0	0
GRMZM2G086502	chr7	29528765	29530595	0	0	0	0	0	0	0	5.7087	0	0	0	0	0	0	0	0	4.98563	0	0	0	0	0	0	0
GRMZM2G029486	chr2	171224088	171227788	76.2766	62.9772	68.5283	136.192	130.933	86.1783	113.819	132.467	146.99	106.299	115.884	120.975	64.3174	77.6123	119.15	137.878	127.77	123.235	162.703	171.057	156.609	113.937	142.542	123.932
GRMZM2G403977	chr9	104294458	104344685	0	0	0	0	0	0	0	0	0	0	0	0	0	0	0	0	0	0	0	0	0	0	0	0
GRMZM2G412604	chr5	158684737	158689453	191.204	158.575	147.309	181.591	147.552	134.532	83.5919	128.058	99.3705	61.0486	99.3315	81.1188	201.937	107.069	117.802	129.661	156.741	119.399	93.1776	120.441	77.309	92.3589	85.2545	67.3867
GRMZM2G388253	chr7	76540624	76544739	132.791	172.525	128.747	157.073	141.262	161.932	191.905	165.249	135.924	197.449	198.804	164.523	154.544	136.67	145.344	185.796	116.38	130.815	161.471	127.607	114.747	161.795	135.119	99.5813
AC199517.4_FG006	chr3	51038247	51038988	0	0	0	0	0	0	0	0	0	0	0	0	0	0	0	0	0	0	0	0	0	0	0	0
GRMZM2G121066	chr3	23781952	23788013	5.02071	10.8378	7.87765	7.88766	4.34129	0	0	6.30757	6.84041	0	4.04266	6.0006	5.49413	0	16.4114	5.21273	5.58727	0	7.29152	0	4.46152	6.13962	6.52741	0
GRMZM2G107985	chr8	155014819	155024270	59.0795	90.7501	99.0672	86.5652	58.8592	117.526	74.3792	76.1153	69.0628	115.996	112.514	93.8392	72.7599	136.125	69.9814	87.6424	137.019	117.671	64.2632	52.5588	71.2993	131.256	55.7542	61.9669
GRMZM2G089288	chr7	8901781	8904176	0	0	0	0	0	0	8.95077	0	6.82553	9.9195	10.6195	10.1924	0	0	0	0	0	0	0	0	0	0	0	0
GRMZM2G176340	chr4	159977928	159981488	146.774	115.624	156.411	63.749	66.5707	74.9492	89.6196	78.4731	76.1776	66.8847	62.2035	60.0648	97.3149	116.955	203.128	65.051	79.3792	77.5773	144.718	110.349	96.0961	79.924	90.3846	102.27
GRMZM2G012102	chr1	16177025	16178797	16.095	23.8488	39.3332	14.6661	12.3332	21.7341	9.30047	20.7385	23.2814	47.3597	49.4972	11.4884	42.2313	29.6427	29.9847	27.322	22.3531	33.5053	32.7392	28.898	31.0426	55.8309	19.1317	36.1415
GRMZM2G156857	chr8	79003714	79004902	10.658	11.0344	0	7.96965	0	0	8.6274	0	22.5327	0	0	0	13.9317	0	8.5067	9.77525	11.7504	0	9.07668	10.3017	0	0	0	0
AC190491.1_FG002	chr3	11972847	11974072	0	0	0	0	0	0	0	0	0	0	0	0	0	0	0	0	0	0	0	0	0	0	0	0
GRMZM2G175444	chr3	201463788	201464701	0	0	0	0	0	0	0	0	0	0	0	0	0	0	0	0	0	0	0	0	0	0	0	0
GRMZM2G347146	chr3	150720893	150721526	0	0	0	0	0	0	0	0	0	0	0	0	0	0	0	0	0	0	0	0	0	0	0	0
GRMZM2G511859	chr2	3420866	3421201	0	0	0	0	0	0	0	0	0	0	0	0	0	0	0	0	0	0	0	0	0	0	0	0
AC196978.5_FG007	chr10	4516273	4517728	0	0	0	0	0	0	0	0	0	0	0	0	0	0	0	0	0	0	0	0	0	0	0	0
GRMZM2G119970	chr6	142202512	142204759	5.82666	8.47876	10.6272	6.80772	0	0	0	0	0	0	0	0	11.2261	0	0	8.87925	11.8622	0	0	0	9.49978	0	5.69405	0
GRMZM2G325575	chr4	183588189	183591209	436.461	384.67	620.992	277.381	317.491	340.057	313.45	277.507	299.855	315.944	440.353	394.433	527.006	542.388	642.662	357.288	331.875	551.347	414.18	457.633	426.88	511.736	538.267	556.51
GRMZM2G373011	chr3	63823677	63824026	0	35.9077	0	126.18	119.915	82.3486	59.9814	122.219	119.462	0	47.3205	0	0	37.4312	0	77.8746	116.986	105.611	93.1704	139.044	144.035	0	37.9518	0
AC197757.3_FG002	chr4	25341926	25342184	0	0	0	0	0	0	0	0	0	0	0	0	0	0	0	0	0	0	0	0	0	0	0	0
GRMZM2G458650	chr8	137118331	137121252	37.8761	29.1728	17.87	33.3964	24.8457	18.1335	21.1488	15.0585	17.3065	11.1381	12.3276	5.92791	55.2642	24.2361	26.3943	21.5408	21.359	15.4268	25.7948	15.3607	21.7863	13.7411	14.6626	10.3965
GRMZM2G115775	chr4	66615285	66619252	306.747	302.59	322.261	635.339	527.312	553.678	366.091	397.411	349.217	385.377	448.945	341.478	310.686	300.258	315.031	510.198	436.247	493.854	305.796	371.311	322.403	319.541	419.64	359.656
GRMZM2G157202	chr5	11962858	11963981	13.593	0	18.7108	57.2841	51.2554	12.4896	101.429	42.8562	43.1103	21.6677	11.042	24.1839	0	16.552	12.8354	18.1706	24.3734	18.4084	0	0	0	0	0	0
GRMZM5G810231	chr7	2738044	2739244	26.7972	50.2617	39.9761	20.5105	34.3567	41.6973	64.0979	68.6685	72.7798	39.819	42.111	28.0028	32.9238	61.7983	40.3692	29.3265	58.6745	30.4281	66.766	61.5359	82.5293	45.498	22.8041	32.5794
GRMZM2G137593	chr6	111665044	111676475	69.4877	60.1721	79.0433	59.8342	63.6197	58.1452	70.0304	78.9384	80.5908	56.7964	70.9964	50.5225	89.0448	101.135	79.7154	75.2123	55.8636	81.4956	84.6655	77.2207	95.2889	71.644	89.6663	77.7028
GRMZM2G050984	chr1	78701398	78707799	198.81	169.555	194.007	150.242	153.959	158.991	120.228	136.265	115.298	150.504	181.788	89.3832	286.504	214.255	196.582	200.035	178.472	176.176	159.342	167.923	145.948	179.21	167.735	114.593
GRMZM5G850924	chr8	123253291	123254623	0	0	0	0	0	0	0	0	0	0	0	0	0	0	0	0	0	0	0	0	0	0	0	0
GRMZM2G104045	chr3	123146656	123151680	34.7425	33.6947	40.6155	32.7377	39.077	27.773	41.2626	44.5148	40.0985	25.1961	27.2482	25.7397	32.1131	29.8706	41.8947	34.2051	21.8346	26.1475	35.5871	29.8283	33.8427	22.9166	28.0962	33.5619
GRMZM5G890976	chr2	149201270	149203065	14.3984	16.9374	21.308	17.78	21.9703	21.0453	12.7495	0	0	16.0077	17.5617	16.9961	21.5009	36.8034	56.1946	14.8104	32.1925	13.7369	17.9858	0	0	23.6184	29.6006	25.9907
GRMZM2G412702	chr5	63701132	63707323	0	0	0	0	0	0	0	0	0	0	0	0	0	0	0	0	0	0	0	0	0	0	0	0
GRMZM2G000710	chr10	95604484	95620161	248.574	224.831	204.57	176.435	176.921	172.115	196.918	191.508	209.621	195.179	193.007	177.125	219.314	205.976	239.052	180.11	189.772	153.671	250.035	237.328	202.579	193.166	200.567	241.417
GRMZM2G048494	chr2	235795254	235801595	236.643	192.971	159.134	181.098	181.537	156.929	183.574	217.292	182.402	179.123	166.547	204.988	198.793	132.63	167.354	199.547	134.067	160.443	172.249	132.166	155.888	228.862	184.969	187.937
GRMZM2G160527	chr2	1564791	1568723	68.6922	62.8508	47.4372	47.375	57.02	66.9644	61.7905	70.3431	54.4086	91.9152	87.8383	62.908	74.9584	61.8846	63.7745	80.5734	58.7168	51.9817	75.6149	83.1473	62.3817	69.6481	63.9205	57.3438
GRMZM2G082801	chr3	77595731	77598556	0	0	0	0	0	0	0	0	4.81147	0	0	0	0	0	0	0	0	0	0	0	0	0	0	0
GRMZM2G702848	chr4	229989555	229989902	0	0	0	0	0	0	0	0	0	0	0	0	0	0	0	0	0	0	0	0	0	0	0	0
GRMZM2G041527	chr7	174321700	174327269	6.69051	12.08	6.16697	9.40425	13.6718	14.1947	11.5914	13.366	13.7128	12.3593	12.2883	16.6358	17.0494	9.45779	15.4297	8.72432	12.8536	10.3239	11.0235	13.2523	15.9171	12.425	12.8905	19.1842
AC187789.3_FG001	chr9	30446553	30446811	0	0	0	0	0	0	0	0	0	0	0	0	0	0	0	0	0	0	0	0	0	0	0	0
GRMZM2G128935	chr7	137161964	137163904	37.1545	50.0416	60.0559	34.7858	13.3972	34.2682	14.5508	0	0	12.5387	16.9549	12.781	49.992	23.6916	12.9836	29.5765	24.2469	26.8453	9.94195	13.218	10.0331	13.0822	15.2014	11.7081
GRMZM2G165290	chr5	187468986	187470833	162.036	120.853	73.6568	116.244	144.358	82.7226	125.35	124.532	131.634	109.804	118.976	109.689	119.649	58.2306	69.2708	83.3102	88.529	61.9478	112.395	127.376	122.465	79.4445	134.072	118.858
GRMZM2G034697	chr4	136957523	136960789	156.115	183.779	95.17	174.404	153.686	149.662	116.051	157.746	150.403	156.83	148.101	124.523	91.8564	137.51	81.0182	121.332	154.157	114.832	174.302	155.779	137.082	127.947	159.861	152.479
GRMZM2G010306	chr3	197386890	197392522	18.2662	22.1686	15.2852	16.5327	24.9853	11.7752	20.3467	22.3043	27.4759	18.0238	22.4168	27.4007	13.1378	10.2027	17.5749	14.2636	16.3755	18.4807	21.9253	18.5925	19.9197	11.7296	30.7276	19.3182
GRMZM2G328265	chr8	168155156	168157754	2.76982	3.55226	0	2.19344	2.97259	0	4.46518	2.16596	2.64159	4.25937	1.93287	0	0	0	3.43208	0	0	3.03539	2.57452	2.29294	0	5.19728	3.23435	0
GRMZM5G860214	chr5	168446536	168448151	0	0	0	0	0	0	0	0	0	0	0	0	0	0	0	0	0	0	0	0	0	0	0	0
GRMZM2G004330	chr8	146472575	146475949	0	0	0	0	0	0	0	0	0	0	0	0	0	0	0	0	0	0	0	0	0	0	0	0
GRMZM2G019810	chr3	41447956	41454770	15.4849	17.9087	25.2645	69.5732	59.167	66.1719	16.6975	32.2093	17.2546	35.5884	53.771	36.1356	10.6323	21.1066	38.9854	33.6629	42.3038	56.1027	23.6901	37.4217	19.6573	34.7612	48.0045	46.6315
GRMZM5G851140	chr10	9986481	9991453	0	0	0	0	0	0	0	0	0	0	0	0	0	0	0	0	0	0	0	0	0	0	0	0
GRMZM2G375302	chr4	113441002	113445746	0	0	0	0.594773	0.390301	0	0	0	0	0	0	0	0	0	0	0.047872	0.457413	0.674628	0	0	0	0	0	0
GRMZM2G136624	chr2	62723401	62785784	79.5429	78.3877	56.048	80.7139	65.3441	63.9339	20.4662	36.9723	22.3249	29.473	16.8292	10.0027	59.6104	73.5968	50.4074	62.2063	90.3524	38.9912	41.6131	32.5596	23.9552	35.0497	27.8846	12.6761
GRMZM2G165511	chr3	185306160	185310608	1549.3	1179.61	1326.29	1035.57	1107.19	1136.47	962.911	1111.52	939.946	1310.7	1369.75	989.033	1205.98	1266.88	1107.96	1179.25	1108.87	1054.04	1104.54	1199.69	889.27	1340.89	1290.2	1084.07
GRMZM2G007053	chr3	170426094	170427357	0	0	0	0	0	0	0	0	0	0	0	0	0	0	0	0	0	0	0	0	0	0	0	0
GRMZM2G156585	chr5	190684155	190686510	2.37709	2.50138	1.86278	3.10441	1.95691	2.514	4.06775	2.11427	4.11686	2.10941	2.5238	2.00767	0	2.27924	0	0	2.26983	0	0	0	2.80016	0	1.74805	0
GRMZM2G077088	chr5	6440488	6442663	60.7535	116.719	24.2772	171.67	219.374	215.304	142.295	197.149	210.174	101.565	140.428	111.079	44.0487	50.5717	34.8802	148.268	229.266	165.427	122.224	189.099	232.452	75.6946	119.266	70.0904
GRMZM2G154059	chr4	239219197	239221174	18.8468	26.445	16.6279	15.7393	19.1494	25.6804	17.8019	19.3769	13.311	25.4602	22.5835	26.7796	18.8988	15.7665	10.8143	12.2457	19.1036	18.9626	17.9698	15.6079	19.0943	27.3719	23.3987	22.2163
GRMZM2G362410	chr6	117073011	117074450	0	0	0	0	0	0	0	0	0	0	0	0	0	0	0	0	0	0	0	0	0	0	0	0
GRMZM5G803490	chr2	24363169	24366723	683.581	542.966	530.559	390.182	415.142	540.681	232.392	350.605	264.924	391.822	387.431	320.783	699.48	446.297	465.452	412.997	433.924	515.088	512.512	576.276	329.729	490.543	562.133	444.028
GRMZM2G027962	chr6	130459470	130460163	23.5036	0	0	18.6815	0	0	0	0	0	0	0	0	73.611	21.936	25.52	78.41	27.8253	27.2286	0	0	0	0	0	0
GRMZM2G064023	chr4	233821046	233828196	805.661	751.716	636.065	418.49	552.276	593.165	311.154	412.42	288.301	573.62	542.388	436.644	520.558	398.978	461.613	409.871	434.418	531.691	570.718	568.646	359.052	554.305	690.071	617.337
AC185648.3_FG007	chr4	174540174	174542764	0	0	0	0	0	0	0	0	0	0	0	0	0	0	0	0	0	0	0	0	0	0	0	0
GRMZM2G042599	chr2	3942179	3945882	13.4916	13.2834	18.4612	15.223	8.81122	20.9245	41.7284	21.1103	29.2163	13.7783	16.4503	20.1093	16.5909	11.7244	17.4016	10.4607	20.8037	13.3215	17.2969	19.7914	19.2273	18.9872	14.8917	12.4318
GRMZM2G076946	chr3	136563026	136566806	0	0	0	0	0	0	0	0	0	0	0	0	0	0	0	0	0	0	0	0	0	0	0	0
GRMZM2G117574	chr6	165103745	165105169	8.76821	7.86918	13.6763	11.0878	0	9.69712	17.4932	8.28014	9.787	11.4525	18.5302	13.1785	9.05258	0	0	10.6428	14.7418	14.1269	0	10.9602	9.40415	11.0261	14.4688	11.9691
GRMZM2G096115	chr8	123145418	123147501	0	0	0	3.10443	0	0	0	9.09985	5.62084	0	0	4.08077	0	0	0	0	0	8.4919	0	5.06418	3.65027	0	5.55209	0
GRMZM2G300163	chr9	120253826	120254697	0	0	0	0	0	0	0	0	0	0	0	0	0	0	0	0	0	0	0	0	0	0	0	0
GRMZM2G331861	chr10	110087490	110095067	0	0	0	0.118298	0	0	0.0462232	0	0	0	0	0	0	0	0	0	0.0403803	0	0	0.047478	0.0396181	0	0.0780134	0
GRMZM5G869321	chr5	72579881	72580307	0	0	0	0	0	0	0	0	0	0	0	0	0	0	0	0	33.7746	34.661	0	0	0	0	0	0
GRMZM2G093574	chr6	136910574	136913807	2142.58	2238.54	1491.35	1349.92	1670.85	1620.16	1691.46	1700.38	1773.09	1541.95	1488.09	1492.23	1584.76	1154.84	1241.66	1192.43	1584.67	1462.21	2082.56	1951.91	1841.15	1563.86	1819.17	1692.55
GRMZM5G898939	chr5	209218088	209218304	0	0	0	0	0	0	0	0	0	0	0	0	0	0	0	0	0	0	0	0	0	0	0	0
GRMZM2G103490	chr9	139614345	139617289	245.732	206.334	202.004	140.044	118.145	136.38	141.531	151.396	146.164	189.055	137.609	131.345	259.716	208.304	186.004	138.224	130.093	178.366	183.217	178.688	149.494	191.992	172.154	163.705
GRMZM5G892973	chr1	257072870	257077491	0	0	1.48437	11.0898	6.45632	13.4501	0	0	0	0	0	1.03324	0	0	0	14.8449	12.191	27.0788	0	0	0	0	0	0
GRMZM2G135300	chr9	103172884	103181563	139.853	124.647	111.68	89.2732	106.538	104.782	112.233	100.322	95.3194	103.456	104.561	105.388	110.808	92.9709	111.579	119.423	114.696	92.9297	112.312	102.667	112.558	108.056	105.45	115.412
GRMZM2G365188	chr2	3564743	3566656	0	7.614	5.9115	0	6.51018	0	0	7.44471	10.7506	0	0	0	0	9.19049	0	0	0	0	0	7.69146	5.93122	0	0	0
GRMZM2G061879	chr10	93396307	93397659	0	0	0	0	0	0	0	0	0	0	0	0	0	0	0	0	0	0	0	0	0	0	0	0
GRMZM2G176881	chr2	26439250	26443091	242.979	222.103	216.754	260.277	213.692	210.133	251.03	264.144	259.366	248.487	268.485	261.035	234.709	290.763	269.477	235.74	248.549	242.422	243.836	269.225	264.389	233.381	265.156	268.611
GRMZM2G153803	chr4	62551565	62552331	0	0	0	0	0	0	0	0	0	0	0	0	0	0	0	0	0	0	0	0	0	0	0	0
GRMZM2G128358	chr5	212784243	212786195	36.4641	77.4291	57.5994	76.5994	59.3012	79.5534	20.9172	50.1857	50.6938	65.4032	65.9815	47.4338	29.7116	48.481	27.353	55.4823	62.4471	61.0563	30.7732	27.5468	34.2564	42.4072	46.9934	30.4008
GRMZM2G158191	chr2	200745769	200752546	7.16874	0	0	4.62349	0	0	0	0	0	0	0	0	7.75154	0	0	0	0	0	0	0	0	0	0	0
GRMZM2G463904	chr5	211752227	211765196	3.40265	4.82155	8.32738	3.31006	3.92076	4.95025	20.1045	5.34548	5.01843	8.13464	6.02434	12.4764	5.91099	13.0049	14.5206	4.6233	5.36874	9.09756	5.75295	5.91753	4.6337	9.80244	5.09693	7.1994
GRMZM2G375762	chr5	205032154	205034355	0	0	19.2131	0	0	0	0	12.8677	0	0	0	0	0	0	0	0	0	0	0	0	19.7152	0	0	0
GRMZM2G066020	chr7	142586145	142590786	0	0	0	0	0	0	0	0	0	0	0	0	0	0	0	0	0	0	0	0	0	0	0	0
GRMZM2G392224	chr10	119980972	119981296	0	0	0	0	0	0	0	0	0	0	0	0	0	0	0	0	0	0	0	0	0	0	0	0
GRMZM2G062591	chr4	37320822	37324762	34.426	35.537	54.5653	39.3716	49.6668	27.4028	32.3961	38.0787	29.3769	13.9891	26.5097	29.2394	36.119	45.0368	46.8406	32.9408	29.929	45.0006	28.4342	42.399	27.5643	25.3066	41.2125	31.5758
GRMZM2G178741	chr9	151259538	151261929	10.4046	14.353	18.5643	25.4607	13.9235	20.0421	32.1574	31.0427	39.5047	28.0801	19.9523	28.6148	9.29801	0	0	18.3259	0	0	0	11.0493	12.1941	11.0667	0	10.7913
GRMZM2G124553	chr8	38807127	38808358	137.291	67.6596	65.738	60.5612	77.6581	67.2592	50.1964	30.395	31.8133	79.6486	69.522	74.2301	83.5396	41.8302	41.0137	75.4172	50.5705	50.3848	61.2369	43.628	39.761	90.8718	38.2847	90.5162
GRMZM2G040803	chr10	132511509	132515292	19.6539	59.8397	32.2225	37.0839	30.1007	45.3382	128.377	102.077	83.4807	35.3679	55.6282	118.74	38.3484	39.1837	47.1701	55.6272	65.7233	49.7989	71.4307	71.4588	73.8097	62.0737	32.1373	41.9099
GRMZM5G870067	chr2	43834733	43836570	0	0	0	0	0	0	0	0	0	0	0	0	0	0	0	0	0	0	0	0	0	0	0	0
GRMZM2G118809	chr1	278837829	278839720	0	0	0	0	0	0	0	0	0	3.96668	0	0	0	0	0	0	0	0	0	0	0	0	0	0
GRMZM2G106412	chr5	178320732	178325109	230.569	231.302	232.133	199.643	189.392	196.62	292.872	273.155	280.27	269.001	214.2	213.355	264.355	252.512	214.683	252.663	228.376	216.877	241.478	264.963	250.473	201.548	213.181	225.636
GRMZM2G701367	chr3	19011694	19012988	0	0	0	0	0	0	0	0	0	0	0	0	0	0	0	0	0	0	0	0	0	0	0	0
GRMZM2G098088	chr3	21857926	21862117	55.249	48.2797	46.9194	63.8039	54.4387	65.9773	30.364	38.9616	30.8719	57.5198	44.2697	40.0845	56.1769	55.9541	37.3942	76.4819	58.4478	49.2354	27.2055	29.1024	28.4964	54.5713	30.8573	28.1891
GRMZM5G863344	chr9	147620839	147623246	27.2432	22.4641	43.7219	25.5131	22.263	17.8821	26.6433	13.7868	40.5899	31.4524	25.7881	37.0623	26.7038	35.5498	34.814	21.6349	24.2253	21.4774	34.8621	29.2917	31.3764	34.5605	37.2772	49.8375
GRMZM2G066867	chr5	18448060	18451141	220.17	328.01	291.377	175.717	205.617	342.667	178.87	220.49	182.228	244.046	226.337	237.535	182.579	287.144	180.648	169.356	307.451	392.153	333.037	343.701	298.908	311.577	308.782	379.26
GRMZM5G893284	chr10	122620359	122620578	0	0	0	0	0	0	0	0	0	0	0	0	0	0	0	0	0	0	26.0589	0	0	0	0	0
GRMZM2G012728	chr8	4258016	4259694	0	0	0	0	0	0	0	0	0	0	0	0	0	0	0	0	0	0	0	0	0	0	0	0
GRMZM2G079298	chr2	54956844	54958300	0	0	0	0	0	0	0	0	0	0	0	0	0	0	0	0	0	0	0	0	0	0	0	0
GRMZM2G126802	chr9	151704716	151705681	0	0	0	0	0	0	0	0	0	0	0	0	0	0	0	0	0	0	0	0	0	0	0	0
GRMZM2G164743	chr10	132010586	132030784	129.787	109.87	125.27	138.079	135.056	113.655	332.183	343.56	372.563	217.231	189.361	150.642	127.788	171.345	147.599	143.739	133.689	110.675	281.083	299.668	337.093	157.569	179.823	153.765
GRMZM2G028501	chr5	63633659	63636820	29.2796	34.9004	26.0348	41.414	38.6166	42.0006	43.5703	38.1994	48.6028	46.9289	43.1283	37.7212	39.9684	29.8324	35.1059	36.9446	34.8265	38.1715	42.3108	34.1348	32.4366	40.0624	38.4377	38.5123
GRMZM2G130230	chr2	36456198	36464613	213.361	185.92	144.347	274.97	213.215	200.433	270.993	216.475	211.041	155.522	143.245	115.265	177.858	115.284	142.46	289.428	143.798	135.584	161.113	135.854	151.097	104.47	114.157	85.7028
GRMZM2G062357	chr1	290113639	290121340	83.5294	113.058	93.3737	93.368	108.886	86.0368	134.83	156.746	144.891	64.0364	66.776	40.6337	94.2033	158.141	106.779	106.847	113.839	85.6665	135.879	151.058	167.086	84.8092	70.2208	43.6522
GRMZM2G090824	chr7	988165	993667	74.9146	77.1967	105.713	106.124	114.076	77.7562	108.001	91.1307	103.893	110.168	108.396	103.396	89.0269	75.6862	118.472	74.7358	75.6631	86.3588	87.4457	101.522	92.7444	102.722	113.058	127.273
GRMZM2G701730	chr5	97509130	97518211	9.07491	16.4631	14.3984	7.03391	10.4116	14.0049	5.9222	8.32839	6.42519	11.4207	12.5268	10.0451	9.12372	14.4931	6.56391	6.38583	11.8683	8.70023	8.31717	8.28062	10.5158	14.9483	9.32878	15.4384
GRMZM2G125529	chr4	142201865	142205470	7.02748	71.1924	36.6872	13.4427	16.1115	328.411	44.9142	47.2787	55.1867	274.114	151.696	441.905	57.402	62.4835	24.2379	76.6489	146.585	116.337	22.2297	20.6631	37.8991	367.034	23.2627	34.317
GRMZM2G160556	chr8	98399981	98426190	91.7392	96.372	85.9912	110.959	93.56	119.987	112.412	85.2102	93.3783	122.736	106.699	114.833	97.9031	115.268	90.9857	96.2227	118.928	100.882	91.4175	92.7933	90.4293	104.37	89.0151	83.6707
GRMZM2G065423	chr3	179409309	179413931	0	3.94817	8.3324	5.36508	5.17202	2.66437	6.51603	4.45653	6.08415	2.82758	4.74987	5.2785	0	6.67092	5.93421	5.80244	4.56175	8.98286	3.71256	5.25957	5.19338	6.4064	5.37833	4.83189
GRMZM2G570006	chr8	18358201	18358696	0	0	0	0	0	0	0	0	0	0	0	0	0	0	0	0	0	0	0	0	0	0	0	0
GRMZM2G043383	chr7	2584957	2590700	548.157	561.174	421.873	494.156	578.421	385.855	566.164	514.492	560.15	527.765	548.309	542.932	487.872	381.502	441.233	346.427	351.936	385.48	611.196	544.321	557.464	459.757	604.877	567.044
GRMZM2G148404	chr10	6372732	6373839	11.7862	0	0	0	0	0	0	0	0	0	0	0	19.2477	20.6495	0	0	0	0	0	0	0	0	0	0
GRMZM2G035890	chr1	286240395	286242460	0	0	0	5.39027	0	0	12.8955	8.1726	9.49247	0	0	0	0	0	0	0	0	0	7.28413	9.79115	13.793	0	0	0
GRMZM5G871093	chr1	193164724	193165789	0	0	0	0	0	0	0	0	0	0	0	0	0	0	0	0	0	0	0	0	0	0	0	0
GRMZM2G174669	chr4	238371645	238377176	16.5874	30.4025	37.6997	26.3052	29.4128	42.0009	40.0896	27.3507	38.2326	37.6904	36.2121	25.8526	28.3429	24.7433	34.6337	19.3106	29.6444	32.9841	41.1978	43.8076	62.6809	45.9507	40.529	36.9792
GRMZM2G014729	chr7	166856423	166860909	76.9433	82.3322	94.4767	85.4758	109.703	34.6296	59.1554	47.4404	46.3754	24.1731	66.0121	74.7627	50.965	113.452	170.519	45.136	138.801	132.86	98.6416	46.5523	100.116	47.8022	106.401	137.747
GRMZM2G404126	chr3	207547849	207548812	31.61	17.4938	21.7904	15.4344	23.5901	18.8305	15.4441	13.9032	21.5243	30.0702	12.5866	45.6657	23.9944	0	28.984	24.0894	24.2811	22.1345	22.7327	32.9948	23.5396	63.6544	22.6592	21.8137
GRMZM2G059706	chr4	206497946	206499008	30.4762	58.3392	26.4168	173.706	126.417	106.428	172.115	161.052	134.95	54.2835	57.4801	32.9957	29.4112	0	25.3188	120.766	86.4051	102.434	33.1136	35.028	70.3135	21.7489	26.4188	0
GRMZM2G137176	chr4	209542715	209544018	0	0	27.5875	41.4176	19.9884	54.2869	0	8.84168	0	40.4281	33.4295	54.8536	0	10.8614	31.3443	41.0472	34.1893	63.391	3.15099	13.1894	2.40075	31.0742	33.6898	36.8569
GRMZM2G163572	chr5	156367063	156377477	14.4873	8.4854	6.28566	6.40811	7.19504	4.43749	10.0386	5.28953	8.47064	4.48868	5.25919	8.74958	6.66993	4.50002	9.03766	0	3.84663	2.87679	8.76372	6.96803	3.18799	5.5055	12.8382	17.2255
GRMZM2G066735	chr5	29894532	29895381	12.6106	8.65555	13.5528	0	0	7.54188	7.76668	0	7.4638	8.18742	6.83846	8.82665	0	0	0	0	0	0	0	0	0	0	0	7.36594
AC215201.3_FG008	chr6	142096808	142097933	0	0	0	0	20.5573	0	137.744	187.587	249.472	0	0	27.6853	50.1124	66.0723	0	19.711	19.9228	20.6257	128.841	102.047	141.244	0	0	0
GRMZM2G054634	chr9	113419984	113424715	43.1159	58.7152	59.1831	28.2291	44.1568	37.3917	42.5687	39.1831	45.1512	53.3177	54.847	50.5918	35.2481	52.2946	59.1639	29.9626	30.2229	39.3859	54.8721	39.5215	49.0839	55.8167	49.8796	54.7413
AC217972.3_FG010	chr3	218164332	218164767	0	0	0	0	0	0	0	0	0	0	0	0	0	0	0	0	0	0	0	0	0	0	0	0
GRMZM5G843584	chr4	226361594	226363156	0	0	0	0	0	0	0	0	0	0	0	0	0	0	0	0	0	0	0	0	0	0	0	0
GRMZM2G310739	chr6	161111552	161116378	26.2634	16.9152	20.2993	12.3852	13.1451	11.287	8.56018	20.9507	11.2743	12.1602	11.1641	0	24.5912	20.0221	7.60594	11.6998	17.1431	12.2136	16.8944	8.34208	9.27699	9.47242	5.89188	0
GRMZM2G180555	chr9	141371303	141381330	59.5365	43.7233	56.2557	48.6874	38.5891	56.1375	56.66	51.8103	43.0033	48.5395	44.2472	71.0817	39.7397	47.818	55.2464	40.8565	39.2732	44.6926	50.9476	48.3614	49.0742	63.636	56.581	63.6737
GRMZM2G038667	chr4	183656304	183662555	60.5879	63.0125	50.7063	61.6365	47.3419	60.8118	79.0229	70.5126	74.1135	46.7328	61.7637	50.1406	72.0818	55.2961	56.2747	63.1166	58.3424	71.0453	62.0059	60.5209	70.8653	69.1764	64.3438	57.0724
GRMZM2G141940	chr5	6381677	6384789	22.2798	50.0847	35.7516	28.2142	40.5108	31.3724	45.3383	37.6086	44.0779	33.8256	30.2882	34.9981	30.5796	53.6734	31.7151	28.2197	38.3117	31.2227	47.6163	33.6449	54.0734	37.9316	31.5158	34.0675
GRMZM2G063896	chr8	117822621	117824134	1110.85	1642.77	433.439	1713.78	1680.06	1518.18	1891.35	1791.76	1523.68	1043.28	1261.88	737.847	360.452	249.217	353.534	556.99	677.662	522.523	824.524	685.957	1118.06	347.576	649.124	560.275
AC189750.4_FG004	chr7	152351853	152354543	338.276	251.44	119.655	152.806	254.272	161.611	95.0696	110.346	163.816	131.869	206.663	74.5549	168.319	184.814	120.577	113.733	138.532	171.429	166.736	156.672	190.384	190.453	196.493	190.793
GRMZM2G031719	chr6	76072910	76078324	0	0	0	0	0	0	0	0	0	0	0	0	0	0	0	0	0	0	0	0	0	0	0	0
GRMZM2G117755	chr4	74457131	74461070	260.643	254.937	372.08	281.181	244.201	216.956	356.909	333.099	374.05	259.086	256.357	268.281	417.387	395.183	435.673	338.465	255.219	263.573	256.798	295.168	294.14	235.869	273.632	308.141
GRMZM2G077420	chr2	28893900	28897200	20.786	16.5785	11.596	21.9994	19.338	21.5814	11.3394	16.5707	14.0518	20.7296	23.9236	13.4791	13.3458	8.45947	14.4942	12.3263	17.6305	13.1356	16.6686	17.4721	13.3515	17.0915	18.8643	21.4316
GRMZM2G431445	chr5	4425953	4426553	0	0	0	0	0	0	0	0	0	0	0	0	0	0	0	0	0	0	0	0	0	0	0	0
GRMZM2G036872	chr7	170948242	170959424	67.9337	54.2191	73.583	51.5449	47.442	58.0678	52.0985	45.0485	47.0755	48.8241	52.4931	59.4403	64.5501	73.5969	71.3386	49.0446	57.0219	68.9866	59.367	45.1309	54.0173	58.7345	53.1844	54.0789
GRMZM2G150925	chr1	10583794	10585796	0	0	0	10.801	0	0	0	0	0	11.1797	7.38698	8.86926	25.263	0	0	0	0	10.0499	0	0	0	0	0	0
GRMZM2G146541	chr8	24121949	24122603	0	0	0	0	0	0	0	0	0	0	0	0	0	0	0	0	0	0	0	0	0	0	0	0
GRMZM2G038183	chr6	164366994	164371384	24.7881	18.4437	20.4235	11.5596	20.1832	5.4509	17.6448	14.2092	27.0603	13.3096	20.1939	18.1351	20.6377	17.7809	20.0564	19.6751	12.2777	18.6701	15.5778	13.9978	18.9992	20.3478	23.9182	18.744
AC191070.3_FG006	chr4	42444473	42446902	0	0	0	0	0	0	0	0	0	0	0	0	0	0	0	0	0	0	0	0	0	0	0	0
AC214256.3_FG005	chr5	3987718	3989203	0	0	0	0	0	0	0	0	0	0	0	0	0	0	0	0	0	0	0	0	0	0	0	0
GRMZM2G072091	chr9	3856794	3860954	107.519	51.6145	53.9278	37.4255	49.659	46.3916	57.4724	75.3102	66.5459	73.2677	93.0733	91.7744	71.3049	56.1551	78.5699	29.4476	49.6092	42.6841	89.6522	68.8782	94.0014	68.5376	107.359	117.272
GRMZM2G140033	chr4	169742198	169743919	0	0	0	0	0	0	0	0	0	0	0	0	0	0	0	0	0	0	0	0	0	0	0	0
GRMZM2G085873	chr1	260364370	260367349	0	0	0	0	0	0	0	0	0	0	0	0	0	0	0	0	0	0	0	0	0	0	0	0
GRMZM2G152777	chr6	72859997	72862075	0	0	0	0	0	0	0	0	0	13.5707	0	8.77597	0	0	0	0	0	0	0	0	0	0	0	0
GRMZM2G109814	chr1	120247226	120248362	0	0	0	12.7343	0	0	17.6698	8.97661	6.67531	0	11.6988	0	0	0	0	10.5877	0	0	0	0	0	0	0	0
GRMZM5G809292	chr7	145148199	145152772	27.7925	37.5588	40.3039	30.3442	40.8132	32.4229	39.1897	43.7807	48.3099	39.207	29.9809	24.1571	26.6682	19.6674	28.2765	29.4961	41.5603	27.4053	47.0449	39.8725	65.7642	37.4107	30.9595	28.4699
GRMZM5G848879	chr3	66531111	66531554	0	0	0	5.31859	0	0	0	0	4.72966	0	0	8.45273	0	0	0	0	0	0	0	0	0	0	6.81776	10.9792
GRMZM2G459540	chr1	182872048	182872822	0	0	0	0	0	0	0	0	0	0	0	0	0	0	0	0	0	0	0	0	0	0	0	0
GRMZM2G098319	chr6	60178260	60181915	6.38431	6.07859	10.1949	2.86195	0	4.14633	5.71027	2.85347	3.75064	4.4633	4.68516	3.74083	7.35367	5.67605	5.87964	0	4.99144	5.08158	3.10941	0	3.66064	7.45306	3.00631	4.587
GRMZM2G122843	chr4	165639393	165662761	56.8407	33.1953	39.3729	64.7627	78.9015	77.7153	49.9526	58.78	42.615	62.0844	55.1628	47.4321	37.0031	44.2681	36.7045	65.0264	56.3637	53.1541	46.8787	37.1891	37.1968	49.3549	47.9423	34.4566
GRMZM2G152089	chr2	99381929	99382694	0	0	0	0	0	0	0	0	0	0	0	0	0	0	0	0	0	0	0	0	0	0	0	0
GRMZM2G458659	chr4	147253235	147255634	0	0	0	0	0	0	0	0	0	0	0	0	0	0	0	0	0	0	0	0	0	0	0	0
GRMZM2G154565	chr1	90219800	90221824	0	0	0	0	0	0	7.1273	0	0	0	0	0	0	0	0	0	0	0	0	0	0	0	0	0
GRMZM5G857998	chr3	64125756	64126281	0	0	0	0	0	0	0	0	0	0	0	0	0	0	0	0	0	0	0	0	0	0	0	0
GRMZM2G149216	chr10	55152599	55155474	0	0	0	0	0	0	0	0	0	0	0	0	0	0	0	0	0	0	0	0	0	0	0	0
AC233898.1_FG003	chr10	10446741	10447104	0	0	0	0	0	0	0	0	0	0	0	0	0	0	0	0	0	0	0	0	0	0	0	0
GRMZM2G083292	chr8	129341988	129343096	0	0	0	0	0	0	0	0	0	0	0	0	0	0	0	0	0	0	0	0	0	0	0	0
GRMZM2G087063	chr1	80620044	80622805	41.8488	53.8364	58.5429	57.1014	60.8616	73.3082	67.6872	59.222	64.8877	52.9135	70.8754	58.0027	33.237	54.9461	32.1469	59.1815	56.2843	66.3351	68.5026	51.5971	85.8028	58.31	77.9043	43.8432
GRMZM2G074505	chr7	142798008	142798851	0	0	0	0	0	0	0	0	0	0	0	0	0	0	0	0	0	0	0	0	0	0	0	0
GRMZM2G431573	chr5	56985421	56998038	16.9294	4.82487	20.761	5.6593	7.51739	2.69995	3.58625	9.971	4.15059	9.78133	11.3246	13.3027	11.6417	4.36904	23.1823	2.18332	5.36049	5.26922	14.0944	10.3612	8.983	8.77952	18.0633	22.7647
GRMZM2G002465	chr7	99089642	99090413	17.6024	13.7519	0	18.5326	0	0	0	0	0	0	0	0	24.8432	0	0	0	0	0	0	0	0	0	0	0
GRMZM5G861603	chr5	130109354	130122744	135.769	131.088	141.319	65.4913	102.915	109.995	106.202	83.8915	90.5207	107.777	120.118	84.9995	116.307	103.253	132.78	93.1435	79.3157	112.387	127.347	127.068	112.556	131.013	91.1344	124.38
GRMZM2G099238	chr6	62185010	62188328	15.7934	9.18263	19.5613	10.3934	8.03228	18.032	19.3343	11.1838	16.7967	18.8351	17.0073	14.2586	21.5848	16.5828	20.642	15.4778	16.124	16.071	19.6342	15.8852	15.3624	15.7478	14.1528	14.186
GRMZM5G833578	chr4	222635907	222637426	0.438329	26.8989	6.35924	12.3946	21.5491	15.2109	28.7042	38.2453	36.2514	6.49042	8.85894	13.4225	2.05804	5.99521	3.4284	11.69	30.1299	13.3593	49.0348	65.1303	31.1637	20.1118	18.8011	13.8618
GRMZM2G091583	chr4	183213763	183221580	84.7689	111.569	92.3524	86.7833	79.3365	112.556	76.9115	72.3806	71.3074	99.7641	107.027	72.2423	83.4344	113.081	80.9472	88.89	112.966	104.267	69.2186	77.3588	75.5286	84.655	81.3451	71.2375
GRMZM2G084486	chr1	245787397	245791441	0	0	0	0	0	4.58752	0	0	0	0	0	0	0	0	0	0	4.34361	0	0	0	0	0	0	0
GRMZM2G057067	chr3	199305497	199307986	29.0489	14.6717	26.7141	25.1552	15.1512	20.1942	59.357	52.0395	82.8172	62.3407	82.9758	48.425	28.2438	17.0494	38.8574	31.6968	12.3798	18.6419	53.941	68.28	82.2899	35.7528	62.4486	74.2524
GRMZM2G436391	chr1	259365002	259365770	0	0	0	0	0	0	0	0	0	0	0	0	0	0	0	0	0	0	0	0	0	0	0	0
AC206201.3_FG009	chr1	294932400	294936784	0	0	0	0	0	0	0	0	0	0	0	0	0	0	0	0	0	0	0	0	0	0	0	0
GRMZM2G389557	chr5	63277674	63280116	0	0.618574	1.32142	0	0	0	0	0	0	0	0	0	0	0	0	0	1.34039	0	0	0	0	0	0	0
GRMZM2G069630	chr9	93037769	93040591	0	0	0	1.21431	0.759892	0	0	0	2.01351	0	0	0	0	0	0	3.55654	0	1.76002	0	2.90753	3.82565	0	7.58339	1.42116
GRMZM2G129502	chr4	199526893	199529117	0	0	0	4.27205	6.17461	5.47609	4.66053	2.1969	6.41991	2.85562	3.96966	6.4307	0	0	0	6.59434	8.10932	6.16302	3.56767	5.46803	5.25378	3.16098	2.33357	2.27236
GRMZM2G333049	chr9	110319841	110320893	0	0	0	12.149	0	12.9127	17.0258	14.3172	27.9561	14.8094	12.9897	14.6818	0	0	0	0	0	16.5317	0	16.1196	34.0506	0	0	0
GRMZM2G101463	chr5	209693886	209699045	820.664	717.043	575.35	507.185	528.642	627.6	427.212	432.485	412.786	599.342	616.143	471.278	579.743	474.296	506.539	498.805	521.505	563.558	577.751	553.898	488.356	661.673	641.446	619.364
GRMZM2G166956	chr10	110833466	110837705	0	0	0	0	0	0	0	0	0	0	0	0	0	0	0	0	0	0	0	0	0	0	0	0
GRMZM2G380015	chr4	240112730	240113905	93.3735	73.5396	56.3186	72	45.1786	68.8744	51.0383	40.438	49.6925	66.2702	62.3052	72.3092	81.7751	81.4304	50.9016	49.4393	85.0179	57.1254	56.9321	61.0549	46.7262	83.8852	72.6076	71.7504
GRMZM2G058681	chr8	6243295	6256960	9.31838	50.4393	22.7225	7.93014	31.8984	18.8859	390.967	266.558	393.676	30.0976	25.2053	37.3782	6.21496	74.7134	24.5699	3.8672	59.1425	19.5526	183.116	146.563	246.039	28.1215	20.1298	19.9706
GRMZM2G017186	chr1	276322885	276328337	87.7429	142.587	173.337	113.993	83.5011	172.863	24.686	22.8891	15.1028	311.948	284.647	171.674	276.875	183.201	180.124	196.698	110.24	107.008	28.2894	23.7821	16.9173	122.899	113.877	118.585
AC206840.3_FG002	chr1	57349175	57349496	206.156	146.093	141.903	56.9734	57.9205	121.512	97.8354	71.1814	52.3255	163.499	136.624	161.283	215.706	91.4806	174.618	55.5152	50.4683	119.561	105.869	99.4183	83.0014	169.895	135.825	212.613
GRMZM2G043695	chr6	159858341	159859883	0	0	0	0	0	0	0	0	0	0	0	0	0	0	0	0	0	0	0	0	0	0	0	0
GRMZM2G703995	chr1	256161534	256162942	0	0	0	0	0	0	0	0	0	0	0	0	0	0	0	0	0	0	0	0	0	0	0	0
GRMZM2G555433	chr8	11847766	11848310	0	0	0	0	0	0	0	0	0	0	0	0	0	0	0	0	0	0	0	0	0	0	0	0
GRMZM2G152703	chr5	210019729	210021159	84.266	148.978	119.892	257.044	156.873	150.72	350.777	330.216	358.856	228.409	105.282	155.794	120.524	96.819	89.3946	167.715	166.547	147.607	155.887	152.168	171.106	92.0694	111.602	52.313
GRMZM2G005834	chr3	229996278	229999968	2.11317	0	2.34444	4.22472	2.06139	0	2.17529	2.74964	1.94848	0	1.51731	0	3.18621	0	0	6.27898	2.89111	3.63506	0	4.10753	6.82953	0	1.92742	1.33153
GRMZM2G160237	chr1	39043377	39051301	857.69	1537.44	1535.96	905.826	945.652	1292.35	634.729	956.042	692.444	1114.03	1019.08	740.596	1233.25	1772.07	1075.52	893.74	1297.54	1252.05	897.666	907.987	778.528	1241.26	915.815	933.996
GRMZM2G378580	chr4	23523781	23529631	389.535	415.102	451.527	394.034	529.021	401.642	421.792	491.1	447.651	417.741	470.798	392.687	397.207	558.988	618.781	513.192	484.846	522.975	444.492	456.249	460.008	418.931	453.509	483.456
GRMZM2G181484	chr3	179264406	179266842	84.0117	39.0051	28.3699	11.5217	23.588	14.6023	24.4472	17.6269	16.477	16.1117	20.7737	5.74742	27.6964	28.8271	37.0947	13.3828	8.26511	19.0627	26.2868	13.4349	21.9554	9.90277	24.0801	19.2614
GRMZM5G860498	chr1	233717433	233719729	649.631	488.367	369.218	436.986	498.267	321.449	491	379.772	424.202	374.281	456.796	408.513	424.682	244.617	490.776	293.983	289.928	312.276	547.692	393.956	434.614	320.655	576.743	601.794
GRMZM2G043854	chr9	141434878	141438278	0	0	0	0	0	0	0	0	0	0	0	0	0	0	0	0	0	0	0	0	0	0	0	0
AC198744.3_FG004	chr10	3058732	3060600	0	0	0	0	0	0	0	0	0	0	0	0	0	0	0	0	0	0	0	0	0	0	0	0
GRMZM2G702129	chr5	190064582	190065406	0	0	0	0	0	0	0	0	0	0	0	0	0	0	0	0	0	0	0	0	0	0	0	0
GRMZM2G060319	chr4	82358721	82359791	0	0	0	0	0	0	0	0	0	0	0	0	0	0	0	0	0	0	0	0	0	0	0	0
GRMZM2G138937	chr10	113302164	113304045	0	0	0	0	0	0	8.19167	0	0	0	0	0	0	13.3966	0	0	0	0	0	0	0	0	0	0
GRMZM2G142241	chr9	132317534	132318333	0	0	0	0	0	0	0	0	0	0	0	0	0	0	0	0	0	0	0	0	0	0	0	0
GRMZM2G309950	chr4	163643969	163644995	0.760454	1.18931	0.65852	6.31063	1.66348	0.647973	0.848304	1.72604	0.306236	0.515023	0.106121	0.846111	8.66088	9.69663	1.29301	12.1676	1.05133	3.51998	9.05363	4.93277	0.20911	0.796971	2.67173	0.487224
GRMZM2G154278	chr8	26066129	26069719	374.558	194.52	290.828	266.8	227.443	237.428	47.3887	42.8461	7.25829	199.197	214.987	199.617	339.345	156.193	299.832	242.978	181.504	257.942	70.5081	80.7872	6.35692	231.584	257.945	260.38
GRMZM2G311313	chr3	201236613	201237987	0	0	0	0	0	0	0	0	0	0	0	0	0	0	0	0	0	0	0	0	0	0	0	0
GRMZM2G093418	chr8	124839635	124840524	0	0	0	0	0	0	0	0	0	0	0	0	0	0	0	0	0	0	0	0	0	0	0	0
GRMZM2G062452	chr6	147687273	147690102	262.212	216.146	246.349	225.577	235.667	263.648	248.538	228.763	235.128	246.661	239.435	250.647	225.494	280.911	260.23	212.707	217.32	227.846	266.232	287.213	298.213	230.381	348.315	296.559
GRMZM5G875238	chr8	161916384	161921746	53.7563	58.7614	55.1137	155.583	151.701	51.1395	203.73	181.431	224.155	163.596	202.394	193.992	56.9608	84.5715	76.773	257.251	139.706	107.993	105.934	123.172	129.132	148.988	174.749	140.31
GRMZM2G164352	chr6	64516738	64523534	1393.25	1269.19	1007.91	797.542	1021.81	888.464	888.65	947.719	878.35	993.237	971.558	909.148	999.155	892.276	928.622	817.522	881.782	901.279	1333.01	1193.66	1079.55	1066.19	1139.78	1175.95
GRMZM2G079487	chr1	88530351	88543153	246.891	263.574	165.791	227.628	184.138	175.465	192.849	193.243	215.528	107.285	153.047	89.5518	198.586	164.926	134.812	164.826	187.166	158.179	208.076	178.594	152.897	124.563	133.786	62.5376
GRMZM5G830250	chr9	121026649	121050043	26.6324	14.3367	8.9803	0	0	0	0	0	0	4.05947	0	0	12.1928	13.9886	5.99075	0	0	0	5.69034	0	0	9.94548	0	0
GRMZM2G161291	chr2	184103713	184107235	98.1308	92.2416	76.6785	137.898	110.866	129.546	127.028	136.418	115.891	131.994	115.959	96.4934	108.622	91.7394	82.895	124.139	100.812	97.7899	78.3059	91.1742	90.7617	89.3237	97.9736	68.3371
GRMZM2G704021	chr1	263387290	263391284	12.8356	46.3317	36.5946	27.6209	31.4722	51.0988	78.938	38.8633	74.4928	46.9948	51.5932	32.3769	13.9954	43.3617	33.5421	12.0454	28.2428	32.0251	16.5265	21.0105	38.5217	28.222	35.8085	58.4342
GRMZM2G082959	chr8	105086743	105088030	0	0	0	0	0	0	0	0	0	0	0	0	0	0	0	0	0	0	0	0	0	0	0	0
GRMZM2G177620	chr10	84787114	84791572	0	0	0	0	0	0	2.72789	0	0	0	0	0	0	0	0	0	0	0	4.06457	3.67256	2.91361	0	0	0
GRMZM2G532534	chr9	152266749	152271833	0	9.38412	0	0	8.66941	0	7.34013	0	0	0	0	0	0	0	0	0	0	0	0	0	0	0	0	7.4389
GRMZM2G167649	chr1	139790126	139791962	4.9732	3.66229	34.4048	48.7495	34.7023	21.8218	13.7603	7.69494	17.4987	17.1583	22.4091	47.3726	13.9824	8.98977	7.80106	36.3339	28.9237	29.8582	4.50681	4.72819	4.1207	17.8497	38.8098	25.887
GRMZM2G062080	chr3	113430818	113432188	6.07273	4.51529	0	5.47152	7.48748	0	0	3.16182	0	6.66962	5.5599	3.00956	5.5536	0	6.28902	4.3635	4.38255	4.28652	0	0	0	0	5.62738	4.72602
GRMZM2G481261	chr6	163178133	163181036	13.3619	20.2098	31.7173	20.9401	16.4468	30.5191	3.96238	0	3.23412	6.47246	12.0798	4.0003	15.0469	8.95436	13.1971	26.1207	26.1202	18.5855	4.52568	8.07354	0	11.6045	4.04481	7.40238
GRMZM2G180732	chr3	217561100	217566838	454.121	490.373	624.534	249.195	374.766	308.494	247.981	271.55	286.81	351.296	393.848	296.664	526.636	639.499	658.975	315.442	417.981	385.136	531.379	496.944	403.17	398.293	451.856	414.112
AC232289.2_FG006	chr3	8627534	8627988	0	0	0	0	0	0	0	0	0	0	0	0	0	0	0	0	0	0	0	0	0	0	0	0
GRMZM2G540589	chr8	148484434	148487690	0	0	0	0	0	0	0	0	0	0	0	0	0	0	0	0	0	0	0	0	0	0	0	0
GRMZM2G089598	chr4	5708642	5709883	0	0	0	0	0	0	0	0	0	0	0	0	0	0	0	0	0	0	0	0	0	0	0	0
GRMZM2G132882	chr6	55734175	55747620	0	0	27.8529	0	0	8.00067	17.3563	12.9844	21.1004	72.0004	75.0453	131.2	0	0	17.6868	0	0	23.5641	9.74554	9.69414	11.8332	59.9421	61.2935	69.0323
AC183412.5_FG005	chr2	26850540	26854132	0	0	0	0	0	0	1.48205	0	0	0	0	3.10837	0	0	0	2.22452	3.22831	2.8547	0	0	0	0	0	3.78848
GRMZM2G035809	chr9	120877628	120882104	30.174	20.4411	37.3524	21.5984	24.8593	15.3271	31.7255	25.3605	27.56	20.7651	14.574	13.9309	26.4445	12.111	31.2072	48.3545	26.896	20.6943	23.117	27.3052	46.8713	14.0712	17.7189	15.3479
GRMZM2G341747	chr5	38258523	38268547	293.782	281.042	304.946	183.972	209.889	224.02	201.54	212.56	207.215	230.253	246.528	215.564	202.519	295.2	295.905	209.297	243.677	267.315	278.13	292.582	259.927	284.214	311.666	273.213
GRMZM2G323679	chr2	32637800	32639325	245.359	446.905	161.218	263.01	376.401	233.269	327.877	338.601	493.85	254.338	281.59	160.419	121.009	175.188	104.291	143.207	226.374	135.743	489.429	322.762	711.415	138.602	282.559	345.464
GRMZM2G064302	chr9	22100863	22105552	7322.51	9875.86	4338.31	9319.41	9024.07	12471.3	10967.3	15275.6	14536.1	13740.7	15829.3	18112.3	3063.19	2376.66	3238.87	4383.4	5705.57	6956.99	14682.7	15150.3	14575.9	11515.3	17948.2	28021
GRMZM5G854666	chr9	55547820	55548514	2.65671	8.35838	5.31409	0	0	0	9.73758	9.39028	6.71011	2.48331	6.56698	8.76377	7.67317	9.68236	3.04462	0	0	3.34172	2.52514	4.80476	5.16146	11.7103	7.52829	7.33504
AC197427.3_FG003	chr4	206165634	206169362	0	0	0	0	0	0	0	0	0	0	0	0	0	0	0	0	0	0	0	0	0	0	0	0
GRMZM2G127338	chr6	7124202	7126755	12.0349	0	0	6.84399	11.2458	0	5.62194	0	0	0	0	0	0	0	0	10.2682	0	0	0	0	0	0	7.86509	0
GRMZM2G322661	chr2	168699129	168707616	101.366	69.5376	108.228	42.5295	58.6363	76.8527	161.551	97.439	140.778	152.329	156.431	147.31	156.292	126.476	115.56	51.3721	88.3395	85.6636	165.927	94.3627	120.345	176.427	122.655	145.74
GRMZM2G173372	chr1	7996053	7998214	0	0	0	3.50273	0	0	5.71892	0	0	0	0	0	0	0	0	0	0	0	0	0	0	0	0	0
GRMZM5G851965	chr8	138868953	138870495	15.5461	14.9178	11.3534	10.5446	14.8582	21.2686	0	0	0	15.2515	11.2115	12.5984	14.4164	13.8688	12.5213	5.93335	13.3501	15.6099	0	0	0	14.8805	12.0331	12.7758
GRMZM2G102891	chr8	73231940	73234723	1793.76	1822.7	884.553	1199.74	1190.39	1232.17	867.789	852.952	929.371	938.951	1046.09	838.271	1189.01	606.938	882.152	942.912	1268.6	1085.33	1043.82	1098.71	824.914	984.192	1319.32	1015.23
GRMZM2G083081	chr5	920312	923543	105.471	128.952	128.013	102.913	96.6346	184.352	85.7154	83.5745	102.886	109.852	61.3486	88.5837	142.384	139.236	125.566	124.728	135.825	184.182	74.3264	98.9852	70.7042	76.5583	77.311	55.4132
GRMZM5G845532	chr4	134838831	134840108	0	0	0	9.65397	0	0	0	0	0	0	0	0	0	0	0	0	0	0	0	0	0	0	0	0
GRMZM2G049390	chr5	144281596	144283761	259.426	314.891	248.33	105.642	405.728	266.31	406.533	403.462	465.016	363.271	381.862	442.089	260.104	239.447	305.826	200.628	187.481	391.727	444.287	512.485	408.291	413.532	341.313	532.509
GRMZM2G457534	chr7	16272206	16282431	19.7708	27.6075	23.7367	35.0768	37.3445	32.2432	47.3933	36.5278	32.3948	47.7036	43.9635	32.3631	22.3462	22.7381	29.569	36.2419	34.7765	24.668	29.1499	28.3073	30.077	30.2392	29.4528	25.3808
GRMZM2G701580	chr10	102426753	102426957	0	0	0	0	0	0	0	0	0	0	0	0	0	0	0	0	0	0	0	0	0	0	0	0
GRMZM2G404081	chr6	106425278	106427173	0	0	0	0	0	0	0	0	0	0	0	0	0	0	0	0	0	0	0	0	0	0	0	0
GRMZM2G503738	chr4	182279430	182288526	165.387	147.805	153.812	151.754	142.395	156.055	179.447	212.229	167.406	206.157	146.996	157.613	129.308	172.017	145.667	151.043	167.693	189.329	140.546	178.384	132.963	172.779	182.811	139.131
GRMZM2G426467	chr3	97301170	97304941	0	0	0	0	0	0	0	0	0	0	0	0	0	0	13.5285	0	0	0	0	0	0	0	0	0
GRMZM2G432662	chr3	183638285	183639680	67.7182	97.49	66.9201	75.9532	74.4199	101.213	175.082	145.322	170.148	129.672	97.3393	183.175	41.0394	51.6845	36.5306	31.6107	65.3348	74.7265	98.4507	85.8863	96.1366	102.731	65.2009	95.0069
GRMZM2G052178	chr2	1287045	1290746	230.368	217.608	162.894	202.109	191.123	200.434	137.726	138.86	126.367	160.794	161.415	126.427	229.809	120.079	140.818	173.103	172.623	153.905	151.794	162.855	113.109	153.489	160.616	160.949
GRMZM2G401521	chr6	159824141	159825486	0	0	0	0	0	0	0	0	0	0	0	0	0	0	0	0	0	0	0	0	0	0	0	0
GRMZM2G102356	chr2	40588193	40589174	1228.58	1589.96	807.482	3977.91	3393.24	3055.74	4071.1	3421.14	3403.24	4555.44	2557.12	2693.73	1333.21	1183.62	1732.54	1859.69	1402.85	1353.3	1104.45	1026.02	1061.3	1598.72	1593.69	954.424
GRMZM2G156377	chr3	194255477	194256634	0	0	0	0	0	0	0	0	0	0	0	0	0	0	0	0	0	0	0	0	0	0	0	0
GRMZM2G423636	chr2	234532947	234537870	31.3277	39.1482	44.3611	29.623	39.1611	31.0239	25.0172	33.9387	43.2233	31.0637	38.453	44.635	50.2843	19.9071	61.7398	19.3198	27.4323	29.7756	46.549	31.1902	33.9673	34.7857	44.9687	70.5552
GRMZM2G421791	chr6	159430958	159435222	146.275	154.245	137.341	127.163	128.084	120.309	134.927	116.495	119.013	89.0372	100.573	92.1029	117.139	108.992	142.839	109.391	111.615	158.352	146.228	152.444	127.443	112.6	132.513	127.889
GRMZM2G070575	chr10	66168600	66179083	0	0	0	0	0	0	0	0	0	0	0	0	0	0	0	0	0	0	0	0	0	0	0	0
GRMZM2G527017	chr8	21594593	21596331	0	0	0	0	0	0	0	0	0	0	0	0	0	0	0	0	0	0	0	0	0	0	0	0
GRMZM2G365298	chr4	162268143	162269502	34.9532	22.0968	27.9718	13.9836	16.4941	0	22.7378	7.68829	17.0516	15.1866	22.7388	18.8719	24.0443	39.5226	33.3514	12.7102	10.6747	14.31	13.8913	0	0	11.5608	16.7684	31.6851
GRMZM2G158013	chr3	202035560	202040237	10.9686	4.17545	7.792	11.8332	4.44459	9.89126	11.6025	9.49889	9.03403	5.57419	3.94942	5.45176	47.8782	47.3493	22.1767	17.6147	14.1288	5.92101	11.738	5.42562	9.11924	10.6218	4.89247	0
GRMZM2G333079	chr8	111287694	111290414	0	0	0	0	0	0	0	0	0	0	0	0	0	0	0	0	0	0	0	0	0	0	0	0
GRMZM2G336813	chr10	53810809	53814077	0	4.85572	0	12.1196	11.8132	7.45085	15.925	18.6561	15.2084	0	3.77978	0	0	7.32708	0	15.6249	23.3618	12.4633	18.3037	10.6089	15.9886	0	0	0
GRMZM2G139765	chr5	188666369	188668441	0	0	0	0	0	0	0	0	0	0	0	0	0	0	0	0	0	0	0	0	0	0	0	0
GRMZM2G042933	chr2	3935463	3938281	23.1299	49.0033	39.7301	458.464	382.81	296.109	464.534	319.616	479.826	517.956	331.82	337.465	54.8785	38.5625	11.9828	299.496	184.239	147.159	166.387	179.602	167.942	183.516	235.083	152.093
GRMZM2G563662	chr1	98636315	98636567	0	0	0	0	0	0	0	0	0	0	0	0	0	0	0	0	0	0	0	0	0	0	0	0
AC186309.3_FG006	chr5	38388467	38389163	0	0	0	0	0	0	0	0	0	0	0	0	0	0	0	0	0	0	0	0	0	0	0	0
GRMZM2G359397	chr3	166381505	166384595	487.775	357.856	414.309	144.248	144.459	359.934	246.513	234.651	162.523	317.018	262.377	507.091	438.207	385.46	343.515	155.897	246.39	334.088	364.468	286.821	208.832	530.255	345.124	493.472
GRMZM2G009025	chr6	4015352	4017399	0	8.19936	11.5785	10.142	9.61618	12.165	0	9.53367	0	0	0	0	0	0	0	0	0	0	0	0	0	0	0	0
GRMZM2G342687	chr1	206555678	206556465	0	0	0	0	0	0	0	0	0	0	0	0	0	0	0	0	0	0	0	0	0	0	0	0
GRMZM2G356355	chr4	206500933	206504086	0	0	0	0	0	0	0	0	0	0	0	0	0	0	0	0	0	0	0	0	0	0	0	0
GRMZM2G416201	chr8	77169798	77172718	6.42345	8.8213	6.62824	5.95332	9.91321	11.6688	5.76158	7.38049	6.97795	13.1777	14.8912	13.5717	6.95459	9.3259	8.84677	8.80576	9.48325	11.7361	8.64353	7.61528	8.04095	10.5918	15.404	23.7735
GRMZM2G063473	chr4	166921643	166925328	22.8442	43.6865	35.7353	16.2264	24.0156	36.931	25.1341	27.2155	29.5572	24.8223	26.4365	25.4783	37.2008	56.0076	27.6489	24.9135	52.3325	46.8463	41.9538	36.5458	34.3247	42.8924	25.4069	29.8426
GRMZM2G038463	chr8	168330281	168330908	0	0	0	0	0	0	0	0	0	0	0	0	0	0	0	0	0	0	0	0	0	0	0	0
GRMZM2G050481	chr1	185297679	185299174	11.0285	0	12.0374	0	0	0	0	0	0	0	0	0	38.6524	0	0	18.6056	0	0	0	0	0	0	0	0
GRMZM5G823855	chr9	155286240	155288674	622.824	687.692	689.395	505.934	465.993	625.719	703.579	725.704	678.868	536.271	518.148	423.821	718.325	669.4	574.328	585.941	666.304	521.235	651.956	644.775	575.289	535.816	497.503	440.169
GRMZM2G122357	chr6	1338451	1339388	0	0	0	0	0	23.2095	0	0	0	0	0	0	33.5974	116.376	26.943	0	11.7909	22.0972	0	0	0	0	0	0
GRMZM2G571253	chr4	193727193	193728326	0	2.61307	2.81792	1.44959	4.21881	1.79072	7.03702	5.20953	7.17094	1.68148	4.70246	5.54853	0	3.00351	1.28997	0	4.54	4.71913	5.69009	5.01165	11.2605	2.25222	2.54346	5.16823
GRMZM2G000566	chr9	101389916	101393912	72.9208	66.3186	42.6256	249.868	75.7333	19.8452	77.1965	22.5228	55.7529	456.738	95.1234	206.111	50.4526	28.1278	10.5325	49.997	10.3851	3.70122	4.46689	0	0	71.2125	67.5906	23.3657
GRMZM2G110295	chr1	286399278	286401536	0	0	0	0	0	0	6.77945	0	6.23863	0	7.51751	0	0	0	7.22147	11.1727	5.73474	0	0	0	0	0	0	0
GRMZM2G081924	chr3	219191470	219198169	659.949	707.234	609.851	437.45	520.802	535.695	379.97	419.545	424.107	512.392	514.519	407.556	543.373	634.842	562.455	452.962	534.66	635.239	512.285	434.21	496.502	476.904	580.031	513.121
AC196090.3_FG006	chr9	154016087	154018334	77.7246	99.1153	78.7553	88.9677	107.104	133.086	66.158	47.332	45.6255	162.683	113.22	80.3967	67.7228	34.6318	15.2351	82.2893	34.8354	45.3793	0	0	0	28.0835	24.7778	11.2499
GRMZM2G371944	chr2	3085013	3089430	33.4197	31.2761	30.01	32.5686	34.803	41.192	45.9813	45.7355	47.8645	42.0734	57.9711	43.7285	31.6137	42.7013	41.518	38.7705	42.4476	30.6835	41.9478	35.0879	44.6107	36.8805	37.8764	40.2779
GRMZM2G144088	chr4	77450371	77453213	19.7809	16.2722	26.5261	16.0022	17.1706	9.6872	10.8338	17.5716	13.6139	12.8593	9.98989	13.4297	12.0722	33.6031	26.3776	17.6119	16.0483	21.2206	17.0352	24.3304	29.9822	9.95179	18.6621	14.4659
GRMZM5G875774	chr1	152393671	152393797	0	0	0	0	0	0	0	0	0	0	0	0	0	0	0	0	0	0	0	0	0	0	0	0
GRMZM2G125243	chr8	171296765	171302771	28.0118	20.5239	46.4916	21.9547	12.6202	14.7097	20.9771	22.6925	9.7558	6.64128	11.4588	4.62806	61.4282	73.2251	82.2477	31.4257	20.0259	50.2376	36.2163	35.2453	24.3687	16.3341	23.9566	24.3287
GRMZM2G062197	chr6	35595647	35597164	279.103	198.352	244.416	313.419	233.562	175.517	296.285	251.803	221.012	114.64	157.776	135.212	281.937	207.584	249.492	245.336	214.044	263.838	191.083	185.062	183.155	136.568	195.118	180.23
GRMZM2G101791	chr5	174670518	174678582	43.8941	51.086	67.3123	47.1838	51.6042	57.803	67.2646	63.1406	67.1022	56.8128	71.7907	64.9157	45.3073	44.5727	50.3238	58.3049	53.2439	55.3404	73.0972	56.9824	71.9824	67.6189	69.5038	82.9045
GRMZM2G114503	chr6	166181463	166182323	0	0	0	0	0	0	0	0	0	0	0	0	0	0	0	0	0	0	0	0	0	0	0	0
GRMZM2G377595	chr3	118175533	118177921	8.86917	7.51139	7.30228	0	0	0	0	0	0	3.81661	0	0	0	8.64753	7.11299	0	0	0	3.52784	0	0	3.12581	0	0
GRMZM2G064597	chr1	48107458	48108272	0	0	0	0	0	0	0	0	0	0	0	0	0	0	0	0	0	0	0	0	0	0	0	0
GRMZM2G167576	chr9	36849525	36850583	85.706	192.495	118.128	124.8	215.741	161.649	116.176	141.946	126.119	200.529	230.277	137.525	24.7047	0	38.3033	108.973	127.561	104.171	111.986	82.061	110.758	113.029	158.009	117.338
GRMZM2G008326	chr9	13663724	13665310	10.6867	0	0	0	0	0	0	0	0	0	0	0	0	0	0	0	0	0	0	0	0	0	0	0
GRMZM2G123719	chr10	133273070	133276580	5.27126	9.82483	5.8065	3.31461	2.37203	3.03791	6.8616	3.71345	4.28005	2.01311	2.47529	2.82778	5.4011	4.16762	5.88538	2.67357	4.27637	1.65209	4.39639	5.27173	3.51681	4.79736	3.17088	3.68373
GRMZM2G078576	chr3	192114438	192124984	155.285	145.997	176.663	103.905	117.944	92.8645	141.583	140.274	127.957	148.196	134.197	104.347	171.929	166.014	134.614	124.395	105.743	135.476	169.677	147.205	157.961	119.613	175.261	163.849
GRMZM2G178917	chr2	192393127	192403181	2.40798	0	0	2.22979	2.05121	0	4.43668	0	3.9872	1.65357	1.60013	2.98541	2.82424	0	8.1751	0	2.81938	0	2.52734	0	6.18634	0	3.73498	3.74793
GRMZM2G049070	chr1	69287953	69289335	16.9158	0	10.6869	17.505	21.3646	0	22.1421	14.8939	32.0888	19.229	11.6674	0	16.0297	0	24.3302	19.8693	14.8028	16.249	11.7861	24.8161	26.3498	0	17.4692	13.5285
GRMZM2G026452	chr8	122003961	122006379	13.1346	10.6878	18.9667	31.5179	16.7358	43.7454	10.5059	8.48527	21.6447	0	35.8759	34.4261	0	0	13.9062	34.3915	47.2947	40.0187	12.6086	0	15.7283	16.6455	15.1719	13.8361
GRMZM2G153096	chr10	145663134	145664488	0	0	0	0	0	0	0	0	0	0	0	0	0	0	0	0	0	0	0	0	0	0	0	0
GRMZM2G060206	chr4	49319040	49319666	0	0	0	0	0	0	0	0	0	0	0	0	0	0	0	0	0	0	0	0	0	0	0	0
GRMZM5G825189	chr2	4825283	4825628	0	0	0	0	0	0	0	0	0	0	0	0	0	0	0	0	0	0	0	0	0	0	0	0
AC213463.3_FG007	chr5	13048032	13051225	59.5649	87.9967	62.7905	101.126	42.3168	94.4089	96.0197	74.909	81.5844	96.6134	86.7234	50.3524	46.8027	55.2682	36.9001	63.0627	65.0993	56.0272	81.7953	72.9565	64.3456	61.4249	51.8716	40.3362
GRMZM5G814945	chr5	171267256	171271268	13.3116	19.774	16.5068	10.3283	14.1234	14.7713	14.603	12.1376	11.1593	22.35	18.408	18.9986	17.5023	17.1246	12.6064	15.276	15.5739	14.8123	12.4076	15.1014	14.9226	13.5015	15.7494	18.1154
GRMZM2G579509	chr4	181684857	181692332	0	0	0	0	0	0	0	0	0	0	1.58807	0	0	0	0	0	0	2.29829	0	0	2.45203	0	0	2.35633
GRMZM2G026656	chr2	23767789	23771398	106.086	86.0945	88.4941	77.4411	92.3366	102.335	79.6982	54.7314	83.196	95.6516	65.3697	52.7848	121.193	141.583	92.8864	68.2067	93.675	118.953	94.6265	86.7179	70.2774	88.0959	75.7778	62.7105
GRMZM5G873972	chr4	4452314	4452533	0	0	0	0	0	0	0	0	0	0	0	0	0	0	0	0	0	0	0	0	0	0	0	0
GRMZM5G818760	chr4	160109956	160112785	18.1629	8.94335	12.8051	17.997	8.1366	17.9177	11.67	12.7001	12.3974	9.3364	9.04746	17.115	17.3425	13.4945	9.15455	11.6178	10.6887	14.0126	0	14.0173	7.12954	9.57291	15.6381	13.6076
GRMZM2G024739	chr5	175728634	175732381	169.849	128.168	148.355	125.687	126.908	131.265	109.728	92.6325	123.671	95.3484	101.683	79.9185	174.264	114.962	148.972	165.732	133.768	112.023	90.021	94.9555	109.737	96.394	92.9389	77.0892
GRMZM5G811084	chrUNKNOWN	3108967	3109567	0	0	0	0	0	0	0	0	0	0	0	0	0	0	0	0	0	0	0	0	0	0	0	0
GRMZM2G097977	chr5	212233141	212237929	210.31	239.738	167.029	169.882	182.217	182.52	136.944	150.802	145.011	187.917	199.742	168.333	184.74	138.464	141.315	137.536	175.49	132.978	160.453	135.29	143.955	192.468	162.711	179.027
GRMZM2G455809	chr1	46678941	46680363	0	0	0	0	0	0	0	0	0	0	0	0	0	0	0	0	0	0	0	0	0	0	0	0
GRMZM2G122628	chr6	30126583	30130757	3.55822	3.63027	3.94621	4.39011	2.14534	4.06773	1.39748	2.56733	2.22512	3.66237	4.18998	4.53529	3.39407	2.79441	2.92771	3.34497	3.20522	5.50836	3.02525	2.64172	2.74013	4.74123	3.81096	3.90825
GRMZM5G845472	chr7	172974689	172975756	0	0	0	0	0	0	0	0	0	0	0	0	0	0	0	0	0	0	0	0	0	0	0	0
GRMZM2G101117	chr7	79970164	79972088	0	0	0	0	0	0	0	0	0	0	0	0	0	0	0	0	0	0	0	0	0	0	0	0
GRMZM2G702279	chr3	222536523	222537045	0	0	0	0	0	0	0	0	0	0	0	0	0	0	0	0	0	0	0	0	0	0	0	0
GRMZM5G875277	chr9	96672306	96672468	0	0	0	0	0	0	0	0	0	0	0	0	0	0	0	0	0	0	0	0	0	0	0	0
GRMZM2G702499	chr4	81471458	81471734	0	0	0	0	0	0	0	0	0	0	0	0	0	0	0	0	0	0	0	0	0	0	0	0
GRMZM2G702950	chr10	5287638	5291082	0	0	0	0	0	0	0	0	0	0	0	0	0	0	0	0	0	0	0	0	0	0	0	0
AC202707.3_FG002	chr4	49937682	49941580	8.35206	23.235	13.0646	17.0443	14.9594	4.84581	9.15234	10.1367	3.49043	17.6356	18.8521	13.7188	20.7207	28.0918	18.6051	7.89177	10.6966	11.512	15.1982	5.47704	5.60458	11.9432	23.9965	18.5991
GRMZM2G176384	chr2	59456230	59457263	0	0	0	0	0	0	0	0	0	0	0	0	0	0	0	0	0	0	0	0	0	0	0	0
GRMZM2G538198	chr7	104660576	104661643	0	0	0	0	0	0	0	0	0	0	0	0	0	0	0	0	0	0	0	0	0	0	0	0
GRMZM2G045128	chr3	192496984	192504121	143.278	178.888	157.569	100.543	144.598	90.5917	93.2716	102.425	82.5667	114.399	99.2592	64.269	104.258	99.2102	160.035	88.2951	72.934	89.0389	98.2134	93.6028	111.972	99.3008	96.5654	114.632
GRMZM2G154221	chr8	26088976	26098323	123.73	103.046	116.412	90.6417	84.6596	71.5044	95.9253	94.8999	94.302	75.4805	81.8651	110.348	76.7572	98.0953	148.365	70.1976	65.0037	67.4927	153.066	129.507	169.64	77.6128	115.28	118.506
GRMZM5G887631	chr7	160059329	160068443	520.471	498.626	317.154	392.611	528.163	365.171	426.95	410.482	440.236	474.587	453.489	439.575	391.933	209.664	296.765	253.395	294.435	283.146	478.046	370.608	446.705	410.611	437.469	526.548
GRMZM2G132522	chr2	132348850	132358061	0.323648	0.339061	0.313061	0	0	0	0.849195	0.990822	0.608433	0	0	0	0.35344	0	0	0	0	0	0.277346	0.577009	0.42465	0	0	0
GRMZM5G884466	chr1	301264980	301284057	36.1128	52.247	40.5776	23.7574	40.2143	38.8797	40.19	36.862	26.3816	41.0633	33.1364	34.8575	47.2845	45.8392	43.577	32.6101	43.7203	45.1185	31.7005	25.0869	35.5705	36.6239	28.6095	32.1344
GRMZM2G083239	chr3	43407031	43408310	0	0	0	0	0	0	0	0	0	0	0	0	0	0	0	0	0	0	0	0	0	0	0	0
GRMZM2G153017	chr10	145614058	145624311	113.746	92.7883	73.8939	40.2193	60.143	49.7249	158.022	136.169	126.925	70.2219	86.2193	33.0563	102.96	103.961	78.4882	40.7251	87.4404	91.222	108.496	106.057	146.596	94.6215	81.4172	68.9434
GRMZM2G090422	chr1	277739113	277741150	4928.09	4710.31	3429.96	3341.73	3554.49	3837.59	2634.26	2890.79	2932.51	3098.04	3131.42	3235.06	4088.3	2089.13	2827.22	2887.27	3157.19	3215.98	3417.32	3521.51	2996.92	3048.92	3807.39	3299.19
GRMZM2G174730	chr6	156981327	156986712	430.07	347.78	337.978	383.292	320.08	265.251	382.699	292.735	307.487	479.548	422.491	361.098	307.365	292.833	320.07	240.465	245.338	221.132	267.815	243.959	266.79	328.4	362.527	326.512
GRMZM2G148144	chr3	141868695	141871913	13.8584	11.2742	16.9847	12.6195	14.5789	20.1451	7.5903	7.77685	10.0363	17.1675	13.9737	13.9525	18.6651	33.3865	15.5252	14.668	15.7699	18.4717	10.7936	12.4286	9.97182	18.82	15.5179	15.7233
GRMZM2G106336	chr4	2649671	2651390	0	0	4.01511	8.30626	0	4.26792	0	0	5.04598	0	0	0	4.47088	0	0	0	3.61049	0	3.76491	0	5.10067	5.69443	4.72615	5.13027
GRMZM2G466563	chr1	220848985	220851551	0	0	0	0	0	0	0	0	0	5.47593	0	0	0	0	0	0	0	0	0	0	0	0	0	0
GRMZM2G332410	chr8	120592108	120604200	7.17073	4.21799	3.79194	4.2056	6.04132	4.62865	3.28349	3.94176	3.04067	4.30228	4.26834	2.67949	3.97263	5.29388	4.42473	4.82693	3.78789	3.59006	3.00286	4.01232	3.07447	4.71628	3.61615	2.99365
GRMZM5G871249	chr7	126971777	126971942	0	0	0	0	0	0	0	0	0	0	0	0	0	0	0	0	0	0	0	0	0	0	0	0
GRMZM2G119359	chr9	25709470	25712485	13.8404	19.0182	27.5941	30.139	17.4681	30.7885	24.1244	8.80907	19.2745	20.5917	20.2177	25.2604	14.0137	18.9562	29.1796	22.0583	30.5194	23.828	19.3406	14.5561	20.0037	32.2835	31.7891	19.5854
GRMZM2G316778	chr4	174042011	174044874	0	0	0	0	0	0	4.20682	0	0	0	0	0	0	0	0	0	0	0	0	0	0	0	0	0
GRMZM2G006377	chr6	157582699	157589894	83.6664	109.491	83.8201	145.801	138.956	134.76	123.341	133.929	148.933	175.91	141.488	155.95	113.407	57.109	80.9016	133.835	133.646	112.459	84.7655	90.5908	102.082	136.31	130.953	110.198
GRMZM2G103725	chr10	110745903	110751262	56.4887	53.0487	42.1513	46.6228	55.9073	60.6623	46.8099	58.6455	38.2662	65.5578	73.3493	66.6652	35.1966	35.5658	45.4185	47.2978	42.6364	49.5082	59.0334	57.609	47.4881	64.5329	83.5617	85.2456
GRMZM2G167728	chr1	167029743	167032930	49.6171	70.6962	42.0853	52.1668	50.7109	57.9255	72.1122	65.0807	60.3855	42.9659	35.3567	45.717	36.947	67.0191	45.1748	42.3663	40.7199	37.1802	72.882	56.766	64.9206	31.9556	39.2164	61.4618
GRMZM2G028796	chr9	114690542	114717781	4.91337	7.67357	7.0605	2.41081	4.30394	4.10377	12.3602	10.3593	11.3294	13.0012	10.0481	16.1301	2.9192	4.83845	8.15429	1.89349	7.29863	4.24176	7.52457	7.65472	6.04351	10.9811	7.25418	10.0403
GRMZM2G053980	chr6	140057114	140062853	29.0009	33.0583	21.2115	22.5991	22.3367	22.8148	24.0172	27.2358	28.7853	18.2179	37.2981	18.1566	12.0182	24.2671	16.0331	9.43215	16.6329	7.9119	16.4356	25.4075	29.4586	20.4294	10.9876	21.4499
GRMZM2G095511	chr1	274531472	274533269	17.8856	11.3529	0	30.7691	27.51	13.0668	37.7984	42.1284	36.0156	28.9668	26.4184	20.8203	0	0	9.11138	35.5729	22.5122	11.6292	21.429	18.25	31.5774	25.0055	35.04	28.1539
GRMZM2G143238	chr1	270665188	270669476	12.4128	22.8638	14.9115	37.4398	34.7013	14.6424	32.7295	27.9867	28.2822	25.1836	19.3236	32.2414	15.9567	11.8796	24.102	21.3984	22.6155	19.4735	12.8187	20.6053	20.4848	13.4216	20.5347	21.4221
AC203220.3_FG006	chr7	82403004	82407448	0	0	0	0	0	0	0	0	0	0	0	0	0	0	0	0	0	0	0	0	0	0	0	0
GRMZM2G100058	chr7	143176181	143177591	60.6677	43.9364	43.8111	37.4139	26.2145	63.5097	38.1418	39.3279	47.9677	59.657	57.5179	60.9136	33.787	28.6215	18.4546	35.3457	53.0477	38.846	30.0757	36.008	45.2219	61.9575	49.5817	57.0886
GRMZM2G102075	chr7	11335165	11337275	1025.49	1111.27	758.751	886.099	900.843	1015.81	759.325	819.445	827.811	946.948	887.109	951.849	820.579	687.724	787.502	762.189	975.093	716.738	900.571	899.998	823.124	910.146	971.55	948.116
GRMZM2G314328	chr1	234729687	234734594	5.13942	4.41256	6.10745	2.21287	4.77175	3.07604	2.62713	2.55782	2.08549	5.39044	4.60042	3.28716	3.89725	3.4783	4.09081	6.50728	4.67376	5.16282	3.88138	4.49063	4.381	4.62142	5.73791	4.06392
GRMZM2G097812	chr9	144508636	144511665	49.8783	62.6034	67.1334	46.7644	36.1508	29.7354	60.7443	50.2765	65.2679	32.6421	41.9076	59.5364	59.057	59.6389	49.0052	33.4613	40.2884	44.0375	52.4789	42.9542	45.819	50.2398	59.206	52.3728
GRMZM2G118951	chr6	132225946	132227629	53.0394	28.7628	28.3416	44.3047	38.0989	64.0329	62.8796	45.5179	54.3273	54.4602	38.5521	41.7063	17.8521	0	10.4727	20.0187	8.9362	13.5341	0	8.21803	6.9108	35.5068	20.2142	18.7398
GRMZM2G425148	chr6	169081719	169083677	0	0	0	0	0	0	0	0	0	0	0	0	0	0	0	0	0	0	0	0	0	0	0	0
GRMZM2G154595	chr6	165631097	165635858	967.294	1779.82	1061.82	2779.82	3432.85	2567.17	1903.04	3002.95	2626.85	1800.28	2521.02	2473.66	671.335	850.561	1257.42	1932.14	2043.37	1993.82	2330.26	2828.65	2712.02	1363.54	2978.68	2699.38
GRMZM2G003682	chr3	178098597	178100462	7.62739	8.37802	9.06773	36.2215	8.26585	0	0	0	5.7579	0	5.483	12.9517	11.3378	0	0	0	0	9.08971	0	0	0	10.5491	7.58337	0
GRMZM2G018146	chr2	221130037	221131541	235.511	189.625	216.356	219.187	139.927	182.34	100.339	101.66	81.253	120.897	125.462	129.327	226.143	145.006	159.722	147.387	173.206	167.692	138.923	150.92	101.563	105.157	142.099	119.845
GRMZM2G009901	chr1	290200585	290203083	5.90801	9.38369	6.72266	11.8019	10.482	13.9891	9.04406	11.2736	15.6934	25.0431	17.5717	18.2848	10.5334	7.70856	0	15.4326	14.2827	9.23967	6.43307	10.0129	6.33037	12.2687	10.9566	12.0058
GRMZM2G034318	chr9	37148800	37149945	0	0	19.925	0	0	0	0	0	0	0	0	0	45.976	0	0	20.9599	0	0	0	0	0	0	0	0
GRMZM2G044269	chr1	221785672	221789403	0	0	0	0	0	0	0	0	0	0	0	0	0	0	0	0	0	0	0	0	0	0	0	0
GRMZM2G080816	chr8	164616425	164619629	94.3494	63.9296	53.6673	59.8882	77.7366	102.813	42.5799	49.7477	61.1565	54.8431	36.279	24.3694	87.5567	58.5632	79.0532	46.598	77.5259	100.981	93.1025	91.2506	117.402	76.7791	70.3603	82.2063
GRMZM2G005461	chr9	19289415	19290344	22.2166	0	0	23.358	35.0645	0	44.1345	46.8871	30.4734	19.9063	0	18.798	0	0	0	16.9328	14.4876	0	0	0	0	15.1288	0	0
AC199554.2_FG003	chr3	177450125	177450299	0	0	0	0	0	0	0	0	0	0	0	0	0	0	0	0	0	0	0	0	0	0	0	0
GRMZM5G895534	chr2	203517455	203518643	87.9018	82.0243	99.844	151.379	129.389	148.875	130.167	98.8665	112.164	121.259	114.955	93.6646	101.633	86.8983	66.5151	77.8693	76.2982	113.648	52.6482	98.4511	80.438	112.925	113.775	94.0026
GRMZM2G022768	chr8	92078180	92082751	90.7747	124.068	70.2107	67.3925	59.3647	137.088	92.9281	82.6814	73.3829	166.629	106.841	141.749	91.3314	75.49	47.8505	72.5985	68.807	49.8867	53.718	56.1013	70.7305	120.758	53.7667	49.6741
GRMZM2G172101	chr2	222875576	222883048	299.253	286.61	186.4	175.352	194.779	209.142	189.352	182.273	181.398	240.306	229.001	215.494	252.613	166.524	168.025	153.012	182.974	186.253	235.68	209.527	187.886	220.988	219.158	203.158
GRMZM2G059821	chr8	31488442	31488936	0	0	0	0	0	0	0	0	0	0	0	0	0	0	0	0	0	0	0	0	0	0	0	0
GRMZM2G401606	chr3	15435062	15437648	0	0	0	0	0	0	0	0	0	0	0	0	0	0	0	0	0	0	0	0	0	0	0	0
GRMZM2G075837	chr7	127373366	127374581	0	0	0	6.27708	0	0	0	0	0	0	0	0	0	0	0	0	0	0	0	0	0	0	0	0
GRMZM2G701394	chr10	94035798	94036372	0	0	0	0	0	0	0	0	0	0	0	0	0	0	0	0	0	0	0	0	0	0	0	0
GRMZM2G124321	chr8	173078779	173083930	20.9293	17.3687	22.8835	17.5257	13.469	25.8261	11.0557	11.8505	11.1844	16.9619	12.7492	21.2249	24.7542	29.8535	28.704	22.6835	30.2746	24.4882	23.0113	19.3193	20.4327	20.3591	27.5428	30.5048
GRMZM2G032721	chr2	41768301	41769956	0	0	0	7.31248	9.55989	0	13.0064	16.4134	9.77209	8.05231	0	0	0	0	0	0	20.1632	0	0	15.4877	15.6378	0	9.18476	16.4812
GRMZM2G324863	chr4	239003443	239010011	25.2206	35.5545	21.6981	35.8458	33.0859	39.828	34.0291	28.7675	25.4583	30.7505	32.6982	43.5077	28.0343	34.6822	28.8291	34.6787	32.1947	34.4689	25.2398	28.644	31.7611	23.4397	32.1604	30.5608
GRMZM2G139198	chr8	171777247	171779390	223.695	209.065	139.789	111.337	121.301	106.517	133.546	115.615	163.844	180.629	163.747	157.118	279.262	107.438	129.989	58.453	95.6898	87.7329	189.438	140.556	134.198	203.709	155.798	212.188
GRMZM2G423917	chr8	159699117	159700793	60.8419	62.622	47.7381	81.6747	93.6146	58.9205	93.0266	69.1386	117.609	9.00055	16.4703	12.8195	43.1349	25.655	48.6028	80.2524	40.7952	40.8604	57.1492	78.1382	70.3548	0	10.4449	0
GRMZM2G140443	chr5	48873357	48882695	82.1738	25.095	118.676	4.70513	0	12.0765	9.73657	4.874	4.47798	22.1351	22.32	16.656	75.9648	58.1342	83.7948	9.85024	8.54349	22.4021	12.2773	0	4.18946	21.89	23.4007	22.8377
GRMZM2G327855	chr8	15592562	15594935	0	0	0	0	0	0	0	0	0	0	0	0	5.11835	0	4.90189	0	0	0	6.65552	0	0	0	0	0
GRMZM2G342895	chr7	152693097	152698988	8.90568	81.6605	9.64421	9.08328	41.2208	10.0955	14.0485	14.2104	72.6887	5.57261	13.023	9.0846	6.46495	38.377	7.85632	4.70804	71.8529	6.33962	10.0336	7.32704	116.137	10.8901	11.1645	14.9185
GRMZM2G439201	chr7	171631429	171634285	3698.02	4513.67	3312.95	3527.51	3442.4	4133.16	2958.75	3688.54	3142.89	3536.43	3692.75	3136.61	2987.9	2987.62	2729.24	3732.11	4521.26	3623.45	4294.82	4611.33	3489.4	4091.47	4064.3	3741.11
GRMZM2G037683	chr3	58293667	58305532	225.682	209.739	159.324	178.855	171.19	163.858	175.554	182.788	174.241	165.232	177.216	159.304	177.756	184.362	181.992	146.029	166.722	160.944	188.768	194.564	189.277	159.581	184.357	166.768
GRMZM2G020073	chr1	243401409	243407948	3.62886	8.99057	7.49634	18.9657	12	12.0231	12.2435	12.4052	14.2115	6.00461	8.02534	9.14196	8.15288	8.6264	8.92873	16.7094	16.4609	9.25598	7.57141	5.29466	11.732	7.27252	5.7588	7.26717
GRMZM2G144898	chr5	200048602	200049849	0	0	0	0	0	0	0	0	0	0	0	0	0	0	0	0	0	0	0	0	0	0	0	0
GRMZM2G017805	chr5	35269186	35273535	92.1407	102.414	84.4532	87.7407	96.0039	91.7245	114.295	118.693	89.9076	119.62	109.742	97.7814	92.6366	91.0338	78.5925	103.29	107.033	93.0516	85.4722	77.207	79.8541	101.743	97.5719	79.2675
GRMZM2G059010	chr10	21678998	21694247	35.5656	54.7363	17.3573	45.5605	47.2702	33.1888	51.8436	52.6385	42.1716	21.4669	32.7393	24.7083	23.5905	17.6834	36.706	39.0402	36.0979	25.7951	48.2039	42.0906	49.9507	23.7261	38.0375	54.096
GRMZM2G097109	chr1	263190304	263198015	124.771	96.5666	91.2202	71.7951	98.3523	89.7849	39.3263	45.0135	41.7395	53.5383	56.2549	27.1453	111.653	60.5832	76.7832	98.5823	100.743	114.489	62.5392	65.9592	50.1146	67.5715	77.5007	44.8344
GRMZM2G313162	chr9	110987243	110993352	18.0511	14.5599	18.4677	12.8361	14.1947	7.34757	17.0117	17.7417	14.5751	12.6467	13.0301	10.763	13.0397	13.8703	12.5428	20.2011	13.4229	7.09008	14.0684	15.4547	29.3378	11.3973	15.9037	11.3179
GRMZM2G083745	chr5	214170898	214174196	39.763	33.5553	34.6979	35.8377	68.6874	58.9691	96.0139	94.1931	105.479	50.2074	49.4996	56.7382	46.3296	60.1086	27.7989	35.2548	38.9005	37.3047	75.4803	55.0217	104.254	50.8047	24.185	42.6539
GRMZM5G894432	chr1	219337242	219339525	0	14.1053	12.9838	0	8.35568	22.0419	18.9641	13.5397	37.599	19.3098	25.5561	31.8145	0	15.2599	14.5328	0	20.0402	12.7736	37.6883	41.5184	49.1257	32.2873	37.7835	39.156
GRMZM2G027847	chr9	47764197	47764620	0	0	0	0	0	0	0	0	0	0	0	0	0	0	0	0	0	0	0	0	0	0	0	0
GRMZM2G013971	chr3	45024039	45026230	21.9269	30.5246	32.2823	36.8448	33.7638	48.8651	30.9145	29.8411	22.4394	35.4902	36.3936	31.9292	31.5787	50.9079	30.8116	55.5725	57.5407	57.0872	24.5259	31.2216	22.9484	33.855	25.1911	21.0591
GRMZM5G819751	chr1	233753367	233755177	0	0	0	0	0	0	0	0	0	0	0	0	0	0	0	0	0	0	0	0	0	0	0	0
GRMZM2G171179	chr9	11530109	11533070	546.045	439.375	647.96	539.069	550.869	488.985	538.282	547.268	502.139	401.322	515.251	474.308	447.638	654.843	746.422	490.41	608.741	659.295	550.989	588.461	623.335	510.621	565.916	672.251
GRMZM2G001342	chr4	13769810	13770303	0	0	0	0	0	0	0	0	0	0	0	0	0	0	0	0	0	0	0	0	0	0	0	0
GRMZM2G005112	chr3	179213282	179214280	0	0	0	0	0	0	0	0	0	0	0	0	0	0	0	0	0	0	0	0	0	0	0	0
GRMZM2G171114	chr6	103706377	103709906	0	0	0	0	0	0	0	0	0	0	0	0	0	0	0	0	0	0	0	0	0	0	0	0
GRMZM2G335815	chr3	194230586	194231273	0	0	0	0	0	0	0	0	0	0	0	0	0	0	0	0	0	0	0	0	0	0	0	0
GRMZM2G110531	chr1	240588649	240590405	17.5938	32.654	21.6678	16.5688	36.487	26.6867	23.9407	17.7827	28.9376	7.40569	19.9009	25.7261	17.2223	16.1778	14.5303	13.0149	21.4077	13.7307	29.3022	25.7019	39.5506	26.0445	27.7093	27.9713
AC214502.2_FG009	chr8	15328841	15329468	0	0	0	0	0	0	0	0	0	0	0	0	0	0	0	0	0	0	0	0	0	0	0	0
GRMZM2G148485	chr4	152566393	152579882	98.8271	55.6707	107.251	39.557	56.2019	111.405	12.725	0	0	41.8432	47.3984	75.3449	28.3974	22.2042	44.8386	17.8791	34.9582	85.2443	18.3269	0	0	49.4601	63.4827	95.9245
GRMZM2G146800	chr10	128373128	128374182	0	0	0	0	0	0	0	0	0	0	0	0	0	0	0	0	0	0	0	0	0	0	0	0
GRMZM2G387837	chr1	4023201	4025627	67.6295	78.9559	69.7574	54.1963	34.8468	42.4514	32.6966	31.8692	36.3434	28.5713	29.3494	28.0873	97.3399	72.8593	61.8707	50.32	54.008	32.8983	53.5413	28.6373	33.0772	33.0003	26.8381	19.0032
GRMZM2G123029	chr10	87089586	87092722	263.928	247.214	307.167	483.251	356.589	483.161	478.317	407.637	284.546	404.664	411.333	418.825	401.859	277.753	241.765	643.5	432.125	439.034	211.729	252.701	252.018	314.423	369.884	279.862
GRMZM2G302563	chr5	111967607	111968586	0	0	0	0	0	0	0	0	0	0	0	0	0	0	0	0	0	0	0	0	0	0	0	0
GRMZM2G361535	chr5	189065105	189066171	0	0	0	0	0	0	0	0	0	0	0	0	0	0	0	0	0	0	0	0	0	0	0	0
GRMZM2G096363	chr6	87674178	87678988	26.6647	28.1181	21.6219	17.2308	17.1169	29.1321	36.7661	38.4381	35.5068	31.876	26.2259	27.6297	29.6392	30.6006	24.1868	25.7407	29.6193	29.8457	25.4046	31.9066	33.1003	24.733	30.7248	31.1984
GRMZM2G096717	chr2	63946743	63947690	0	0	0	0	0	0	8.58469	0	0	0	0	0	0	0	0	0	0	0	0	0	0	0	0	0
GRMZM2G113238	chr5	193845842	193847042	0	0	0	0	0	0	0	0	0	0	0	0	0	0	0	0	0	0	0	0	0	0	0	0
GRMZM2G453845	chr2	218344968	218348242	0	0	0	0	0	0	0	0	0	0	0	0	0	0	0	0	0	0	0	0	0	0	0	0
GRMZM2G170289	chr4	156516364	156518588	0	0	0	3.74668	3.50089	0	0	0	0	0	0	0	0	5.2441	2.86632	2.60107	3.9985	0	0	2.5803	0	0	0	0
GRMZM2G531230	chr2	5071038	5071551	32.7106	0	44.142	32.4105	37.8739	42.7629	28.5663	38.56	36.7409	0	30.6458	0	0	0	0	0	0	0	0	0	0	0	0	0
GRMZM2G012901	chr8	79188142	79189073	360.171	341.403	430.333	277.384	207.834	427.114	253.183	252.683	204.701	346.232	339.976	231.971	436.221	464.199	390.635	384.931	393.809	420.912	277.064	342.585	216.475	418.478	382.532	335.437
GRMZM2G081829	chr4	155224623	155229873	224.91	224.374	233.912	284.691	268.092	196.339	234.481	217.621	269.93	260.674	273.249	253.453	237.547	177.805	194.025	212.573	225.226	236.927	228.008	220.908	204.104	246.532	288.404	247.895
GRMZM2G033230	chr8	120608900	120610664	8.19441	9.7835	12.9715	4.62619	5.46635	0	8.05844	15.2712	11.8426	9.92914	10.2754	14.3234	9.19195	12.9026	12.8002	6.19203	7.71313	9.24034	12.9878	13.5665	9.77267	8.59116	8.55918	16.9968
GRMZM5G860632	chr1	295192862	295193659	0	0	0	0	0	0	0	0	0	0	0	0	0	0	0	0	0	0	0	0	0	0	0	0
AC191568.3_FG010	chr3	26085713	26087287	0	0	0	0	0	0	0	0	0	0	0	0	0	0	0	0	0	0	0	0	0	0	0	0
GRMZM2G074024	chr1	248853575	248860904	27.5714	33.1277	42.55	23.396	12.9901	57.8569	52.5266	42.2097	33.6906	62.7359	51.6979	72.4808	57.3512	47.148	35.8198	30.422	48.3397	38.0857	26.6752	38.5343	30.4211	62.283	28.4353	22.5556
GRMZM2G034991	chr9	2961212	2961902	0	0	0	0	0	0	0	0	0	0	0	0	0	0	0	0	0	0	0	0	0	0	0	0
GRMZM5G817350	chr7	138690478	138692964	0	0	0	16.8977	0	14.3956	0	0	0	0	0	0	0	0	0	12.0732	12.9681	0	0	0	0	0	0	0
GRMZM2G470723	chr9	128620747	128645761	0	0	0	0	0	0	0	0	0	0	0	0	0	0	0	0	0	0	0	0	0	0	0	0
GRMZM2G163378	chr5	26369406	26372186	0	0	0	0	0	0	0	0	0	0	0	0	0	0	0	0	0	0	0	0	0	0	0	0
GRMZM2G128520	chr7	9102602	9113181	0	0	0	0	0	0	0	0	0	0	0	0	0	0	0	0	0	0	0	0	0	0	0	0
GRMZM2G029307	chr10	64264078	64268175	71.0649	77.3096	72.7525	88.4942	86.2637	94.0933	60.906	78.004	80.0249	68.3615	78.3274	68.197	109.611	68.9789	77.9141	79.0143	88.247	75.3893	96.7188	81.8167	72.2955	78.4045	87.274	82.1746
GRMZM2G023285	chr3	200698726	200700272	0	0	0	0	0	0	0	0	0	0	0	0	0	0	0	0	0	0	0	0	0	0	0	0
AC192204.3_FG005	chr1	204074773	204076473	0	0	0	0	0	0	0	0	0	0	0	0	0	0	0	0	0	0	0	0	0	0	0	13.1751
GRMZM2G350773	chr2	215041995	215042876	0	0	0	0	0	0	0	0	0	0	0	0	0	0	0	0	0	0	0	0	0	0	0	0
GRMZM2G016671	chr1	276329888	276362808	114.664	94.6716	111.589	111.067	106.129	83.6173	130.825	134.711	139.17	124.408	120.155	119.859	130.919	87.6026	117.813	72.473	96.5636	73.7842	138.926	107.543	141.543	131.452	134.66	105.855
AC191412.3_FG005	chr4	198870614	198910724	0	0	0	0	0	0	0	0	0	0	0	0	0	0	0	0	0	0	0	0	0	0	0	0
GRMZM2G151553	chr10	88268567	88270221	0	0	0	0	0	0	0	0	0	0	0	0	0	0	0	0	0	0	0	0	0	0	0	0
GRMZM2G056986	chr8	167454660	167455894	0	0	0	15.9887	0	14.1403	13.2853	0	8.66144	8.39294	0	0	0	0	11.8812	14.5713	0	0	0	0	0	0	9.4535	0
GRMZM2G470307	chr3	2101163	2106467	11.9797	22.9477	18.3994	43.6299	34.014	21.197	15.5725	19.5003	20.2128	22.3393	24.8896	21.9396	8.57973	10.4201	12.2907	27.2674	26.0405	21.8211	13.2379	17.6589	13.1325	20.5477	28.449	26.857
GRMZM2G156565	chr1	295474869	295483513	22.5713	34.0518	36.4631	44.682	30.7609	38.8979	33.6109	33.5165	30.32	26.0241	30.441	28.5084	54.0896	41.5301	37.6029	43.3359	44.3273	40.396	30.742	34.7946	31.7986	30.9373	33.8511	33.6814
AC191748.3_FG001	chr3	216727939	216730851	0	0	0	0	0	0	0	0	0	0	0	0	0	0	0	0	0	0	0	0	0	0	0	0
GRMZM2G033523	chr5	77700110	77701507	0	0	0	0	0	0	0	0	0	0	0	0	0	0	0	0	0	0	0	0	0	0	0	0
GRMZM2G416544	chr2	227932244	227946984	0	0	0	0	0	0	0	0	0	0	0	0	0	0	0	0	0	0	0	0	0	0	0	0
GRMZM2G136752	chr7	125542675	125543848	0	0	0	0	0	0	0	0	0	0	0	0	0	0	0	0	0	0	0	0	0	0	0	0
GRMZM2G365162	chr2	3597792	3599010	18.6267	20.5566	0	0	12.8216	12.0441	0	0	0	33.8569	20.5472	21.9147	14.1912	0	0	17.439	0	0	0	0	0	0	29.7366	0
GRMZM2G112951	chr9	80686353	80689863	0	0	0	0	0	0	0	0	0	0	0	0	0	0	0	0	0	0	0	0	0	0	0	0
GRMZM2G082007	chr4	169959940	169963899	19.7909	35.7671	34.7688	33.8319	55.7675	41.9296	26.1118	21.7459	51.1158	15.4591	18.4339	24.8867	7.88712	4.76207	16.0793	9.45478	25.8511	18.0557	30.8659	29.41	45.4637	14.9321	32.5883	23.0909
GRMZM2G173989	chr3	211858568	211866122	75.8445	90.7537	67.8731	106.491	112.223	95.9978	107.789	110.277	135.571	118.219	96.0058	127.528	96.7956	50.2633	100.605	78.7447	78.0333	54.5166	85.5987	94.3605	87.3858	119.14	93.7589	96.9051
GRMZM2G336962	chr2	202729115	202736554	44.9435	46.8834	46.8746	62.7669	55.6382	42.1729	62.6585	56.0585	51.8355	50.0944	49.385	48.4339	45.1587	37.2908	54.0566	53.3917	46.2253	50.7634	42.5828	45.9722	53.857	43.9418	46.8802	47.2416
GRMZM2G407032	chr2	8183674	8185242	0	0	0	0	0	0	0	0	0	0	0	0	0	0	0	0	0	5.13574	0	0	0	0	0	4.01722
GRMZM2G145123	chr10	76504595	76506978	13.0469	14.4239	14.2474	61.7478	31.0603	12.2871	51.9158	34.5142	53.1344	22.3287	17.2457	26.5494	10.6673	15.2637	17.148	0	17.3378	19.7204	21.108	23.84	56.2098	13.0301	32.573	25.8355
AC203956.3_FG004	chr9	113478807	113484440	0	0	0	0	0	0	0	0	0	0	0	0	0	0	0	0	0	0	0	0	0	0	0	0
GRMZM2G162460	chr9	138759621	138763332	39.2375	42.5715	33.2317	40.0503	34.0563	41.7969	33.034	37.3087	21.6308	50.1901	45.402	46.0779	45.7406	41.6643	49.5588	26.3001	33.1701	38.6721	30.5513	21.7466	28.9821	46.9502	41.1504	33.7715
GRMZM2G156638	chr2	11992353	12001215	272.835	255.327	261.752	206.976	193.341	197.049	182.251	189.77	207.866	186.098	177.076	148.644	243.553	233.387	268.363	206.618	243.971	251.28	228.912	208.021	200.08	199.873	211.621	216.853
GRMZM2G369340	chr7	149356355	149364246	60.561	69.8647	43.5877	125.252	80.7994	86.4055	134.152	102.193	128.171	103.451	77.757	79.2255	56.7223	54.8188	56.8571	91.7111	90.8727	72.5559	51.6927	73.1443	71.8886	76.8767	73.5812	50.4742
GRMZM2G449901	chr7	143745805	143746932	0	0	0	0	0	0	0	0	0	0	0	0	0	0	0	0	0	0	0	0	0	0	0	0
GRMZM2G156924	chr5	70079398	70080998	0	0	0	11.1619	0	19.984	12.36	16.0101	13.594	0	0	0	0	0	0	17.4902	18.2449	21.1358	5.12022	9.31187	8.21766	0	0	0
GRMZM2G482046	chr6	159990951	159992074	17.4025	0	0	0	0	0	0	0	11.0588	19.1689	0	15.0222	0	0	0	0	0	0	0	0	0	0	13.9304	0
GRMZM2G056773	chr4	217688080	217694381	120.455	102.285	79.6639	85.152	72.9904	47.397	59.1729	61.8668	61.0213	55.6665	51.678	50.2849	78.7975	74.8377	77.4225	74.5167	59.6351	53.8328	94.7057	67.0937	87.1053	42.7639	57.9941	40.7527
GRMZM2G050512	chr1	279119396	279122777	30.6319	28.8353	24.9154	48.5614	40.7272	42.4702	44.9128	42.6947	46.813	34.3628	24.5624	36.0872	33.422	37.9972	46.6833	66.3002	38.184	35.5868	42.4994	37.8208	32.2477	31.5791	32.996	29.9926
GRMZM2G153648	chr8	174175942	174178361	93.3616	96.0671	94.8674	129.744	183.65	158.306	130.674	182.596	102.213	166.829	138.151	195.895	120.218	93.0526	75.3988	171.564	104.016	109.214	114.953	153.384	83.6669	176.379	151.876	113.364
GRMZM2G151979	chr2	218363564	218365361	0	17.29	8.62634	10.3645	11.284	19.0343	12.5903	8.29893	8.43275	11.005	19.2965	20.8465	16.7855	0	12.233	0	11.6056	10.4163	17.615	15.0249	14.474	11.8658	11.217	9.76572
GRMZM2G028386	chr1	201957088	201958672	22.0802	10.3234	22.4375	66.3646	70.6588	9.66142	51.4023	57.3561	30.885	14.9934	25.8379	16.7561	23.5084	21.6796	33.5965	38.2201	42.1724	34.448	20.8811	52.3801	53.1385	25.7241	23.3461	13.5737
GRMZM2G129288	chr6	150070662	150076557	112.283	128.549	194.35	101.549	86.7682	125.286	90.4658	72.7792	88.4517	113.458	113.106	108.758	141.988	158.13	144.963	127.592	154.324	183.521	114.082	106.357	109.035	165.379	98.8375	119.66
GRMZM2G466545	chr4	171917078	171922792	40.2254	43.235	37.2681	84.3231	64.2619	45.6243	72.1256	68.309	70.3543	50.9284	58.2905	54.7421	70.704	69.7183	63.3687	106.101	71.9609	80.3823	62.0625	56.7098	67.4922	64.4007	53.303	37.8551
GRMZM5G843141	chr2	43434581	43441085	18.8979	13.6066	12.5071	37.9409	38.744	33.5536	12.2203	13.0223	10.5135	0	0	0	22.1082	13.1146	0	47.7517	28.399	32.137	0	0	0	0	0	0
GRMZM2G304818	chr1	23251952	23253665	0	0	0	0	0	0	0	0	0	0	0	0	0	0	0	0	0	0	0	0	0	0	0	0
GRMZM2G123550	chr5	30600306	30602869	0	0	0	0	0	0	0	0	0	0	0	0	0	0	0	0	0	0	0	0	0	0	0	0
GRMZM2G519210	chr1	285074424	285077363	0	0	16.7154	0	0	0	0	0	0	0	0	0	0	0	0	0	0	0	0	0	0	0	0	0
GRMZM2G136765	chr8	138556688	138562724	31.1156	23.056	52.3815	39.051	34.3073	66.103	20.745	18.4601	16.3208	51.4284	49.0483	30.7205	46.3278	48.137	53.2995	51.5652	42.5267	45.5085	10.6428	14.8287	15.5591	56.2277	32.2662	41.8255
GRMZM2G074517	chr3	60570972	60574569	75.4537	72.3571	118.199	33.981	79.1625	50.7429	66.2103	79.0607	49.1905	123.583	72.8467	67.5392	152.571	140.409	110.311	81.2617	84.553	99.5478	166.063	141.22	95.006	99.1698	80.8976	74.7655
GRMZM2G042398	chr1	267004021	267008402	242.437	187.408	248.946	140.068	101.315	174.242	141.224	130.905	124.718	224.121	211.562	191.811	239.716	233.437	211.201	148.968	130.767	146.787	163.33	119.864	114.404	232.243	197.598	201.15
GRMZM2G331154	chr9	126630633	126643659	31.3265	35.6374	24.05	29.2692	52.3485	46.4182	32.9371	24.9322	37.4437	20.3523	37.6436	60.9726	15.4768	27.5666	43.9516	17.1577	29.6852	37.9548	53.2406	41.4528	43.4599	59.8197	45.451	108.947
GRMZM2G019501	chr3	221618829	221622772	79.5263	62.4917	75.9347	92.1949	84.938	77.6391	98.7669	93.7022	82.2889	82.2902	73.2172	73.4724	97.884	79.056	95.8963	86.7097	85.2858	71.4635	56.8651	87.7395	67.1114	69.9914	73.5499	61.2391
GRMZM2G144283	chr5	171595549	171597879	0	0	0	0	0	0	0	0	0	0	0	0	0	0	0	0	0	0	0	0	0	0	0	0
GRMZM5G848897	chr4	238639519	238640668	0	0	0	0	0	0	0	0	0	0	0	0	0	0	0	0	0	0	0	0	0	0	0	0
GRMZM2G097728	chr5	191079724	191083805	249.694	233.61	184.987	313.656	350.031	251.614	318.7	357.912	358.244	235.274	246.038	255.426	234.924	160.995	197.109	247.955	209.278	193.738	284.295	276.569	309.02	210.118	289.171	253.819
GRMZM2G006069	chr4	239686592	239692358	49.768	51.3827	44.7626	50.8206	54.1222	53.3684	54.6092	49.4075	57.2435	48.9979	44.9445	53.8415	40.7139	48.2808	48.7921	48.6306	60.2642	61.5383	57.4408	58.1251	51.6209	50.929	58.1332	52.454
AC196789.3_FG001	chr1	31048532	31050042	0	0	0	0	0	0	0	0	0	0	0	0	0	0	0	0	0	0	0	0	0	0	0	0
GRMZM2G171622	chr3	158974014	158978367	93.7555	57.9954	77.765	70.2955	48.0685	34.2134	87.4098	72.2357	73.7024	73.1629	74.4582	68.1131	100.037	75.0009	92.3969	80.5446	52.9629	57.0376	77.8644	58.6302	70.0785	73.1506	71.6269	72.6845
GRMZM2G496991	chr1	17624742	17625481	0	0	0	0	0	0	0	0	0	0	0	0	0	0	0	0	0	0	0	0	0	0	0	0
AC200753.3_FG003	chr7	7459648	7462861	0	8.93739	0	20.7713	23.8801	5.46518	6.81465	9.44501	5.67335	21.2294	13.5638	21.1409	0	0	0	23.0254	8.1396	13.0216	0	6.95961	9.86958	0	8.17045	5.59958
GRMZM2G309269	chr1	202226325	202227433	113.124	112.221	102.082	178.003	144.103	133.17	100.484	91.7673	94.3963	121.299	140.853	122.094	83.5855	58.3417	98.0679	177.405	130.365	115.467	89.4764	129.628	108.011	116.16	194.562	121.956
GRMZM2G438045	chr3	167016083	167016317	0	0	0	0	0	0	0	0	0	0	0	0	0	0	0	0	0	0	0	0	0	0	0	0
GRMZM2G097983	chr9	53404510	53406630	0	0	0	0	0	0	0	0	0	0	0	0	0	0	0	0	0	0	0	0	0	0	0	0
GRMZM2G123128	chr1	264168042	264172500	54.9465	37.053	77.5933	45.6583	49.6012	66.8992	80.5785	65.3658	54.306	55.5207	49.6142	53.3672	78.1417	100.685	58.238	60.0799	95.5428	78.0578	47.2919	63.4597	69.6021	69.1943	43.7162	55.6027
GRMZM2G163396	chr4	129616513	129619735	15.3166	14.6842	7.38556	14.7565	14.5688	13.2014	7.39912	9.74473	10.7455	14.3127	8.99116	11.2224	12.6952	8.93756	9.04072	6.93873	13.2496	8.19175	7.23429	9.70761	9.96213	11.4924	12.4664	12.7004
GRMZM2G481964	chr7	130317794	130318895	0	0	0	0	0	0	0	0	0	0	0	0	0	0	0	0	0	0	0	0	0	0	0	0
GRMZM2G527472	chr3	181173354	181173896	0	0	0	0	0	0	0	0	0	18.1621	24.4291	35.3078	0	0	0	0	0	0	0	0	0	20.6193	13.1946	32.3195
GRMZM2G147243	chr6	133196855	133200588	364.066	349.07	358.272	667.727	579.534	525.627	826.891	912.973	1007.05	611.098	569.772	516.755	292.251	268.238	305.93	644.611	456.454	409.52	552.171	585.972	659.27	441.9	436.896	326.74
GRMZM2G127067	chr1	86158353	86166764	416.531	358.613	321.955	357.659	300.709	335.556	358.1	361.605	354.942	338.763	365.696	312.434	338.871	440.303	434.921	349.061	376.611	362.349	286.957	352.567	285.818	379.133	275.46	254.756
GRMZM2G114998	chr4	155008617	155010960	0	0	0	25.5912	17.75	0	20.8977	8.71203	10.163	15.2558	18.6587	8.15628	0	0	0	17.167	14.393	0	0	0	0	10.5039	9.8059	0
AC205502.4_FG004	chr1	59467406	59469906	0	1.9811	5.25108	1.01343	4.81823	2.81924	1.71813	0	0	8.81964	8.68208	16.7492	0	1.19873	3.68344	0	0	5.21216	1.6759	3.0598	0	17.3917	7.22948	14.6958
GRMZM2G454511	chr2	7941242	7945500	0	0	0	0	0	0	0	0	0	0	0	0	0	0	0	0	0	0	0	0	0	3.60733	0	0
GRMZM5G876146	chr1	298734444	298737448	20.2716	23.7577	18.9781	29.3041	20.6663	27.0414	34.4363	21.3945	27.9003	30.061	35.8831	34.8403	20.3345	30.5523	14.6208	25.1728	21.9895	23.2032	21.5813	30.6708	29.35	22.2964	30.8248	25.3058
GRMZM2G080937	chr8	7977137	7982139	229.796	212.729	362.361	241.212	195.631	329.036	120.909	131.48	140.704	189.054	189.566	154.426	570.568	513.845	443.85	290.055	292.731	380.932	318.93	333.726	314.351	220.369	220.653	208.309
GRMZM2G127714	chr2	203058549	203064554	12.8992	17.0754	27.5147	13.7956	14.401	32.5967	13.863	12.0389	9.52977	43.4194	40.5749	35.7305	20.5753	14.6942	32.3459	22.8855	17.741	27.2021	14.372	8.47277	18.3377	46.0265	46.0394	72.8276
GRMZM2G303728	chr4	74919779	74922214	14.0089	20.4065	18.7307	0	0	4.31737	19.6321	21.1021	9.03576	10.2197	12.3357	17.3999	9.95828	16.0051	18.8162	0	3.88138	4.64548	19.9476	15.5652	12.9278	25.8005	9.89563	14.1583
GRMZM2G142834	chr2	102792792	102793500	18.5694	0	0	39.8145	28.7789	51.7034	0	0	0	0	0	0	0	0	0	33.277	34.6032	0	0	0	0	0	0	0
AC197697.3_FG001	chr2	76361429	76362131	0	0	0	0	0	0	0	0	0	0	0	0	0	0	0	0	0	0	0	0	0	0	0	0
GRMZM2G369445	chr2	222647755	222648525	0	0	0	0	0	0	0	0	0	0	0	0	0	0	0	0	0	0	0	0	0	0	0	0
GRMZM2G032304	chr3	139180224	139181698	0	0	0	0	0	0	0	0	0	0	0	0	0	0	0	0	0	0	0	0	0	0	0	0
GRMZM2G028054	chr8	171172056	171175888	6.4871	6.21047	26.3882	12.1298	11.0053	8.23978	9.01818	5.98891	7.47407	7.94826	12.368	6.25708	9.83048	10.9601	33.9327	10.755	11.491	15.3853	14.4172	10.1168	8.46462	11.1985	15.8097	32.2356
GRMZM2G132519	chr3	9705159	9707788	353.591	341.919	292.945	315.31	298.815	289.794	226.326	232.643	251.506	221.826	321.242	281.77	324.56	244.757	264.296	222.657	279.141	249.768	310.683	249.974	235.269	231.579	331.333	344.192
GRMZM2G138355	chr10	112203219	112206566	0	0	0	5.41202	0	0	0	0	0	0	0	0	0	0	0	0	0	0	0	0	0	0	0	0
GRMZM2G439422	chr4	182611472	182613026	0	0	0	0	0	0	0	0	0	0	0	0	0	0	0	0	0	0	0	0	0	0	0	0
GRMZM2G173649	chr10	124320398	124326366	178.857	210.173	130.566	232.651	186.486	216.121	158.729	186.556	186.521	219.218	185.921	168.364	216.913	136.069	130.401	183.158	169.707	147.245	185.204	175.545	122.167	206.989	178.379	180.266
GRMZM2G427937	chr7	168806884	168808961	0	0	0	0	0	0	0	0	0	0	0	0	0	0	14.3271	0	0	0	0	0	0	0	0	0
[truncated: 37,458 more rows]
