# Supplementary material for: Evidence for maternal control of seed size in maize from phenotypic and transcriptional analysis
Source: J Exp Bot. 2016 Jan 29;67(6):1907–17. doi: 10.1093/jxb/erw006 (PMC4783370; doi:10.1093/jxb/erw006)
Supplement: Supplementary Data [file supp_erw006_Supplementary_table_S3.xlsx]

## Sheet: DEGs list
14DAP (KLS vs KSS)	logFC	logCPM	PValue	FDR		17DAP (KLS vs KSS)	logFC	logCPM	PValue	FDR
GRMZM2G063536	-10.0911	9.13392	3.86157e-10	5.53637e-07		GRMZM2G046520	-8.96156	7.14667	4.74517e-49	1.08185e-44
GRMZM2G012928	-9.5452	7.71686	5.53955e-11	1.07656e-07		GRMZM2G002630	-8.29043	8.75464	6.08563e-13	5.3364e-10
GRMZM2G018193	-9.18372	6.90576	1.57997e-11	4.09405e-08		GRMZM2G007252	-7.79919	4.77228	5.38838e-13	5.20945e-10
GRMZM2G088365	-9.05184	8.74833	2.24706e-07	7.82146e-05		GRMZM2G156632	-7.36046	5.08495	8.34798e-10	3.39867e-07
GRMZM2G397687	-8.6861	12.5176	2.42621e-11	5.64948e-08		GRMZM2G052100	-6.74211	5.19295	6.51476e-09	2.06292e-06
GRMZM2G346897	-8.63143	12.6171	4.72296e-09	3.93372e-06		GRMZM2G472852	-6.61565	3.19693	1.88683e-15	3.58482e-12
GRMZM2G044104	-7.56441	7.31329	1.00963e-07	4.94491e-05		GRMZM2G012928	-6.25004	9.0455	9.78996e-09	2.82533e-06
GRMZM2G088273	-7.28826	5.38283	6.03068e-08	3.27073e-05		GRMZM2G004305	-6.24518	3.39357	2.37948e-17	6.78123e-14
AF546187.1_FG007	-7.19185	9.8948	1.01691e-07	4.94491e-05		GRMZM2G035944	-6.23736	2.27505	8.55153e-05	0.00594409
GRMZM2G052100	-6.81495	5.54488	3.35302e-08	2.00502e-05		GRMZM2G108008	-5.98682	2.03223	3.61875e-07	6.60032e-05
GRMZM2G012806	-6.73286	8.32319	8.44361e-11	1.51472e-07		GRMZM2G087079	-5.92821	1.97566	1.61877e-09	6.36316e-07
GRMZM2G388461	-6.63107	11.8119	1.79438e-06	0.000431409		GRMZM2G106445	-5.70713	2.05578	2.00144e-09	7.57597e-07
GRMZM2G088441	-6.54721	10.7608	1.59473e-06	0.000387403		GRMZM5G853717	-5.65522	1.71372	4.43183e-09	1.44345e-06
GRMZM2G353268	-6.45915	12.8052	4.3593e-08	2.42055e-05		GRMZM2G070378	-5.60261	3.72425	2.97875e-17	7.54583e-14
AF546187.1_FG001	-6.21887	9.83067	4.79242e-05	0.00588232		GRMZM2G386389	-5.54923	2.16532	9.46692e-05	0.00644288
GRMZM2G008913	-6.19867	11.7628	1.9837e-09	2.20295e-06		AC191050.3_FG003	-5.42901	5.48411	2.29603e-15	3.88705e-12
GRMZM2G044152	-6.19773	12.4484	1.01059e-06	0.000264809		GRMZM2G459568	-5.40784	1.76924	8.285e-09	2.51853e-06
GRMZM2G045387	-6.19081	11.6042	2.84741e-07	9.48635e-05		GRMZM2G430902	-5.4006	2.01873	2.96974e-08	6.90889e-06
GRMZM2G044625	-6.14134	13.5199	2.16032e-06	0.000479818		GRMZM2G119511	-5.37638	1.74737	1.89293e-07	3.75277e-05
GRMZM2G008341	-6.13538	12.2069	1.97312e-08	1.35339e-05		GRMZM2G173483	-5.28259	1.64941	4.85875e-06	0.000579972
GRMZM2G160739	-6.10529	13.1402	9.22334e-07	0.000247238		GRMZM2G063536	-5.27171	9.74615	2.82819e-20	1.07467e-16
GRMZM2G346895	-6.07154	11.4316	1.50607e-06	0.000373649		GRMZM2G053117	-5.2702	3.9289	1.02492e-08	2.88484e-06
GRMZM2G059620	-6.04456	13.3387	2.15561e-07	7.6168e-05		GRMZM2G583556	-5.22936	3.19827	6.8498e-09	2.11039e-06
GRMZM2G353272	-6.04321	12.3669	1.96306e-07	7.1643e-05		GRMZM2G067919	-5.17873	6.74176	9.62025e-21	5.4833e-17
GRMZM2G004305	-6.01745	3.58668	3.77595e-14	2.20147e-10		GRMZM2G416817	-5.12098	2.30523	2.35075e-09	8.37419e-07
GRMZM2G127379	-5.98843	2.61764	8.22064e-05	0.0090431		GRMZM2G177510	-4.96979	1.3632	3.82985e-07	6.78136e-05
GRMZM2G053120	-5.83689	12.1403	8.21062e-07	0.000232122		GRMZM2G035749	-4.96875	1.80514	8.21068e-08	1.76599e-05
GRMZM2G026939	-5.68954	11.242	1.85526e-07	7.149e-05		GRMZM2G429972	-4.96153	2.94541	0.000761906	0.0307644
AF546187.1_FG009	-5.64609	6.02058	2.31304e-09	2.45193e-06		GRMZM2G085845	-4.92004	2.10804	9.46869e-09	2.76765e-06
GRMZM2G404459	-5.60934	10.4816	3.71959e-06	0.000760918		GRMZM2G113761	-4.91616	3.0043	6.05781e-10	2.60589e-07
GRMZM2G138689	-5.55514	10.1513	1.3941e-08	1.04877e-05		GRMZM2G146745	-4.91003	1.93442	3.21006e-07	5.95009e-05
GRMZM2G025763	-5.26759	3.75564	2.70073e-06	0.000583182		GRMZM2G332280	-4.88225	1.27347	3.86576e-07	6.78136e-05
AC233863.1_FG001	-5.11686	2.04819	1.20268e-05	0.00196138		GRMZM2G557750	-4.7678	2.87194	2.19374e-08	5.49617e-06
GRMZM2G386389	-5.05601	2.43848	0.000543712	0.0364365		GRMZM2G175150	-4.70984	3.17575	0.0011063	0.0400699
GRMZM2G322819	-5.04575	5.94769	1.29851e-09	1.51413e-06		GRMZM2G451224	-4.67595	1.71415	4.1889e-07	7.23505e-05
GRMZM2G006290	-4.93793	2.48313	3.69983e-07	0.000119839		AC234160.1_FG003	-4.65247	2.43769	7.59174e-07	0.000114625
GRMZM2G700192	-4.93699	1.62438	1.15483e-05	0.00189661		GRMZM2G021614	-4.6437	1.68377	3.69153e-05	0.00302746
AF546188.1_FG003	-4.90806	6.6083	1.82591e-07	7.149e-05		GRMZM2G397687	-4.64254	13.9723	4.2235e-07	7.23997e-05
GRMZM2G430902	-4.88809	3.30964	1.6665e-08	1.21452e-05		GRMZM5G851051	-4.63732	1.05513	5.999e-06	0.000690764
GRMZM2G151516	-4.86398	1.83946	1.93193e-05	0.00278114		GRMZM2G374971	-4.61834	2.09877	2.0365e-08	5.15891e-06
GRMZM2G047763	-4.84414	1.56542	9.65221e-06	0.00165514		GRMZM2G399844	-4.61234	3.91503	1.95499e-10	9.68955e-08
GRMZM2G067919	-4.81344	6.16907	7.33195e-08	3.87462e-05		GRMZM2G114552	-4.58218	2.63851	1.27064e-06	0.00018335
AF546188.1_FG001	-4.80134	7.42653	6.66996e-07	0.000196899		GRMZM5G891371	-4.56314	3.00316	1.66563e-10	8.83135e-08
AC191050.3_FG003	-4.77444	4.82641	1.35724e-05	0.00218291		GRMZM2G054916	-4.56042	4.54399	0.00026597	0.0140693
GRMZM2G115773	-4.72731	1.71718	1.91518e-06	0.000455753		GRMZM2G067600	-4.51849	2.6744	8.04724e-06	0.000890626
GRMZM2G070378	-4.70939	3.94728	2.66473e-11	5.64948e-08		GRMZM2G701045	-4.49045	1.1557	0.000277009	0.0145185
GRMZM2G429972	-4.70887	3.14458	0.000751506	0.0452865		GRMZM2G027962	-4.47617	1.35862	1.78335e-06	0.000246415
GRMZM2G124274	-4.69162	1.88163	0.000736059	0.0448189		GRMZM2G301553	-4.44915	1.31222	5.35441e-06	0.000626027
AF546188.1_FG002	-4.66983	7.45179	2.67046e-07	9.02577e-05		GRMZM2G701047	-4.37853	1.05335	0.00034843	0.0173447
GRMZM2G055802	-4.66674	1.11682	1.02767e-05	0.00173777		GRMZM2G368663	-4.35233	1.24588	1.43009e-05	0.00139336
GRMZM2G123986	-4.66213	3.96899	1.70247e-05	0.00259499		GRMZM2G469955	-4.35122	1.23739	0.000187256	0.0108909
GRMZM2G336678	-4.62462	2.15305	2.52582e-05	0.00348548		GRMZM2G113039	-4.34788	1.02551	1.86296e-05	0.00171265
GRMZM2G091201	-4.52648	1.46858	0.000164624	0.0159967		GRMZM2G346897	-4.34199	13.9627	4.53384e-07	7.60051e-05
GRMZM2G053117	-4.52287	3.84973	6.88275e-07	0.000200641		GRMZM2G039463	-4.3355	2.32318	1.24509e-06	0.000180807
GRMZM2G583556	-4.45868	3.59961	2.85363e-06	0.000604995		GRMZM2G322953	-4.32041	5.61946	1.52252e-20	6.94237e-17
AF546188.1_FG005	-4.39091	13.0703	8.46639e-07	0.000235053		GRMZM2G081151	-4.31123	2.83235	1.43986e-08	3.86203e-06
GRMZM2G028393	-4.38703	7.08518	4.80133e-13	1.8662e-09		GRMZM2G373554	-4.30433	1.35534	8.28303e-06	0.000912294
AF546188.1_FG006	-4.37869	8.20665	5.08642e-07	0.000158161		GRMZM2G371375	-4.30326	1.20002	5.0585e-06	0.000597495
GRMZM5G830269	-4.3635	3.11901	8.6791e-07	0.000238124		GRMZM2G305446	-4.25168	4.86076	1.67199e-11	1.03026e-08
GRMZM2G078798	-4.29794	3.91265	3.45715e-07	0.000113555		GRMZM2G441903	-4.25149	1.88355	4.81549e-07	8.01374e-05
GRMZM2G051752	-4.25379	2.52783	5.38909e-07	0.000165367		GRMZM2G032528	-4.23425	0.402866	0.000273618	0.0144201
GRMZM5G866345	-4.23644	0.747217	0.000176302	0.0166459		GRMZM2G099420	-4.2063	0.379089	8.31923e-05	0.00581643
GRMZM2G179918	-4.23493	1.61999	2.40435e-05	0.00335759		GRMZM2G163154	-4.17591	2.62313	2.24646e-07	4.33901e-05
GRMZM2G358180	-4.22113	0.739293	0.000344067	0.0263082		GRMZM2G101545	-4.16659	1.25679	8.78421e-06	0.000949152
AF546188.1_FG007	-4.19907	13.0052	1.13972e-06	0.000295328		GRMZM2G088365	-4.15664	10.2421	0.000179188	0.0105837
GRMZM2G343317	-4.16546	0.917114	0.000321782	0.0255247		GRMZM2G156861	-4.14759	8.56637	1.53322e-16	3.49559e-13
GRMZM2G049675	-4.0808	3.77187	3.99407e-09	3.72583e-06		GRMZM2G141325	-4.12523	3.65451	1.0628e-11	7.12671e-09
AC204619.3_FG003	-4.04902	1.73721	4.68531e-05	0.00581202		GRMZM2G179918	-4.11543	1.64216	2.3523e-06	0.000308287
GRMZM2G141810	-4.03196	7.84961	1.81734e-07	7.149e-05		GRMZM2G026470	-4.09145	4.80932	3.71105e-18	1.20869e-14
GRMZM2G405519	-3.97389	1.69242	0.000218824	0.0198568		GRMZM2G074462	-4.05066	1.6828	2.47082e-06	0.000318261
GRMZM5G894582	-3.96298	2.2408	1.78902e-05	0.0026653		GRMZM2G361064	-4.02936	2.80969	2.5677e-08	6.20636e-06
GRMZM2G702522	-3.95957	1.55668	0.000157916	0.0154738		GRMZM2G096475	-4.02525	2.12981	9.57819e-05	0.0064992
GRMZM2G428518	-3.9411	6.94002	4.72785e-06	0.000918818		GRMZM2G392345	-4.01634	0.497729	3.82491e-05	0.00311444
GRMZM2G150962	-3.92999	1.63537	0.000250296	0.0216191		GRMZM5G882631	-4.01056	3.8523	1.01454e-11	7.06842e-09
GRMZM2G043498	-3.86187	1.78044	4.2625e-05	0.005432		GRMZM5G871727	-4.01056	3.8523	1.0231e-11	7.06842e-09
GRMZM2G325118	-3.86132	3.1458	0.000559677	0.0369752		GRMZM2G154628	-4.00553	0.70996	0.000132884	0.00839233
GRMZM2G120587	-3.7856	3.41356	0.000137735	0.0136686		GRMZM2G438386	-3.99651	2.29818	1.08917e-05	0.00112362
GRMZM5G854655	-3.75822	4.42249	4.26936e-09	3.80783e-06		GRMZM2G018193	-3.98652	8.36082	4.5902e-15	6.9768e-12
GRMZM2G112524	-3.72946	3.61526	1.94376e-08	1.35339e-05		GRMZM5G801949	-3.96983	2.41064	7.58018e-07	0.000114625
GRMZM2G030717	-3.72688	4.64033	2.30009e-06	0.000506041		GRMZM2G354867	-3.96718	3.95967	0.000738851	0.0302905
GRMZM2G125001	-3.7265	2.49806	0.000252703	0.0216665		GRMZM2G462433	-3.93975	1.69915	7.17225e-06	0.000809505
GRMZM2G108272	-3.71124	0.577742	0.000342012	0.0263082		GRMZM2G037265	-3.93294	4.91733	9.36868e-11	5.08563e-08
GRMZM2G445059	-3.6946	4.67017	0.000486485	0.033566		GRMZM2G152179	-3.92239	1.84765	0.000882087	0.0342019
GRMZM2G074914	-3.69148	3.10199	0.000749244	0.0452671		GRMZM2G430455	-3.91754	1.77271	0.000494073	0.0230355
GRMZM2G103452	-3.679	1.62567	0.000334243	0.0259802		GRMZM5G844329	-3.89063	1.53697	1.00332e-05	0.00105413
GRMZM5G891371	-3.67426	3.35919	6.56792e-07	0.000196372		GRMZM2G375159	-3.87147	0.805074	0.00012425	0.00795725
GRMZM2G016261	-3.66005	1.6457	0.000615507	0.0393267		GRMZM2G038449	-3.84795	0.770063	5.66084e-05	0.00430205
GRMZM2G032028	-3.65184	4.29034	3.10517e-05	0.00409128		GRMZM2G065928	-3.84506	2.88768	1.89163e-06	0.00025671
GRMZM2G147589	-3.63614	1.68896	0.000172719	0.0166446		GRMZM2G112524	-3.8426	4.14104	5.71236e-13	5.20945e-10
GRMZM2G073041	-3.61795	0.924865	0.000266933	0.0225548		GRMZM2G157760	-3.84168	2.40895	4.69709e-06	0.000569622
GRMZM2G127478	-3.61791	0.692888	0.00032889	0.0258251		GRMZM2G325118	-3.83767	6.7404	2.61332e-08	6.20636e-06
GRMZM2G095299	-3.61015	1.58694	5.8601e-05	0.00697263		GRMZM2G156599	-3.81476	1.21425	1.77697e-05	0.00166038
GRMZM2G085260	-3.58346	3.96632	1.54513e-05	0.00241839		GRMZM2G019356	-3.80625	2.17966	2.35945e-06	0.000308287
GRMZM2G448161	-3.57929	3.10376	1.58582e-05	0.00246553		GRMZM5G894200	-3.79104	0.906448	3.68914e-05	0.00302746
GRMZM2G305446	-3.57772	1.83393	0.000366809	0.027684		GRMZM2G094510	-3.79055	0.741157	9.19289e-05	0.00635118
GRMZM2G156861	-3.54756	8.93831	7.47644e-08	3.87462e-05		GRMZM5G894582	-3.7808	1.30385	5.51601e-05	0.00420601
GRMZM2G416817	-3.54224	1.38907	0.000233481	0.02047		GRMZM2G151516	-3.76513	1.81981	0.000125901	0.00804035
GRMZM2G130356	-3.51527	2.93664	4.4711e-06	0.000883648		GRMZM2G181362	-3.72765	8.7891	2.06623e-12	1.62441e-09
GRMZM2G450705	-3.50785	2.38757	0.00046213	0.0324618		GRMZM2G181607	-3.71875	1.57833	3.91622e-05	0.00316616
GRMZM2G064845	-3.49096	2.81114	1.06479e-05	0.00176114		GRMZM2G099984	-3.71733	3.8862	1.89495e-10	9.60064e-08
GRMZM2G142802	-3.45163	5.71816	9.09898e-12	2.65247e-08		GRMZM2G039166	-3.71456	3.22705	2.10297e-06	0.000280384
GRMZM2G453296	-3.44813	2.55798	0.000201496	0.0186472		GRMZM2G171096	-3.712	1.66589	2.74209e-05	0.00235913
GRMZM2G383052	-3.44102	2.45604	0.000420714	0.0301891		GRMZM5G868324	-3.70681	3.46612	2.69856e-05	0.00233933
GRMZM5G868324	-3.43752	3.57426	0.000701223	0.0436086		GRMZM2G333408	-3.70119	1.27414	0.000117347	0.00762223
GRMZM2G469955	-3.43138	1.46678	0.000382848	0.0282817		GRMZM2G075315	-3.67873	1.81083	1.13058e-05	0.00114054
GRMZM5G882631	-3.40569	3.64309	1.10256e-07	4.94713e-05		GRMZM2G453296	-3.67021	2.22005	4.96353e-05	0.00383605
GRMZM5G871727	-3.40569	3.64309	1.10309e-07	4.94713e-05		GRMZM2G131155	-3.66793	0.199002	0.000196971	0.011255
GRMZM2G081151	-3.39901	2.67902	1.66852e-05	0.00255997		GRMZM2G088273	-3.64428	6.48207	6.46198e-09	2.06292e-06
GRMZM2G181362	-3.39519	7.77044	3.8335e-09	3.72504e-06		GRMZM2G117956	-3.64036	5.109	7.98633e-15	1.138e-11
GRMZM2G026641	-3.39321	3.45269	2.10275e-06	0.000475719		GRMZM2G030669	-3.63949	2.30378	9.3261e-05	0.00638718
GRMZM2G126048	-3.38028	3.46865	1.56242e-06	0.000383549		GRMZM2G439246	-3.63943	0.392882	0.00020081	0.0114171
GRMZM2G093359	-3.36621	4.91677	7.82313e-10	9.60228e-07		GRMZM2G410152	-3.6373	1.73895	0.000578355	0.0254554
GRMZM2G474534	-3.34602	2.14737	0.00065742	0.041437		GRMZM2G307892	-3.62413	2.85176	1.55932e-06	0.000220813
AC206941.2_FG002	-3.3395	2.78194	0.000759528	0.0453592		GRMZM2G079440	-3.62301	2.14969	7.37856e-05	0.00524062
GRMZM2G035134	-3.33237	1.64088	0.000187242	0.0174667		GRMZM5G881294	-3.61032	1.86125	0.000526766	0.0237402
GRMZM2G312091	-3.31611	1.91459	0.000117555	0.0119716		GRMZM2G455122	-3.61032	1.86125	0.000526888	0.0237402
GRMZM2G328356	-3.30645	0.997418	0.000548619	0.0365552		GRMZM2G119783	-3.6025	0.734901	0.000110479	0.00734346
GRMZM2G345619	-3.30287	3.45299	0.000790916	0.0470534		GRMZM2G104484	-3.60059	0.904766	9.34452e-05	0.00638718
GRMZM5G801949	-3.29557	1.91482	0.000613805	0.0393267		GRMZM2G312091	-3.58234	2.29834	0.000178555	0.0105737
GRMZM2G157505	-3.2952	3.38657	0.000124608	0.012543		GRMZM2G028393	-3.5811	7.76303	1.88313e-14	2.25965e-11
GRMZM2G099984	-3.27989	3.19708	2.58686e-06	0.000563814		GRMZM5G869501	-3.55623	2.98597	8.29429e-05	0.00581643
AC212394.4_FG010	-3.27349	2.69131	3.12812e-05	0.00409837		GRMZM2G456757	-3.53686	2.53519	0.000340453	0.0170969
GRMZM2G052266	-3.25558	7.38605	1.19368e-07	5.06144e-05		GRMZM2G313529	-3.52533	0.988667	0.000242296	0.0130517
GRMZM2G421256	-3.25309	3.81522	1.9661e-07	7.1643e-05		GRMZM2G020666	-3.52533	0.988667	0.000242726	0.0130517
GRMZM2G305096	-3.25304	1.48638	0.000222067	0.0199409		GRMZM2G350225	-3.52485	1.83207	1.59367e-05	0.00152664
GRMZM5G845775	-3.2466	2.17865	7.42122e-05	0.00832069		GRMZM2G305096	-3.51564	1.41667	4.38662e-05	0.00342502
GRMZM2G097132	-3.23138	1.43516	0.000512635	0.0348251		GRMZM2G453320	-3.51515	-0.201667	0.000959548	0.0362309
GRMZM2G062632	-3.23137	1.43516	0.000513693	0.0348251		GRMZM2G050177	-3.506	3.73504	1.00515e-06	0.000149781
GRMZM2G080168	-3.21905	1.45051	0.000482624	0.0333984		GRMZM2G089549	-3.49833	1.59836	0.000112142	0.00743234
GRMZM2G464772	-3.20637	1.47078	0.000861469	0.0499759		GRMZM2G085538	-3.49043	3.26589	4.15194e-05	0.00327544
GRMZM5G894200	-3.19687	1.12599	0.000825766	0.048508		GRMZM2G161274	-3.48322	5.33462	7.59936e-05	0.0053648
GRMZM2G034843	-3.15264	1.75148	0.000263936	0.0223827		GRMZM2G031904	-3.48178	2.79995	7.26124e-07	0.000111857
GRMZM2G161274	-3.15217	5.16324	4.95994e-07	0.000156312		GRMZM2G450233	-3.48174	2.56109	2.8893e-06	0.000364314
GRMZM2G023872	-3.07599	5.78824	2.65847e-08	1.67563e-05		GRMZM2G310569	-3.47827	1.04758	0.00128951	0.0445447
GRMZM2G462433	-3.04752	1.41961	0.000840045	0.0490994		GRMZM2G108272	-3.47721	0.449537	0.000299462	0.0155169
GRMZM2G416708	-3.01895	1.89814	0.000760493	0.0453592		GRMZM2G103983	-3.47459	2.26388	3.36802e-05	0.00281273
GRMZM2G032218	-2.99372	4.71544	0.00011719	0.0119716		AC212394.4_FG010	-3.45546	2.3559	8.96832e-06	0.000959947
GRMZM2G043813	-2.98989	2.19715	0.000707474	0.0436482		GRMZM2G139886	-3.45444	3.05409	2.25462e-05	0.00200793
GRMZM2G419024	-2.98518	2.21575	0.000286819	0.0238889		GRMZM2G036388	-3.42951	0.409188	0.000422449	0.020234
GRMZM2G064775	-2.96721	2.77554	0.000528923	0.0356504		GRMZM5G893603	-3.42803	0.578004	0.000432423	0.0205821
GRMZM2G089549	-2.96515	2.43718	0.000346477	0.0264058		GRMZM5G881649	-3.42238	2.73579	3.53429e-05	0.00294082
GRMZM2G078389	-2.95258	2.33487	0.000251795	0.0216665		AC196090.3_FG006	-3.42149	2.06567	8.56931e-06	0.000930342
GRMZM2G037411	-2.92534	3.94198	2.56471e-05	0.00349775		AF546187.1_FG007	-3.4169	11.7919	2.71516e-09	9.23924e-07
GRMZM2G124357	-2.89214	1.79455	0.00085384	0.0496568		GRMZM2G018793	-3.414	0.715924	0.000975892	0.0366123
GRMZM2G413253	-2.87987	2.72149	0.000216802	0.0197856		GRMZM2G419024	-3.40928	1.73691	1.85903e-05	0.00171265
GRMZM2G427369	-2.87215	3.63739	6.89309e-05	0.0079189		GRMZM2G315401	-3.40674	0.855045	0.000182466	0.0106668
GRMZM5G822438	-2.86331	2.42993	0.000382421	0.0282817		GRMZM2G086590	-3.39938	1.40156	0.00011977	0.00773553
GRMZM2G010154	-2.84523	2.22791	0.000381435	0.0282817		GRMZM2G574534	-3.39371	-0.297921	0.00128273	0.0444693
GRMZM2G143029	-2.84249	2.20851	0.00043923	0.0312295		GRMZM2G130528	-3.39023	6.07792	4.06196e-11	2.27436e-08
GRMZM2G060429	-2.83499	10.7167	4.30777e-05	0.00545986		GRMZM2G445311	-3.38785	1.55793	0.00125553	0.0439032
GRMZM2G037327	-2.83166	6.5514	1.25424e-06	0.000321429		GRMZM2G044132	-3.37736	2.56932	0.000556434	0.024666
GRMZM2G157760	-2.81914	2.81913	0.000109718	0.0114229		GRMZM5G806182	-3.37736	2.56932	0.000557174	0.024666
GRMZM2G474459	-2.81202	3.71988	0.000111591	0.0114644		GRMZM2G012806	-3.36467	8.97564	3.35329e-08	7.64517e-06
GRMZM2G423863	-2.80622	4.62932	0.000447457	0.0316216		GRMZM2G100822	-3.35813	4.21684	0.000492711	0.0230191
GRMZM2G124353	-2.80525	8.3002	1.9779e-06	0.000461265		GRMZM2G077546	-3.35259	2.7444	2.37365e-06	0.000308287
GRMZM2G423898	-2.79222	4.61714	0.000497504	0.0342251		GRMZM2G131409	-3.33846	2.64417	0.000652886	0.0276675
GRMZM2G427404	-2.77195	3.18567	0.000223873	0.0200037		GRMZM2G345619	-3.33362	3.27955	6.82261e-05	0.00489146
GRMZM2G502560	-2.75338	4.41353	0.000173964	0.0166459		GRMZM2G030862	-3.33184	0.525213	0.00137743	0.0466627
GRMZM2G077546	-2.7372	3.21248	0.000296648	0.0244457		GRMZM2G147589	-3.32313	1.61299	0.000185367	0.0108087
GRMZM2G036448	-2.71797	3.69783	0.000315919	0.025318		GRMZM5G830269	-3.32272	2.77138	2.72294e-05	0.00235152
AC187262.4_FG007	-2.71489	4.20521	0.000573277	0.0373446		GRMZM2G127147	-3.32202	4.49666	8.63518e-09	2.5568e-06
GRMZM2G146283	-2.71319	6.50003	8.7258e-06	0.00151861		GRMZM2G395114	-3.31532	2.34402	4.88639e-06	0.000580233
GRMZM2G163154	-2.7012	2.46236	0.000335321	0.0259802		GRMZM2G162783	-3.31381	0.326746	0.000495368	0.0230488
GRMZM2G457699	-2.70032	2.47568	0.000502611	0.0343736		GRMZM5G845775	-3.30163	1.98868	5.18175e-05	0.00399117
GRMZM2G130528	-2.68946	6.45583	3.2486e-06	0.000676434		GRMZM2G340955	-3.29624	0.76072	0.000205276	0.0116192
GRMZM2G108259	-2.67293	3.52906	0.000710243	0.0437034		GRMZM2G126261	-3.29572	3.77665	1.57769e-05	0.00151771
GRMZM2G108251	-2.67154	3.06711	0.000536225	0.0360383		GRMZM2G093595	-3.29025	0.48885	0.000717644	0.0296943
GRMZM2G026470	-2.64361	4.58818	4.90209e-06	0.000937063		GRMZM2G353268	-3.28927	14.1001	2.38689e-15	3.88705e-12
GRMZM2G405476	-2.64156	2.83383	0.000733613	0.0447869		GRMZM2G472187	-3.28161	0.0950267	0.000854472	0.0338214
GRMZM2G326116	-2.64113	4.20591	0.000236415	0.0205734		GRMZM2G127379	-3.28048	2.17192	0.000352066	0.0174116
GRMZM2G040121	-2.62949	3.82825	0.000402689	0.0291649		GRMZM5G888791	-3.2794	4.40814	7.90324e-10	3.27611e-07
GRMZM2G357660	-2.5844	3.49214	7.0941e-05	0.00807032		GRMZM2G407146	-3.27528	1.64778	0.000704718	0.0293727
GRMZM2G056629	-2.52827	5.30684	0.000214999	0.0197401		GRMZM2G328171	-3.27227	2.07349	5.79664e-05	0.00436164
GRMZM2G003225	-2.49572	3.52695	7.04234e-05	0.0080507		GRMZM2G053206	-3.26708	4.42635	9.09239e-08	1.93736e-05
GRMZM2G102183	-2.4715	3.98035	9.70408e-05	0.0103337		GRMZM5G879749	-3.26371	1.28306	0.000143771	0.00878779
GRMZM2G103382	-2.46676	3.51374	9.84442e-05	0.0103883		GRMZM5G851266	-3.26123	2.24865	3.66962e-05	0.00302746
GRMZM2G122228	-2.46454	4.32382	0.000465303	0.0325865		GRMZM2G115905	-3.2554	0.849724	0.000669848	0.0283337
GRMZM2G103647	-2.46399	5.08953	2.12147e-06	0.000475719		GRMZM2G044104	-3.25431	8.39924	1.01891e-13	1.10619e-10
GRMZM2G142693	-2.4591	5.56915	3.94986e-05	0.00511749		GRMZM2G072322	-3.24569	0.424716	0.000715776	0.0296709
GRMZM2G174834	-2.44545	4.27149	6.45411e-05	0.00748838		GRMZM2G081464	-3.23668	3.60842	1.58171e-08	4.1932e-06
GRMZM2G031613	-2.38318	6.03402	0.00012478	0.012543		GRMZM2G065635	-3.23437	0.0717844	0.000996459	0.0371214
GRMZM2G141382	-2.3643	4.49614	0.000386855	0.0284601		GRMZM2G088441	-3.23028	11.8055	1.73635e-08	4.49852e-06
GRMZM2G013398	-2.33866	3.76274	0.000394154	0.0288152		GRMZM2G425249	-3.22834	2.88317	0.000941877	0.0359095
GRMZM2G141325	-2.33851	4.34075	4.26223e-05	0.005432		GRMZM2G097641	-3.22726	2.78115	4.25421e-05	0.00334454
GRMZM2G138727	-2.29357	13.5425	0.000334323	0.0259802		GRMZM2G007151	-3.22656	3.7443	1.12784e-07	2.35905e-05
GRMZM2G105644	-2.28261	3.86352	0.000620309	0.0395252		GRMZM2G179147	-3.21845	2.26954	0.000328002	0.016618
GRMZM2G031837	-2.26337	4.70337	1.42292e-05	0.00224215		GRMZM2G387828	-3.21604	1.43056	0.000211847	0.011838
GRMZM5G839920	-2.2582	3.46121	0.000293518	0.0242735		AC217415.3_FG004	-3.21419	1.06092	0.000498803	0.0230557
GRMZM2G001421	-2.24431	3.71776	0.000570395	0.0373446		GRMZM2G099340	-3.21327	5.50929	0.00102509	0.0377176
GRMZM2G322953	-2.23105	4.23857	3.08768e-05	0.00409128		GRMZM2G379563	-3.19519	1.29032	0.000523122	0.023664
GRMZM2G126900	-2.22364	5.64335	4.83588e-07	0.00015449		GRMZM2G070375	-3.19201	1.20072	0.000558663	0.024684
GRMZM2G130062	-2.2075	8.24959	0.000300629	0.0246865		GRMZM2G129865	-3.1917	3.41138	0.000520371	0.0235864
GRMZM2G170552	-2.19736	4.41068	7.29517e-05	0.00825877		GRMZM2G069511	-3.18934	1.31826	0.00137271	0.0465721
GRMZM2G159013	-2.14286	5.40683	4.27531e-06	0.000859522		GRMZM2G064845	-3.18819	2.7744	1.01288e-05	0.0010593
GRMZM2G418160	-2.13179	3.41954	0.000820385	0.0483136		GRMZM2G103881	-3.18457	1.44517	0.000347068	0.0173147
AC202435.3_FG003	-2.11764	4.03964	0.000152812	0.0150368		GRMZM2G323888	-3.18305	0.212404	0.000864488	0.0339234
GRMZM2G161780	-2.10381	5.83507	6.23477e-06	0.00115398		GRMZM2G038519	-3.1827	0.385795	0.000641001	0.0273162
GRMZM2G093947	-2.09881	5.38908	0.000450947	0.031772		GRMZM2G049798	-3.1826	0.541298	0.000876247	0.0341565
GRMZM2G113967	-2.08737	6.14358	6.78706e-05	0.0078357		GRMZM2G353024	-3.16568	1.03637	0.00124524	0.0436773
GRMZM2G139786	-2.07889	4.18857	0.000246422	0.0213636		GRMZM2G034876	-3.15582	1.00564	0.000212376	0.0118385
GRMZM2G066248	-2.07202	4.43248	0.000678261	0.0422934		GRMZM2G126048	-3.15377	3.68187	3.86674e-07	6.78136e-05
GRMZM2G123178	-2.07202	4.43248	0.000678254	0.0422934		GRMZM2G100747	-3.15057	1.47199	0.000901587	0.0348394
GRMZM2G066469	-2.06152	4.71575	0.000128054	0.0128169		GRMZM2G154442	-3.14467	2.0323	0.000811832	0.0325289
GRMZM2G702490	-1.97488	6.62881	0.000101912	0.0106578		GRMZM2G177862	-3.13713	2.53351	0.00147658	0.048931
GRMZM2G083847	-1.93236	4.76434	9.27661e-05	0.0100157		GRMZM2G412848	-3.12723	1.5817	0.000280689	0.0146776
GRMZM2G012690	-1.89184	6.52684	3.70182e-05	0.00482292		GRMZM5G866099	-3.12147	2.012	0.000884274	0.0342285
GRMZM2G008607	-1.88534	6.81196	0.000724587	0.0444687		GRMZM2G181456	-3.10849	1.53028	0.000337038	0.0170003
GRMZM2G086294	-1.86976	11.0426	0.000612383	0.0393267		GRMZM2G042692	-3.09931	2.68572	7.51354e-06	0.000835616
GRMZM2G123495	-1.79954	4.87651	0.000220559	0.0199366		GRMZM2G134334	-3.08542	0.299412	0.00118888	0.0423519
GRMZM2G410916	-1.72217	7.26257	0.000174919	0.0166459		GRMZM2G126900	-3.08286	6.50885	1.30383e-14	1.65145e-11
GRMZM5G868679	-1.64124	4.94976	0.000469931	0.03273		GRMZM2G166944	-3.08049	3.85145	1.41115e-06	0.00020108
GRMZM2G037614	-1.62103	5.48784	0.000606658	0.0391908		GRMZM2G086573	-3.07356	1.88333	0.000118788	0.00769389
GRMZM2G147268	-1.58519	5.1167	0.000755663	0.0453592		GRMZM2G063733	-3.05629	3.48291	5.35935e-07	8.85063e-05
GRMZM2G012119	-1.57768	5.51372	0.000369842	0.0277553		GRMZM2G049915	-3.0543	6.30666	0.000192789	0.0111115
GRMZM2G159956	-1.55642	5.60561	0.000545363	0.0364424		GRMZM2G391741	-3.04592	2.41467	0.000554357	0.024666
GRMZM2G157679	1.60012	5.20273	0.000707125	0.0436482		GRMZM2G418160	-3.03667	3.65105	2.76648e-08	6.50236e-06
GRMZM2G017110	1.701	6.53967	0.00051962	0.0351248		GRMZM2G026641	-3.03568	3.7302	2.45054e-07	4.65583e-05
GRMZM5G819302	1.71105	7.51916	0.000572993	0.0373446		GRMZM2G093359	-3.01571	4.56671	2.05621e-10	9.97435e-08
GRMZM2G147014	1.71563	5.92031	0.00051224	0.0348251		GRMZM2G388461	-3.01427	12.6425	4.30387e-07	7.32269e-05
GRMZM2G060647	1.71606	7.5502	0.000552611	0.036612		GRMZM2G162481	-3.00803	1.24713	0.000398434	0.0192747
GRMZM2G150688	1.71657	5.4334	9.79491e-05	0.0103831		GRMZM2G103452	-2.994	1.05215	0.000427501	0.0204331
GRMZM2G140328	1.71702	6.15154	0.000370134	0.0277553		GRMZM5G842165	-2.99069	0.517074	0.00070099	0.029293
GRMZM2G006745	1.73624	4.90846	0.000211203	0.0194682		GRMZM2G449709	-2.98129	1.30023	0.000257274	0.0137047
GRMZM2G166159	1.73663	4.6129	0.000447213	0.0316216		GRMZM2G177458	-2.97979	0.944347	0.000853671	0.0338214
GRMZM2G427090	1.79004	4.4382	0.000849023	0.0495002		GRMZM2G419782	-2.97563	3.98664	8.4962e-09	2.54875e-06
GRMZM2G126302	1.86571	5.90462	0.000383218	0.0282817		GRMZM2G032028	-2.97376	3.82547	6.61766e-05	0.00481036
GRMZM2G002121	1.86638	4.65518	0.000175698	0.0166459		GRMZM2G410916	-2.97096	6.77209	1.98636e-14	2.26435e-11
GRMZM2G029079	1.89664	4.13078	0.000656264	0.041437		GRMZM2G078798	-2.9657	5.37262	1.17594e-05	0.00117589
GRMZM2G063756	1.91668	5.29189	6.01436e-05	0.00704829		GRMZM2G427620	-2.95737	1.12915	0.000762397	0.0307644
GRMZM5G843972	1.92572	5.86294	0.000306072	0.0249151		GRMZM2G143050	-2.95447	1.72747	0.000193623	0.0111194
GRMZM2G063238	1.92817	4.5172	0.000284763	0.0238028		GRMZM2G346895	-2.9536	12.6077	1.48223e-09	5.92866e-07
GRMZM2G141473	1.9406	7.4953	5.06905e-05	0.00612514		GRMZM2G444115	-2.95184	1.10187	0.000624805	0.0268772
GRMZM2G069651	2.04062	8.17783	0.000476403	0.033066		GRMZM2G024996	-2.95169	5.59295	6.72464e-05	0.00483644
GRMZM2G016439	2.04743	6.52487	0.000570058	0.0373446		GRMZM2G078389	-2.9474	1.91339	0.000207996	0.0116801
GRMZM2G433854	2.05536	4.27456	0.000259749	0.0221081		GRMZM2G044625	-2.94571	14.7794	3.0882e-08	7.1119e-06
GRMZM2G024668	2.0641	9.36321	0.000756644	0.0453592		GRMZM2G044174	-2.93292	2.64311	0.000364236	0.0178585
GRMZM2G028218	2.07093	6.21017	2.10573e-05	0.00298964		GRMZM2G049349	-2.9248	2.61069	0.000308627	0.0158477
GRMZM2G150952	2.07908	6.04796	2.458e-05	0.00341208		GRMZM2G043813	-2.92091	1.22812	0.001051	0.038513
GRMZM2G354746	2.09288	4.04574	0.000321394	0.0255247		GRMZM2G098750	-2.91311	2.45698	4.46489e-05	0.00347423
GRMZM2G088627	2.09386	5.95741	4.26679e-06	0.000859522		GRMZM2G154678	-2.9091	1.76042	0.000370006	0.0180637
GRMZM2G002910	2.11102	4.88045	2.11522e-05	0.00298964		GRMZM2G073034	-2.90329	2.63004	0.000610135	0.0265467
GRMZM2G105364	2.11905	5.67808	8.0621e-05	0.00891072		GRMZM2G045387	-2.89873	12.7708	2.61569e-09	9.03563e-07
GRMZM2G016281	2.1277	3.93056	0.000271667	0.022872		GRMZM2G029243	-2.89702	2.52539	0.000192997	0.0111115
GRMZM2G063025	2.13259	3.75612	0.000311511	0.0251376		GRMZM2G418956	-2.8942	0.54872	0.0014835	0.0489468
GRMZM2G017966	2.14564	6.77298	0.00043606	0.0311943		GRMZM2G034668	-2.89377	1.8527	0.000741353	0.0302905
GRMZM2G175101	2.16665	5.72177	1.02831e-05	0.00173777		GRMZM2G060210	-2.88857	2.8766	4.07345e-05	0.00322468
GRMZM2G017894	2.16667	3.8638	0.000164591	0.0159967		GRMZM5G839920	-2.8857	3.45703	1.92476e-06	0.00025966
GRMZM2G044194	2.16983	5.32518	8.63981e-06	0.00151496		GRMZM2G127648	-2.8853	1.54287	0.000449963	0.0212836
GRMZM2G358381	2.18553	4.31056	0.000279169	0.0234191		GRMZM2G157505	-2.88386	3.8159	0.00141789	0.0475701
GRMZM2G136771	2.18825	4.78259	0.000101764	0.0106578		GRMZM5G804658	-2.87662	2.07027	0.00017353	0.0104114
GRMZM2G369839	2.19019	5.36187	4.8214e-06	0.000929254		GRMZM2G107570	-2.86639	2.35631	0.000129631	0.0082555
GRMZM2G114672	2.19077	4.59853	2.28173e-05	0.00320555		GRMZM5G892973	-2.85941	2.26241	0.000206182	0.0116192
GRMZM2G152655	2.19482	9.2727	8.56771e-05	0.0093368		GRMZM2G093404	-2.85033	1.54856	0.00123925	0.0436514
GRMZM2G147399	2.23023	4.64892	5.06324e-05	0.00612514		GRMZM2G099666	-2.84226	5.59839	6.33971e-10	2.67665e-07
GRMZM2G093346	2.23393	6.9824	1.46914e-06	0.000372411		GRMZM2G124357	-2.82522	1.42854	0.000642672	0.0273363
GRMZM2G055621	2.23411	5.05717	1.79304e-05	0.0026653		GRMZM2G084389	-2.81996	2.11476	0.000144621	0.00881606
GRMZM2G055594	2.23411	5.05717	1.79431e-05	0.0026653		GRMZM2G457346	-2.8165	1.47396	0.000748702	0.0305361
GRMZM5G867185	2.23795	4.81768	0.00028918	0.0239999		GRMZM2G142802	-2.80376	5.90807	2.18463e-09	8.03345e-07
GRMZM2G093731	2.24206	4.15975	0.000225823	0.0200244		GRMZM2G102183	-2.80344	5.1649	0.000556495	0.024666
GRMZM2G323182	2.25775	6.7748	8.97345e-07	0.000243337		GRMZM2G140223	-2.80301	1.72697	0.0010148	0.0376121
GRMZM2G137707	2.25782	3.93202	0.000141443	0.0139771		GRMZM2G171466	-2.80182	0.496204	0.00145223	0.0483349
GRMZM2G016068	2.25789	6.20054	9.66797e-05	0.0103337		GRMZM2G420407	-2.80137	3.16685	7.42819e-06	0.000832995
GRMZM2G045550	2.25789	6.20054	9.6608e-05	0.0103337		GRMZM2G044152	-2.79647	13.5476	5.34246e-10	2.38829e-07
GRMZM2G073567	2.27423	5.84611	6.33824e-05	0.00739071		GRMZM2G420448	-2.79466	3.14291	9.44436e-06	0.0010015
GRMZM2G025977	2.27698	3.90411	7.47408e-05	0.00833985		GRMZM2G160739	-2.77937	14.3287	4.59727e-12	3.49377e-09
GRMZM2G118610	2.29031	4.06196	0.000362449	0.0275331		GRMZM2G177915	-2.77762	1.13732	0.00111315	0.04022
GRMZM2G090689	2.31358	3.26858	0.00033497	0.0259802		GRMZM2G097667	-2.77601	1.38721	0.000813791	0.0325502
GRMZM2G081536	2.32013	3.56345	0.000176001	0.0166459		GRMZM2G059620	-2.77213	14.6612	1.10729e-11	7.21287e-09
GRMZM2G350312	2.35107	3.98205	4.00485e-05	0.00516006		GRMZM2G053120	-2.75483	13.514	1.87316e-10	9.60064e-08
AC205725.3_FG010	2.35778	4.41212	0.000364887	0.0276284		GRMZM2G414639	-2.7516	1.79822	0.000399037	0.0192747
AC197705.4_FG001	2.37658	6.58505	0.000111479	0.0114644		AF546187.1_FG001	-2.74492	11.2526	2.59937e-06	0.000331078
GRMZM2G099353	2.38528	5.58	1.9961e-05	0.00285589		GRMZM2G060986	-2.7402	3.53883	4.00163e-05	0.00320116
GRMZM2G039886	2.39625	5.874	1.3537e-05	0.00218291		GRMZM2G056629	-2.73041	5.25827	6.44827e-05	0.00475322
GRMZM2G071808	2.40283	3.86159	4.514e-05	0.00565973		GRMZM2G353272	-2.72669	13.7043	4.09004e-11	2.27436e-08
GRMZM2G006753	2.46376	4.275	4.62039e-06	0.00090548		GRMZM2G037452	-2.70725	2.92721	0.000414202	0.0198808
GRMZM2G437827	2.46681	3.44423	0.000373268	0.0279006		GRMZM2G096877	-2.7072	2.8211	4.07074e-05	0.00322468
GRMZM2G029087	2.46856	6.5136	0.000231899	0.020408		GRMZM5G874697	-2.69161	1.66047	0.00105934	0.0387049
GRMZM2G047479	2.47655	5.34647	0.0003198	0.0255247		GRMZM2G036448	-2.68878	3.629	0.000617832	0.0267286
GRMZM2G310431	2.50472	9.38435	0.000577729	0.0375299		GRMZM5G873681	-2.68654	3.03237	1.61133e-05	0.0015371
GRMZM2G013524	2.51375	4.07106	8.188e-06	0.00145355		GRMZM2G445791	-2.68196	3.80282	1.75277e-06	0.000243668
GRMZM5G898471	2.51381	5.69059	4.97609e-06	0.000943474		GRMZM2G097854	-2.67306	2.59232	0.000235436	0.0127499
GRMZM2G042040	2.51652	6.55029	1.05005e-07	4.94713e-05		GRMZM2G368861	-2.64126	5.59782	1.70164e-08	4.45926e-06
GRMZM2G084407	2.52483	4.38103	0.000674972	0.0422934		GRMZM2G055699	-2.6224	3.79431	0.00144694	0.0482292
GRMZM2G039538	2.59179	6.78696	6.00569e-05	0.00704829		GRMZM2G020508	-2.61511	2.75553	0.000108105	0.0072428
GRMZM2G150356	2.60349	6.79225	2.35861e-08	1.52792e-05		GRMZM2G349895	-2.61138	2.72635	6.66063e-05	0.00481036
GRMZM2G029385	2.61333	3.78909	1.60258e-05	0.00247509		GRMZM2G093276	-2.60189	2.88421	0.000736295	0.0302493
GRMZM2G128832	2.62082	5.5258	2.01951e-07	7.24568e-05		GRMZM5G810727	-2.59415	3.5329	6.59937e-05	0.00481036
GRMZM2G058655	2.6337	2.60005	0.000839544	0.0490994		GRMZM2G050561	-2.58379	3.95739	0.00123903	0.0436514
GRMZM2G034862	2.63494	3.74907	0.000470158	0.03273		GRMZM5G854655	-2.57946	4.17396	6.08729e-07	9.70519e-05
GRMZM2G007729	2.66044	8.17247	0.000236426	0.0205734		GRMZM2G037284	-2.57481	4.87583	7.45344e-06	0.000832995
GRMZM2G448213	2.66818	4.11861	0.000323637	0.0255848		GRMZM2G004748	-2.57476	3.50124	6.4908e-05	0.00475832
GRMZM2G465430	2.67168	5.4521	0.000225271	0.0200244		GRMZM2G042506	-2.55266	2.15673	0.00070969	0.0294848
GRMZM2G075921	2.7265	3.22523	0.000667897	0.0419839		GRMZM5G874091	-2.54601	1.54538	0.00101707	0.0376121
AC205057.3_FG004	2.7398	3.58784	0.000731155	0.044754		GRMZM2G010154	-2.53964	1.84537	0.000600118	0.0262109
GRMZM2G099454	2.76401	6.19146	0.000312617	0.0251398		GRMZM2G135019	-2.52518	2.79857	0.00132354	0.0453085
GRMZM2G370915	2.80675	4.68505	4.25133e-08	2.41818e-05		GRMZM2G041714	-2.52066	3.66228	4.58619e-06	0.000562153
GRMZM2G108410	2.82826	2.31686	0.000437802	0.0312232		GRMZM5G887389	-2.51586	2.26713	0.000345802	0.0172893
GRMZM2G301485	2.88293	2.42166	0.000306618	0.0249151		GRMZM2G078876	-2.48758	4.7108	1.59454e-07	3.24589e-05
GRMZM2G088053	2.88397	2.82747	7.3638e-05	0.00829619		GRMZM2G114575	-2.48745	2.65408	0.00018056	0.0106094
GRMZM2G020761	2.88741	2.90303	0.0001778	0.0167196		GRMZM2G012233	-2.48367	2.99447	0.000123582	0.00793677
GRMZM2G151425	2.91211	3.12839	0.00040465	0.0292163		GRMZM2G037255	-2.46748	2.26064	0.000546154	0.0244152
GRMZM2G092968	2.92595	3.96476	6.41823e-07	0.000194389		GRMZM2G152135	-2.46719	5.06163	1.94314e-05	0.00177918
GRMZM2G140994	2.93006	3.82095	3.50493e-06	0.000723349		GRMZM2G022799	-2.43167	3.35335	0.000904834	0.0349058
GRMZM2G057966	2.93484	2.57196	0.000738415	0.0448453		GRMZM2G008913	-2.42206	13.0696	3.65649e-07	6.61622e-05
GRMZM2G009188	2.94735	1.37751	0.000797539	0.0473267		GRMZM2G065230	-2.4187	4.4311	1.35616e-07	2.81083e-05
GRMZM2G125669	2.94931	3.14426	5.95528e-05	0.00704829		GRMZM5G820287	-2.41624	3.7859	4.12135e-06	0.000510667
GRMZM2G115481	2.96147	1.80164	0.000571962	0.0373446		GRMZM2G160463	-2.40867	4.24713	7.2324e-05	0.00515286
GRMZM2G080724	2.97618	2.84222	5.64665e-05	0.0067531		GRMZM2G023872	-2.40323	6.83055	6.8065e-09	2.11039e-06
GRMZM2G000932	2.97918	2.7548	8.83482e-05	0.00958311		GRMZM2G153488	-2.39234	2.77245	0.000740759	0.0302905
GRMZM2G098167	3.00474	3.4997	0.000257332	0.0219826		GRMZM2G326116	-2.39058	4.02778	0.000140331	0.0087294
GRMZM2G173615	3.03908	1.90906	0.000336697	0.0260004		GRMZM2G075701	-2.37825	3.26116	3.19952e-05	0.00269173
GRMZM2G137696	3.0442	5.25769	2.32903e-07	7.98754e-05		GRMZM2G139293	-2.37745	2.51276	0.00102138	0.0376802
GRMZM2G002918	3.07082	3.68585	1.85345e-05	0.00270152		GRMZM2G135291	-2.37109	2.67777	0.000877368	0.0341565
GRMZM2G098875	3.07147	4.54483	1.8732e-05	0.00271335		GRMZM2G428518	-2.36482	7.61997	8.45687e-06	0.000925986
GRMZM2G487136	3.07213	2.95018	0.000628518	0.0399391		GRMZM2G300965	-2.35028	4.20983	3.58752e-05	0.00297425
GRMZM2G014395	3.08574	6.29784	8.90848e-06	0.00153892		GRMZM5G812272	-2.34687	2.05244	0.00128538	0.0444693
GRMZM2G007791	3.09507	5.95605	5.90299e-09	4.74702e-06		GRMZM2G441656	-2.34314	3.58849	0.000412579	0.0198447
GRMZM2G050286	3.10011	2.44134	0.000705201	0.0436482		GRMZM2G418289	-2.32953	2.17113	0.0012375	0.0436514
GRMZM2G167733	3.12644	3.31985	0.000502232	0.0343736		AC220927.3_FG007	-2.32642	2.30977	0.00139069	0.0470202
GRMZM2G175912	3.14608	5.75275	0.000305033	0.0249151		GRMZM2G018820	-2.32206	8.12965	2.37987e-06	0.000308287
GRMZM2G540772	3.1733	1.61835	0.000343207	0.0263082		GRMZM2G109130	-2.32067	5.73129	1.85538e-07	3.71059e-05
GRMZM2G434792	3.19142	2.07453	0.000648635	0.0411055		GRMZM2G342685	-2.31603	3.90879	8.89604e-06	0.000956702
GRMZM2G430807	3.19756	3.98419	6.81658e-06	0.00123232		GRMZM2G079583	-2.30924	2.99703	0.000159754	0.0096611
GRMZM5G802801	3.24526	6.79237	1.05152e-05	0.00175409		GRMZM2G132547	-2.30402	3.5226	2.83372e-05	0.00241067
GRMZM2G149647	3.25361	2.31077	0.000185866	0.0174079		GRMZM2G100349	-2.28616	2.90255	0.000259348	0.0137829
GRMZM2G128617	3.28356	2.13435	0.000194207	0.0180442		GRMZM5G872934	-2.28301	4.19386	3.99778e-05	0.00320116
GRMZM2G156803	3.29662	1.91698	0.000169725	0.0164239		GRMZM2G003225	-2.27614	3.58969	3.09e-05	0.00260922
GRMZM5G890472	3.29907	0.834326	0.000614284	0.0393267		GRMZM2G312521	-2.2742	4.80624	3.32713e-07	6.11735e-05
GRMZM2G097135	3.33342	4.86334	9.76867e-09	7.59384e-06		GRMZM2G339091	-2.26583	3.20877	0.00070152	0.029293
GRMZM2G098058	3.33894	4.04828	2.56219e-05	0.00349775		GRMZM2G121458	-2.25034	3.61832	2.11371e-05	0.00189726
GRMZM2G119322	3.38239	3.81973	2.80932e-06	0.000601066		GRMZM2G174834	-2.24926	4.1055	0.000606786	0.0264514
GRMZM2G067426	3.43705	3.28879	9.40007e-07	0.000249113		GRMZM2G702490	-2.22651	7.1548	1.38508e-08	3.75934e-06
GRMZM2G141725	3.4522	4.24511	1.05301e-05	0.00175409		GRMZM2G104081	-2.2243	7.18236	2.22188e-07	4.33901e-05
GRMZM2G083810	3.46104	7.14842	5.61129e-06	0.00104689		GRMZM2G117999	-2.22252	2.54388	0.00139211	0.0470202
GRMZM2G063162	3.46268	5.85075	0.000228898	0.0202202		GRMZM2G105221	-2.21679	3.55706	6.03406e-05	0.00452535
GRMZM2G076345	3.4636	2.53708	1.83133e-05	0.00270152		GRMZM5G805485	-2.21216	3.72063	5.20288e-05	0.00399395
GRMZM2G095404	3.46618	2.28461	0.000814575	0.0480929		GRMZM2G037875	-2.21069	2.71996	0.0013428	0.0456852
GRMZM2G119578	3.47435	0.398389	0.000602299	0.0390173		GRMZM2G051689	-2.19935	4.00582	0.000829875	0.0330775
GRMZM5G819222	3.53555	1.28451	0.000326951	0.0257595		GRMZM2G364748	-2.19314	4.97003	1.18614e-06	0.000174469
GRMZM2G360792	3.53974	2.87295	4.42712e-06	0.000882434		GRMZM2G008341	-2.18405	13.5541	1.06947e-05	0.00110832
GRMZM2G051135	3.57485	3.09081	5.32279e-06	0.00100107		GRMZM2G004699	-2.1738	4.52713	1.66736e-06	0.000233216
GRMZM2G054969	3.58724	1.29141	0.000402669	0.0291649		GRMZM2G017186	-2.14954	4.39446	0.00110381	0.0400699
GRMZM2G099989	3.64038	0.738354	0.000552087	0.036612		GRMZM2G138689	-2.14049	12.3794	3.84597e-06	0.000479149
GRMZM2G010871	3.65193	6.22441	2.15267e-08	1.43435e-05		GRMZM2G055698	-2.12989	2.66241	0.00139626	0.0470306
GRMZM2G053480	3.65668	0.947683	0.000743772	0.0450533		GRMZM2G045809	-2.12685	7.11253	1.27144e-08	3.49247e-06
GRMZM2G026780	3.65922	4.45246	4.40854e-09	3.80783e-06		GRMZM2G357660	-2.0906	4.37778	9.52889e-06	0.00100578
GRMZM2G153378	3.66514	2.5282	0.000803801	0.0475773		GRMZM2G037411	-2.083	3.85684	0.000591131	0.0259676
GRMZM2G052423	3.75544	3.56347	2.94359e-08	1.80651e-05		GRMZM2G025959	-2.06838	5.86486	1.65263e-05	0.00156993
GRMZM2G079727	3.75665	1.18166	0.000307721	0.0249179		GRMZM5G890815	-2.06083	6.19884	5.05516e-08	1.1082e-05
GRMZM5G862355	3.76105	1.8618	0.000401033	0.0291649		GRMZM2G410134	-2.05855	7.62045	2.26476e-07	4.33901e-05
AC234183.1_FG002	3.76909	2.19711	7.44691e-06	0.00133592		GRMZM2G075975	-2.05299	4.15551	0.000457197	0.0215364
GRMZM2G161161	3.77536	2.18019	2.83232e-05	0.00381806		GRMZM2G040689	-2.04716	4.9947	0.000350873	0.0173903
GRMZM2G377539	3.78673	3.5885	8.47856e-05	0.00928303		GRMZM2G090043	-2.02779	4.6051	6.41411e-05	0.0047479
GRMZM2G036605	3.83135	3.19216	1.95363e-06	0.000460207		GRMZM2G123986	-2.02232	3.86053	6.27616e-05	0.00467615
GRMZM2G404249	3.86499	5.21269	2.65095e-05	0.00359435		GRMZM2G130062	-2.01653	9.19217	0.000633221	0.0271369
GRMZM2G384338	3.86947	2.49847	2.04442e-06	0.000472058		GRMZM2G122437	-2.01549	7.46706	1.54362e-07	3.17055e-05
GRMZM2G086486	3.92401	3.21829	6.71623e-06	0.00122367		GRMZM2G159013	-2.01237	5.15999	7.18167e-07	0.000111384
GRMZM5G899188	3.94233	5.3306	1.84523e-05	0.00270152		GRMZM2G136106	-2.01079	4.28213	0.00132156	0.0453085
GRMZM2G176952	3.96889	1.11936	0.000111244	0.0114644		GRMZM2G379898	-2.00604	7.77246	1.68028e-05	0.00158301
GRMZM2G016890	3.98751	5.92216	2.99924e-05	0.00399688		AC155352.2_FG010	-2.00543	7.77147	1.67414e-05	0.00158301
GRMZM2G413943	4.06576	1.61922	4.34702e-05	0.00547983		GRMZM2G041223	-1.99495	3.39448	0.000504279	0.0232264
GRMZM2G360681	4.12516	8.17379	1.69686e-07	6.94255e-05		GRMZM2G071433	-1.9857	7.18855	0.000943616	0.0359157
GRMZM2G409086	4.16088	1.9283	6.5439e-06	0.00120166		GRMZM2G142315	-1.98215	5.63442	3.89706e-07	6.78237e-05
GRMZM2G048553	4.21898	1.42206	0.000391572	0.0287165		GRMZM2G001421	-1.97793	3.82003	0.000372023	0.0181234
GRMZM2G113844	4.28425	3.98412	0.000222317	0.0199409		GRMZM2G138727	-1.972	13.9576	0.000142109	0.00873298
GRMZM2G353043	4.30584	3.68043	7.76984e-05	0.00862859		GRMZM2G381051	-1.95381	5.7042	4.40792e-07	7.44416e-05
GRMZM2G058681	4.32865	4.92057	1.91288e-07	7.1643e-05		GRMZM2G141810	-1.9428	7.71745	8.62225e-05	0.00597504
GRMZM2G024448	4.34762	3.49188	1.86994e-07	7.149e-05		AC203535.4_FG002	-1.93442	4.20733	0.000192966	0.0111115
GRMZM2G012455	4.38275	4.79195	2.90878e-05	0.0038986		AC231745.1_FG003	-1.93208	5.42642	1.84123e-06	0.000251367
GRMZM2G351239	4.40069	1.41436	8.22727e-06	0.00145355		GRMZM5G868679	-1.93007	4.82029	4.63926e-06	0.000565618
GRMZM2G168829	4.41954	2.84963	1.01778e-07	4.94491e-05		GRMZM5G800014	-1.92471	3.74465	0.000284429	0.0148391
GRMZM2G024718	4.44318	5.20988	5.1359e-05	0.00617393		GRMZM2G166141	-1.92103	10.1326	5.39602e-07	8.85063e-05
GRMZM2G015364	4.4519	3.03995	0.000120704	0.0122389		GRMZM2G090584	-1.92045	3.41734	0.00124188	0.0436514
GRMZM2G010909	4.4553	2.57597	2.08105e-06	0.000475719		GRMZM2G101287	-1.91999	3.6651	0.000231222	0.0125614
GRMZM2G088291	4.46748	2.67562	1.16108e-07	5.04526e-05		GRMZM2G101350	-1.91783	3.20577	0.000750983	0.0305744
GRMZM2G301389	4.48635	1.26223	0.000135463	0.0135005		GRMZM2G121878	-1.9105	4.82587	0.00113769	0.0407835
GRMZM2G150710	4.58032	2.99645	3.68112e-08	2.14618e-05		GRMZM2G050641	-1.90155	4.56678	0.000611844	0.0265686
GRMZM2G146948	4.6788	1.93806	1.49818e-06	0.000373649		GRMZM2G103647	-1.89313	5.34759	0.000927079	0.0355833
GRMZM2G125529	4.67989	4.68183	1.25246e-07	5.21584e-05		GRMZM2G044627	-1.88268	4.44853	0.000645274	0.0273959
GRMZM2G057602	4.69471	1.20473	4.83341e-05	0.00590157		GRMZM2G017013	-1.88245	4.66748	9.2343e-06	0.000983798
GRMZM2G172153	4.73457	3.49012	3.34082e-10	5.19543e-07		GRMZM2G064159	-1.8786	4.19441	4.48238e-05	0.00347598
GRMZM2G178942	4.73457	3.49012	3.34169e-10	5.19543e-07		GRMZM2G104269	-1.87411	4.5771	0.0008322	0.0331123
GRMZM2G448927	4.77815	3.60312	4.75237e-05	0.00586403		GRMZM2G049373	-1.86921	4.42566	0.00088149	0.0342019
GRMZM2G042181	4.93188	2.76177	0.000217191	0.0197856		GRMZM2G064775	-1.86317	3.82379	0.000407464	0.0196401
GRMZM2G116538	5.08122	4.65411	4.32393e-10	5.60213e-07		GRMZM2G037614	-1.85999	5.35364	6.46229e-06	0.000734941
GRMZM2G360541	5.11052	5.16953	7.271e-20	8.47835e-16		GRMZM2G012690	-1.85593	6.08016	1.23437e-06	0.000180401
GRMZM2G147532	5.16623	4.89175	8.26128e-07	0.000232122		GRMZM5G898755	-1.83789	5.75101	0.000766746	0.0308852
GRMZM2G136364	5.16914	4.62921	6.18916e-14	2.88675e-10		GRMZM2G447551	-1.83446	3.7991	0.000511651	0.023377
GRMZM2G103292	5.17034	4.89573	8.21138e-07	0.000232122		GRMZM2G088689	-1.83086	5.65526	2.18115e-06	0.000289116
GRMZM2G157869	5.18793	1.90665	0.000414955	0.0298678		GRMZM2G042245	-1.82486	5.62002	7.95076e-05	0.00559473
GRMZM2G164440	5.22657	6.82678	1.10254e-16	8.57076e-13		GRMZM2G169365	-1.79917	5.78832	0.000331338	0.0167498
GRMZM2G122072	5.27132	2.93516	4.03577e-10	5.53637e-07		GRMZM2G136262	-1.78968	4.76698	0.000141329	0.0087294
GRMZM2G392076	5.52934	2.92063	4.59476e-05	0.00573018		GRMZM2G075290	-1.77816	4.85503	0.000298475	0.015501
GRMZM2G088375	5.84938	4.64565	1.37964e-05	0.00220153		GRMZM2G456217	-1.7766	6.14851	1.97167e-06	0.000264424
GRMZM5G833699	6.02522	5.91061	1.16823e-07	5.04526e-05		GRMZM2G170338	-1.76871	3.81488	0.000709994	0.0294848
GRMZM2G123212	6.07501	3.42667	9.88359e-13	3.29279e-09		GRMZM2G062552	-1.7612	4.29494	0.000132542	0.00839233
GRMZM2G422240	6.09874	3.0601	2.9652e-06	0.000622985		GRMZM2G045720	-1.75898	3.58267	0.000961432	0.0362309
GRMZM2G107302	6.10252	6.25041	2.39539e-20	5.58629e-16		GRMZM2G110908	-1.7533	4.56084	0.00108735	0.0395382
GRMZM2G436523	6.58094	3.24707	1.3877e-05	0.00220153		GRMZM2G176558	-1.7507	5.17227	1.2303e-05	0.00121955
GRMZM2G158232	6.83356	3.77703	1.08603e-07	4.94713e-05		GRMZM2G109821	-1.74147	4.03709	0.000229425	0.0125436
GRMZM2G003489	6.98609	4.76248	3.48094e-09	3.52953e-06		GRMZM2G121360	-1.73729	3.63218	0.00141882	0.0475701
GRMZM2G054221	7.18867	4.57796	1.77045e-05	0.0026653		GRMZM2G086845	-1.73439	5.09934	0.000510979	0.023377
						GRMZM2G118770	-1.72929	4.43364	0.000113	0.00744591
						AF546188.1_FG003	-1.72804	6.79317	0.000228119	0.0125322
						GRMZM2G144782	-1.72185	4.9115	2.97702e-05	0.00252317
						GRMZM2G017961	-1.65729	4.50597	0.000114941	0.00750868
						GRMZM2G158043	-1.64882	7.52353	1.10384e-05	0.00113362
						GRMZM5G871336	-1.64627	4.29895	0.000274921	0.0144422
						GRMZM2G112830	-1.64472	3.80988	0.000926204	0.0355833
						GRMZM2G088309	-1.64378	4.44725	0.00100599	0.0373542
						GRMZM2G172369	-1.63885	7.50523	4.02124e-05	0.0032056
						GRMZM2G143187	-1.6364	3.84004	0.000947696	0.0359509
						GRMZM2G060194	-1.62541	4.06868	0.000876634	0.0341565
						GRMZM2G118462	-1.62014	5.96214	2.33706e-05	0.00205724
						GRMZM2G083847	-1.60708	4.46444	0.000178542	0.0105737
						GRMZM2G095185	-1.60603	5.12644	9.9332e-05	0.00672009
						GRMZM2G474194	-1.58933	6.21106	0.0012061	0.0428314
						GRMZM2G001898	-1.5803	6.45334	2.48855e-05	0.00218217
						GRMZM2G178025	-1.57432	4.69245	0.000214828	0.0119169
						GRMZM2G451716	-1.57193	7.00795	2.08462e-05	0.00187855
						GRMZM2G474769	-1.56198	4.39513	0.000430828	0.0205491
						GRMZM2G465430	-1.56174	4.07445	0.00127918	0.0444693
						GRMZM2G124863	-1.54853	4.87682	0.00118043	0.0421168
						GRMZM2G110742	-1.54141	4.47392	0.0003588	0.017668
						GRMZM2G383404	-1.53642	6.12878	0.0006791	0.0286189
						GRMZM2G324973	-1.53289	7.18054	8.34235e-05	0.00581643
						GRMZM2G160460	-1.5324	5.17626	0.000736365	0.0302493
						GRMZM2G173040	-1.52965	5.16798	0.000179696	0.0105863
						GRMZM2G012891	-1.52842	4.04485	0.00127535	0.0444598
						GRMZM2G128876	-1.52458	4.75097	0.000265288	0.0140658
						GRMZM2G314898	-1.51676	5.24304	0.00134457	0.0456852
						GRMZM2G009588	-1.50293	4.12806	0.0010257	0.0377176
						GRMZM2G080828	-1.5	7.44325	0.000359913	0.0176846
						AF546188.1_FG002	-1.49945	7.82746	0.000498664	0.0230557
						GRMZM2G119517	-1.49553	6.9879	0.000273868	0.0144201
						GRMZM2G392975	-1.49333	4.51719	0.00075834	0.030764
						GRMZM2G179090	-1.47338	4.36309	0.00148089	0.0489468
						GRMZM2G122231	-1.47062	4.66311	0.00063488	0.0271393
						GRMZM2G033671	-1.4666	4.33836	0.000941443	0.0359095
						GRMZM2G060952	-1.45916	6.02345	0.000141668	0.0087294
						GRMZM2G325804	-1.4423	4.91543	0.00125389	0.0439032
						GRMZM2G416484	-1.43524	4.69285	0.00148154	0.0489468
						GRMZM5G879278	-1.41072	5.4905	0.000205813	0.0116192
						GRMZM2G008290	-1.39519	4.65918	0.000819182	0.0327085
						GRMZM2G021877	-1.39407	4.90898	0.00113224	0.040652
						GRMZM2G050412	-1.38667	5.90906	0.00142596	0.0476694
						GRMZM2G179432	-1.38264	5.56543	0.00146037	0.0484666
						GRMZM2G060561	-1.38008	5.52528	0.000938869	0.0359095
						GRMZM2G159956	-1.36368	5.3295	0.0010524	0.038513
						GRMZM2G329181	-1.35737	4.60152	0.00120159	0.042738
						AF546188.1_FG006	-1.35273	9.38803	0.000531435	0.0238978
						GRMZM5G864319	-1.32166	6.77421	0.000340165	0.0170969
						GRMZM2G021621	-1.31764	6.04774	0.000680441	0.0286225
						GRMZM2G108076	-1.31591	5.82851	0.000480923	0.0226074
						AF546188.1_FG005	-1.30892	14.2125	0.000628849	0.0270002
						GRMZM2G029087	-1.30531	5.15478	0.00142403	0.0476694
						GRMZM2G107867	-1.29493	5.27862	0.000959994	0.0362309
						GRMZM2G016649	-1.28873	5.0459	0.00141283	0.0475091
						GRMZM2G053916	-1.28832	5.97132	0.00110724	0.0400699
						GRMZM2G038281	-1.2708	7.56476	0.000510777	0.023377
						GRMZM2G014136	-1.24636	5.42328	0.00097637	0.0366123
						GRMZM2G178415	-1.23196	5.70394	0.00133718	0.0456383
						GRMZM2G032628	1.20642	10.983	0.000946107	0.0359505
						GRMZM2G043127	1.22778	6.33165	0.000860848	0.0338933
						GRMZM2G108133	1.23875	5.59785	0.00128503	0.0444693
						GRMZM2G442658	1.24425	10.1568	0.00112978	0.040652
						GRMZM2G020943	1.27486	6.95306	0.000694357	0.0291004
						GRMZM2G013811	1.28104	5.35975	0.00131578	0.0451785
						GRMZM2G008263	1.28552	5.43944	0.000733287	0.0302319
						GRMZM2G003385	1.30885	9.08768	0.000598078	0.026172
						GRMZM2G333916	1.31737	7.16193	0.000319585	0.0162639
						GRMZM2G175510	1.32028	6.41336	0.000449314	0.0212836
						GRMZM2G016939	1.33414	5.43002	0.000344425	0.0172583
						GRMZM2G091006	1.3354	5.30582	0.000509879	0.023377
						GRMZM2G159542	1.3462	5.355	0.000761353	0.0307644
						GRMZM2G384439	1.35024	5.69459	0.000624014	0.0268772
						GRMZM2G056231	1.35503	4.98322	0.00128338	0.0444693
						GRMZM2G010321	1.36278	6.52477	0.000809656	0.0324988
						GRMZM2G057823	1.36926	10.3648	0.000146893	0.00893073
						GRMZM2G119782	1.38311	5.41202	0.00139654	0.0470306
						GRMZM5G833066	1.38506	5.45386	0.00134455	0.0456852
						GRMZM5G825978	1.38634	5.45478	0.00132865	0.045415
						GRMZM2G305027	1.40555	5.43793	0.000210791	0.0118079
						GRMZM2G092581	1.40775	5.18594	0.000311647	0.015931
						GRMZM2G108285	1.41615	7.54062	0.000229188	0.0125436
						GRMZM2G065083	1.4248	5.89876	0.000174016	0.0104131
						GRMZM2G073275	1.43653	5.58761	0.000206403	0.0116192
						GRMZM2G014705	1.44927	7.24152	0.000108125	0.0072428
						GRMZM2G067242	1.46239	6.9058	0.00101788	0.0376121
						GRMZM2G015869	1.46699	4.91696	0.000861539	0.0338933
						GRMZM2G006329	1.46704	4.54284	0.000548073	0.0244531
						GRMZM2G140082	1.47692	4.38454	0.00072619	0.0299935
						GRMZM5G843213	1.4859	5.81958	0.000178004	0.0105737
						GRMZM2G110685	1.49078	6.6312	6.98455e-05	0.00499188
						GRMZM2G132162	1.49363	7.02062	0.00130122	0.0448135
						GRMZM2G323353	1.50511	5.57663	5.75675e-05	0.00434596
						GRMZM2G124820	1.51374	4.62952	0.000288162	0.0149996
						GRMZM2G000481	1.52295	4.10053	0.000985226	0.036763
						GRMZM2G334041	1.52657	6.88667	3.36044e-05	0.00281273
						GRMZM2G461447	1.52735	5.69358	0.000108329	0.0072428
						GRMZM2G129261	1.5277	7.23839	0.000150259	0.00911105
						GRMZM5G828630	1.54644	8.01464	0.000237719	0.012843
						GRMZM5G800925	1.5631	6.11505	0.000350275	0.0173903
						GRMZM2G171620	1.56576	5.08066	0.000191551	0.0111115
						GRMZM2G162388	1.57164	4.53207	0.000231405	0.0125614
						GRMZM2G003108	1.58426	4.61135	0.000181019	0.0106094
						GRMZM2G005710	1.58756	4.76217	0.00115693	0.0414081
						GRMZM2G504910	1.61895	3.93539	0.000940525	0.0359095
						GRMZM2G127160	1.62258	10.1901	0.000135775	0.00850421
						GRMZM2G150166	1.63539	6.21274	0.000621268	0.0268263
						GRMZM2G479318	1.6385	5.04113	6.463e-05	0.00475322
						GRMZM2G059037	1.63961	4.17478	0.000499562	0.0230557
						GRMZM2G504906	1.64099	4.26143	0.00024416	0.0130979
						GRMZM2G331154	1.69016	4.42824	0.000612969	0.0265686
						GRMZM2G081886	1.69573	7.64947	3.57973e-06	0.00044843
						GRMZM2G162486	1.70389	4.58928	0.000108883	0.00725855
						GRMZM2G079256	1.71578	5.1136	1.96998e-05	0.00179655
						GRMZM2G100898	1.73891	4.98787	1.84562e-05	0.0017105
						GRMZM2G025977	1.73983	3.45638	0.00130072	0.0448135
						GRMZM2G443668	1.74845	7.22918	0.000308167	0.0158477
						GRMZM2G093731	1.75578	3.59341	0.00087792	0.0341565
						GRMZM2G045834	1.76846	5.66027	0.000983768	0.036763
						GRMZM2G175101	1.77619	4.85655	2.61176e-05	0.00228144
						GRMZM2G179005	1.78228	4.26416	7.60047e-05	0.0053648
						AC214817.3_FG004	1.81155	3.90993	0.000491788	0.0230191
						GRMZM2G074158	1.81572	10.4577	6.07473e-07	9.70519e-05
						GRMZM2G382914	1.81721	10.794	1.29223e-05	0.00127539
						GRMZM2G091511	1.82678	4.02485	0.000177883	0.0105737
						GRMZM2G153017	1.84701	3.82613	0.00108654	0.0395382
						GRMZM2G026346	1.87173	5.00829	2.00484e-05	0.00181382
						GRMZM2G323679	1.8876	4.66512	0.000112512	0.00743527
						GRMZM2G138382	1.89049	6.57383	5.80762e-07	9.45772e-05
						GRMZM2G311756	1.90522	6.31686	4.75624e-06	0.000573743
						GRMZM2G451254	1.90716	4.79325	0.000198267	0.0113007
						GRMZM2G141473	1.9101	7.2989	8.48858e-06	0.000925986
						AC206201.3_FG004	1.91458	4.40475	1.54277e-05	0.00149041
						GRMZM2G446253	1.91756	6.01618	2.15954e-05	0.0019308
						GRMZM2G097030	1.93938	6.88352	1.28778e-06	0.000184655
						GRMZM2G009854	1.94208	6.66095	7.01937e-07	0.000109613
						GRMZM2G028366	1.95232	6.79514	2.25441e-07	4.33901e-05
						GRMZM2G145720	1.95408	3.11665	0.000870175	0.0340878
						GRMZM2G046804	1.95633	9.41791	3.80646e-07	6.78136e-05
						GRMZM2G063025	1.96242	3.41779	0.000752924	0.0305988
						GRMZM2G003796	1.96989	2.94693	0.00124259	0.0436514
						GRMZM2G070515	1.97317	4.61068	6.47937e-06	0.000734941
						GRMZM2G008403	1.97735	5.24751	5.40158e-06	0.000628319
						GRMZM5G839017	1.99218	4.59033	0.00063566	0.0271393
						GRMZM2G358381	1.99629	4.19653	0.00123629	0.0436514
						GRMZM2G002121	2.01752	4.51046	1.20914e-05	0.00120381
						GRMZM2G006404	2.01839	3.92225	0.00118028	0.0421168
						GRMZM2G181051	2.02045	7.09429	0.000790655	0.0317921
						GRMZM2G095931	2.04186	4.48651	0.000452276	0.0213487
						GRMZM2G386276	2.05525	4.40675	6.38714e-05	0.00474334
						GRMZM2G091054	2.06393	10.2879	1.03057e-05	0.00107288
						GRMZM2G028955	2.06501	3.91419	0.0001173	0.00762223
						GRMZM2G137707	2.07328	3.50477	0.000136963	0.00855512
						GRMZM2G078799	2.07808	4.61132	0.00032769	0.016618
						GRMZM2G117796	2.08333	4.3165	1.35229e-05	0.00132892
						GRMZM2G137959	2.09026	5.83439	0.00131278	0.0451433
						GRMZM2G085409	2.10318	3.12031	0.000482128	0.0226174
						GRMZM2G031479	2.13094	3.03849	0.000540605	0.0242146
						GRMZM2G027663	2.14909	5.97152	2.62409e-05	0.00228346
						GRMZM2G016439	2.17717	5.91164	1.51126e-05	0.00146618
						GRMZM2G126055	2.18763	3.59517	0.00120927	0.0428773
						GRMZM2G027472	2.2226	4.36141	0.000166428	0.0100116
						GRMZM2G020302	2.26689	5.50781	3.92454e-08	8.85897e-06
						GRMZM2G073908	2.27525	4.42711	0.00051926	0.0235829
						GRMZM2G152655	2.28642	8.26838	1.12578e-05	0.00114054
						GRMZM2G138392	2.29104	5.55042	4.39863e-06	0.000542077
						GRMZM2G002879	2.3236	3.6303	6.66728e-05	0.00481036
						GRMZM2G427090	2.33002	4.35789	2.94146e-07	5.49691e-05
						GRMZM2G090697	2.33146	2.26455	0.000862236	0.0338933
						AC200622.3_FG005	2.35709	2.4184	0.000575794	0.0253917
						GRMZM2G111306	2.3584	2.87724	0.000249651	0.013361
						GRMZM2G047479	2.36	4.87254	9.35707e-05	0.00638718
						GRMZM2G013524	2.37724	3.98584	2.52759e-06	0.000323745
						GRMZM2G003409	2.39434	8.29727	1.92397e-09	7.43468e-07
						GRMZM2G090264	2.39826	4.33702	0.000141314	0.0087294
						GRMZM5G812796	2.41998	4.83213	2.00011e-05	0.00181382
						GRMZM2G017237	2.42692	2.88562	0.000140556	0.0087294
						GRMZM2G158400	2.42891	6.10509	2.58933e-08	6.20636e-06
						GRMZM2G402156	2.42977	3.16839	0.000114904	0.00750868
						GRMZM2G093346	2.45117	6.5605	2.02699e-09	7.57597e-07
						GRMZM2G323182	2.4525	6.3526	5.54002e-10	2.42898e-07
						GRMZM2G344323	2.46339	5.51955	0.000952615	0.0360775
						GRMZM2G125241	2.47002	1.97907	0.000984833	0.036763
						GRMZM2G058655	2.48116	2.64237	0.000446389	0.0212026
						GRMZM2G038931	2.49636	3.64829	1.12397e-05	0.00114054
						GRMZM2G064302	2.51419	11.7793	1.99755e-08	5.11709e-06
						GRMZM2G006753	2.51631	3.57296	5.89414e-06	0.000682134
						GRMZM2G018756	2.5282	2.35377	0.000366633	0.0179375
						GRMZM2G020761	2.54532	2.50821	0.000212917	0.0118397
						GRMZM2G067426	2.5483	2.60723	0.000134848	0.0084694
						GRMZM2G044194	2.57902	5.22292	1.08151e-08	3.00699e-06
						GRMZM2G305046	2.59967	8.3375	2.29408e-10	1.08964e-07
						GRMZM2G475059	2.6333	3.5605	3.94802e-05	0.00318059
						GRMZM5G843972	2.63384	5.13843	2.79081e-09	9.35701e-07
						GRMZM2G426158	2.65596	4.44857	2.8275e-05	0.00241067
						GRMZM2G467123	2.65982	3.32234	4.79087e-06	0.000574879
						GRMZM5G864735	2.66765	4.26149	6.09396e-06	0.000698172
						GRMZM2G360792	2.68773	1.46223	0.00111597	0.0402581
						GRMZM2G449489	2.68945	5.24252	3.56461e-11	2.12516e-08
						GRMZM2G510387	2.71747	4.03953	1.42522e-05	0.00139336
						GRMZM2G176307	2.72512	11.9534	2.58145e-08	6.20636e-06
						GRMZM2G071808	2.73808	4.70383	1.01709e-08	2.88484e-06
						GRMZM2G099353	2.75061	4.87364	6.98448e-07	0.000109613
						GRMZM2G451506	2.75467	2.65006	9.2453e-05	0.00636809
						GRMZM2G370915	2.7663	4.40054	2.27226e-09	8.22306e-07
						GRMZM2G071630	2.7772	11.529	4.94059e-08	1.0936e-05
						GRMZM2G083411	2.78289	2.19342	0.000225368	0.012411
						GRMZM2G108410	2.84925	1.59675	0.000310375	0.0159017
						GRMZM2G126302	2.86347	5.67924	2.52612e-08	6.20636e-06
						GRMZM2G104795	2.86671	4.16767	0.000160908	0.00970514
						GRMZM2G136771	2.88278	3.0095	1.78455e-05	0.00166065
						GRMZM2G123884	2.89208	0.851431	0.0010658	0.0388787
						GRMZM2G150356	2.89569	6.38494	1.19197e-12	9.70563e-10
						GRMZM2G034811	2.92099	1.65882	0.000843868	0.033518
						GRMZM2G168829	2.92765	2.76191	0.000385689	0.0187491
						GRMZM2G392863	2.94659	5.73745	5.71186e-05	0.0043264
						GRMZM2G401374	2.96733	4.02056	7.54773e-07	0.000114625
						AC196417.3_FG008	2.97941	4.82115	3.6353e-11	2.12516e-08
						GRMZM2G540772	2.99549	1.93332	0.00113079	0.040652
						GRMZM2G366843	3.00489	1.06954	0.00146044	0.0484666
						GRMZM2G128832	3.02297	4.39502	8.55494e-07	0.000128318
						GRMZM2G430807	3.02549	2.57896	3.87301e-05	0.00314238
						GRMZM2G135617	3.02554	2.6634	2.33623e-05	0.00205724
						GRMZM2G016145	3.06212	4.04298	1.81291e-07	3.65775e-05
						GRMZM2G448927	3.13285	2.3968	0.0010053	0.0373542
						GRMZM2G137696	3.14203	4.53511	3.44214e-10	1.56954e-07
						GRMZM2G034862	3.19266	2.39644	5.35093e-05	0.00409382
						GRMZM2G088291	3.19862	2.03835	2.80537e-05	0.00240449
						GRMZM2G046686	3.20537	0.971312	0.000923171	0.035553
						GRMZM2G181030	3.21346	0.979783	0.000498391	0.0230557
						GRMZM2G149923	3.23153	4.09663	1.80441e-06	0.000247824
						GRMZM2G436785	3.2318	1.13572	0.000595453	0.0261072
						GRMZM2G060991	3.2337	2.19779	0.00030339	0.0156848
						GRMZM2G156803	3.23978	1.00343	0.00031502	0.0160675
						GRMZM5G897738	3.25809	2.28375	3.796e-05	0.00310197
						GRMZM2G320941	3.25957	1.15508	0.000535949	0.0240534
						GRMZM2G166159	3.26436	4.88038	1.55218e-11	9.83005e-09
						GRMZM2G121111	3.32357	3.11302	2.85702e-07	5.38323e-05
						GRMZM2G054359	3.38521	3.94228	0.000963116	0.0362344
						GRMZM2G135002	3.40903	2.73506	0.00143855	0.0480197
						GRMZM2G055434	3.41501	1.41519	0.000131205	0.00833242
						GRMZM2G106655	3.436	3.46785	1.69943e-05	0.00159446
						GRMZM2G055621	3.45446	3.6524	1.1374e-05	0.00114236
						GRMZM2G055594	3.45638	3.65414	1.13007e-05	0.00114054
						GRMZM2G109252	3.45774	3.12388	4.35967e-05	0.00341568
						GRMZM2G377539	3.45968	2.92097	0.000195302	0.0111876
						GRMZM2G016576	3.4635	1.5775	0.000133317	0.00839638
						GRMZM2G036708	3.4673	5.62164	1.08416e-06	0.000160505
						GRMZM2G061791	3.48823	0.885135	0.000221903	0.0122498
						GRMZM2G116386	3.4981	1.81243	0.000114799	0.00750868
						GRMZM2G076345	3.53906	0.929097	0.000121526	0.00782676
						GRMZM2G166234	3.59163	3.87614	0.000860591	0.0338933
						GRMZM2G019373	3.5959	1.15558	0.000230636	0.0125614
						GRMZM2G400704	3.62798	2.02146	0.000103599	0.00698803
						GRMZM2G325462	3.634	0.308916	0.000395162	0.0191687
						GRMZM2G455476	3.64301	2.50153	0.000672771	0.0284046
						GRMZM2G052423	3.66058	3.10181	4.72665e-08	1.0565e-05
						GRMZM2G503990	3.70049	2.33606	0.000358461	0.017668
						GRMZM2G015364	3.76334	3.0068	0.000255666	0.0136509
						GRMZM2G090505	3.7658	4.03748	0.000307077	0.0158395
						GRMZM2G024448	3.76777	2.85329	1.61765e-06	0.000227659
						GRMZM2G119496	3.8785	0.786697	0.000687486	0.0288656
						GRMZM2G353043	3.88617	3.17402	0.00104268	0.0382802
						GRMZM2G091956	3.88866	1.95618	0.00126235	0.044074
						GRMZM2G122072	3.96983	2.41868	0.000143533	0.00878779
						GRMZM2G058681	4.05669	3.88455	5.08417e-06	0.000597495
						AC234183.1_FG002	4.18063	2.42782	6.14212e-08	1.33366e-05
						GRMZM2G175912	4.22153	4.41385	1.04819e-07	2.21274e-05
						GRMZM2G086486	4.31483	2.64607	6.20516e-07	9.82441e-05
						GRMZM2G392076	4.49489	2.50369	0.000517615	0.0235551
						GRMZM2G147532	4.54302	4.58674	6.649e-05	0.00481036
						GRMZM2G103292	4.55908	4.60204	6.09576e-05	0.00455663
						GRMZM2G080650	4.63239	2.84822	2.27095e-05	0.00201461
						GRMZM2G010909	4.74331	1.55873	6.03978e-07	9.70519e-05
						GRMZM2G116538	4.78466	4.01226	9.47075e-13	7.99717e-10
						GRMZM2G360541	4.82387	4.5447	3.20748e-16	6.64794e-13
						GRMZM2G332483	4.85998	3.33271	6.56667e-12	4.82947e-09
						GRMZM2G436523	5.02048	2.26554	0.000221733	0.0122498
						GRMZM2G141725	5.06371	3.75619	8.90408e-15	1.19414e-11
						GRMZM2G114538	5.06833	2.09605	0.000515321	0.0234976
						GRMZM2G172153	5.07211	3.36041	5.55246e-13	5.20945e-10
						GRMZM2G178942	5.07211	3.36041	5.54956e-13	5.20945e-10
						GRMZM2G146948	5.34323	2.114	2.41657e-09	8.47621e-07
						GRMZM2G157990	5.39772	2.40967	3.26957e-10	1.52129e-07
						GRMZM2G145886	5.5753	2.03745	3.21425e-09	1.06205e-06
						GRMZM2G164440	5.64086	4.98163	3.4705e-24	2.63746e-20
						GRMZM2G088375	6.42896	4.10705	2.89227e-06	0.000364314
						GRMZM2G107302	7.63565	4.98243	6.16416e-34	7.02683e-30

## Sheet: GO Enrichment
Supplementary Table S3. Differentially expressed genes and Gene Ontology in KLS and KSS inbred lines at 14 and 17 days after pollination (DAP).
Category	Over_Represented_Pvalue	Number of DEGs In Category	Number In Category	Go Term	Ontology Biological Process (BP) Molecular Function (MF) Cellular Component (CC)	FDR	Genes
Gene Ontology of Up-regulated DEGs in KLS inbreds at 14 DAP
GO:0006950	1.19314e-18	19	138	response to stress	BP	5.31782e-15	GRMZM2G010871,GRMZM2G052423,GRMZM2G158232,GRMZM5G833699,GRMZM2G360681,GRMZM2G083810,AC234183.1_FG002,GRMZM5G899188,GRMZM2G404249,GRMZM2G024718,AC197705.4_FG001,GRMZM2G149647,GRMZM2G007729,GRMZM2G098167,GRMZM2G151425,GRMZM2G069651,GRMZM2G147014,GRMZM2G310431,GRMZM2G024668
GO:0009644	1.65768e-15	12	40	response to high light intensity	BP	3.69415e-12	GRMZM2G158232,GRMZM2G360681,GRMZM2G422240,GRMZM2G083810,GRMZM5G899188,GRMZM2G404249,GRMZM2G012455,GRMZM2G024718,GRMZM2G073567,GRMZM2G002121,GRMZM2G149647,GRMZM2G098167
GO:0009408	1.26587e-12	14	140	response to heat	BP	1.4105e-09	GRMZM2G158232,GRMZM5G833699,GRMZM2G360681,GRMZM2G422240,GRMZM5G898471,GRMZM2G051135,GRMZM2G083810,GRMZM5G899188,GRMZM2G404249,GRMZM2G012455,GRMZM2G024718,GRMZM2G105364,GRMZM2G149647,GRMZM2G024668
GO:0006457	9.84469e-12	15	211	protein folding	BP	8.77556e-09	GRMZM5G833699,GRMZM2G083810,AC234183.1_FG002,GRMZM2G039886,GRMZM5G899188,GRMZM2G028218,GRMZM2G404249,GRMZM2G012455,GRMZM2G433854,GRMZM2G016281,GRMZM2G063238,GRMZM2G354746,GRMZM2G069651,GRMZM2G029079,GRMZM2G024668
GO:0042542	1.35326e-11	10	53	response to hydrogen peroxide	BP	1.00524e-08	GRMZM2G158232,GRMZM2G360681,GRMZM2G422240,GRMZM2G083810,GRMZM5G899188,GRMZM2G404249,GRMZM2G012455,GRMZM2G024718,GRMZM2G149647,GRMZM2G098167
GO:0010286	3.80718e-07	5	19	heat acclimation	BP	0.000242408	GRMZM2G158232,GRMZM5G833699,GRMZM2G422240,GRMZM2G105364,GRMZM2G024668
GO:0006972	6.48454e-06	4	14	hyperosmotic response	BP	0.00321129	GRMZM2G083810,GRMZM5G899188,GRMZM2G404249,GRMZM2G012455
GO:0051082	3.3173e-15	15	125	unfolded protein binding	MF	4.92841e-12	GRMZM5G833699,GRMZM2G083810,AC234183.1_FG002,GRMZM2G039886,GRMZM5G899188,GRMZM2G028218,GRMZM2G404249,GRMZM2G012455,GRMZM2G433854,GRMZM2G016281,GRMZM2G063238,GRMZM2G354746,GRMZM2G069651,GRMZM2G029079,GRMZM2G024668
GO:0031072	3.66469e-06	5	39	heat shock protein binding	MF	0.00204169	GRMZM2G028218,GRMZM2G433854,GRMZM2G063238,GRMZM2G354746,GRMZM2G029079
Gene Ontology of Up-regulated DEGs in KLS inbreds at 17 DAP
GO:0006096	4.28592e-07	8	86	glycolytic process	BP	0.000644878	GRMZM2G064302,GRMZM2G071630,GRMZM2G046804,GRMZM2G382914,GRMZM2G446253,GRMZM2G057823,GRMZM2G065083,GRMZM2G046686
GO:0010424	4.36023e-07	3	3	DNA methylation on cytosine within a CG sequence	BP	0.000644878	GRMZM2G334041,GRMZM2G461447,GRMZM2G333916
GO:0006006	3.277e-06	4	14	glucose metabolic process	BP	0.00363502	GRMZM2G176307,GRMZM2G071630,GRMZM2G046804,GRMZM2G013811
GO:0006334	5.49184e-05	8	97	nucleosome assembly	BP	0.0304591	GRMZM2G305046,GRMZM5G864735,GRMZM2G179005,GRMZM2G028955,GRMZM2G451254,GRMZM2G073275,GRMZM2G305027,GRMZM2G056231
GO:0005740	3.90527e-08	5	13	mitochondrial envelope	CC	0.000173277	GRMZM2G176307,GRMZM2G071630,GRMZM2G446253,GRMZM2G057823,GRMZM2G003385
GO:0005694	1.47576e-05	9	117	chromosome	CC	0.0109133	GRMZM2G305046,GRMZM5G864735,GRMZM2G179005,GRMZM2G028955,GRMZM2G451254,GRMZM2G073275,GRMZM2G305027,GRMZM2G059037,GRMZM2G056231
GO:0000786	4.42115e-05	8	92	nucleosome	CC	0.0280238	GRMZM2G305046,GRMZM5G864735,GRMZM2G179005,GRMZM2G028955,GRMZM2G451254,GRMZM2G073275,GRMZM2G305027,GRMZM2G056231
Gene Ontology of Up-regulated DEGs in KSS inbreds at 14 DAP
GO:0045735	1.73609e-50	35	49	nutrient reservoir activity	MF	7.73775e-47	GRMZM2G018193,GRMZM2G397687,GRMZM2G008913,AF546187.1_FG009,GRMZM2G346897,GRMZM2G138689,GRMZM2G008341,GRMZM2G353268,GRMZM2G088273,GRMZM2G067919,AF546187.1_FG007,AF546188.1_FG003,GRMZM2G026939,GRMZM2G353272,GRMZM2G059620,GRMZM2G088365,AF546188.1_FG002,GRMZM2G045387,AF546188.1_FG006,AF546188.1_FG001,GRMZM2G053120,AF546188.1_FG005,GRMZM2G160739,GRMZM2G044152,AF546188.1_FG007,GRMZM2G346895,GRMZM2G0884…
Gene Ontology of Up-regulated DEGs in KSS inbreds at 17 DAP
GO:0005975	1.41586e-08	27	349	carbohydrate metabolic process	BP	4.83245e-06	GRMZM2G322953,GRMZM2G113761,GRMZM2G035749,GRMZM2G104081,GRMZM2G177510,AC234160.1_FG003,GRMZM2G364748,GRMZM2G166944,GRMZM2G004699,GRMZM2G428518,GRMZM2G158043,GRMZM2G172369,GRMZM2G328171,GRMZM2G056629,GRMZM5G810727,GRMZM2G119783,GRMZM2G315401,GRMZM2G029243,GRMZM2G178025,GRMZM2G128876,GRMZM2G154678,GRMZM5G893603,GRMZM2G038281,GRMZM2G086845,GRMZM2G427620,GRMZM2G017186,GRMZM2G055699
GO:0006635	6.77204e-07	6	23	fatty acid beta-oxidation	BP	0.000187797	GRMZM2G099666,GRMZM2G419782,GRMZM2G445791,GRMZM5G820287,GRMZM5G864319,GRMZM2G014136
GO:0006073	4.72457e-06	6	18	cellular glucan metabolic process	BP	0.00116461	GRMZM2G113761,GRMZM2G364748,GRMZM2G166944,GRMZM2G004699,GRMZM2G119783,GRMZM2G128876
GO:0001676	9.62976e-06	3	5	long-chain fatty acid metabolic process	BP	0.00213636	GRMZM2G419782,GRMZM2G445791,GRMZM5G864319
GO:0008152	1.49297e-05	41	1011	metabolic process	BP	0.00315443	GRMZM2G037265,GRMZM2G093359,GRMZM2G099666,GRMZM2G419782,GRMZM2G127147,GRMZM2G312521,GRMZM2G381051,GRMZM5G854655,GRMZM2G050177,GRMZM2G039463,GRMZM2G445791,GRMZM2G088689,GRMZM2G074462,GRMZM5G820287,GRMZM2G037614,GRMZM2G419024,GRMZM2G118462,GRMZM2G001898,GRMZM2G075701,GRMZM5G851266,GRMZM2G172369,GRMZM2G097641,GRMZM5G845775,GRMZM2G141810,GRMZM2G086590,GRMZM2G083847,GRMZM2G109821,GRMZM2G119517,GRMZM5G…
GO:0006631	2.14045e-05	6	28	fatty acid metabolic process	BP	0.0043169	GRMZM2G099666,GRMZM2G419782,GRMZM2G445791,GRMZM5G820287,GRMZM5G864319,GRMZM2G014136
GO:0045735	3.27135e-36	31	50	nutrient reservoir activity	MF	1.4515e-32	GRMZM2G067919,AC191050.3_FG003,GRMZM2G353268,GRMZM2G018193,GRMZM2G160739,GRMZM2G059620,GRMZM2G353272,GRMZM2G053120,GRMZM2G044152,GRMZM2G346895,GRMZM2G045387,AF546187.1_FG007,GRMZM2G088273,GRMZM2G045809,GRMZM2G088441,GRMZM2G044625,GRMZM2G008913,GRMZM2G397687,GRMZM2G388461,GRMZM2G346897,GRMZM2G166141,AF546187.1_FG001,GRMZM2G138689,GRMZM2G008341,GRMZM2G138727,GRMZM2G088365,AF546188.1_FG003,GRMZM2G05…
