# Supplementary material for: Evidence for maternal control of seed size in maize from phenotypic and transcriptional analysis
Source: J Exp Bot. 2016 Jan 29;67(6):1907–17. doi: 10.1093/jxb/erw006 (PMC4783370; doi:10.1093/jxb/erw006)
Supplement: Supplementary Data [file supp_erw006_Supplementary_table_S4.xlsx]

## Sheet: Table S2
Supplementary Table S4. Transcription factors (TFs) identified in differentially expressed genes between KLS and KSS inbreds.
TF Family Name	Protein Name [Suggested/Accepted]	Synonym/Gene Name	Gene ID	Differential Expression (KLS Vs KSS) logFC	Hit in Arabidopsis at Photozome
TCP	ZmTCP7		GRMZM2G035944	-6.23736	AT5G60970.1 (TCP5) TEOSINTE BRANCHED 1 cycloidea and PCF transcription factor 5
NAC	ZmNAC25		GRMZM2G127379	-5.98843	AT3G04070.2 (anac047, NAC047) NAC domain containing protein 47
MYB-related	ZmMYBR13		GRMZM2G091201	-4.52648	AT5G04760.1 Duplicated homeodomain-like superfamily protein
Orphans	ZmOrphan117		GRMZM2G095299	-3.61015	AT2G31380.1 (STH) salt tolerance homologue
AP2-EREBP	ZmEREB164		GRMZM2G093595	-3.29025	AT2G40220.1 (ABI4, ATABI4, GIN6, ISI3, SAN5, SIS5, SUN6) Integrase-type DNA-binding superfamily protein
MYB-related	ZmMYBR20		GRMZM2G421256	-3.25309	AT5G37260.1 (CIR1, RVE2) Homeodomain-like superfamily protein
bHLH	ZmbHLH141		GRMZM2G080168	-3.21905	AT3G07340.1 basic helix-loop-helix (bHLH) DNA-binding superfamily protein
GRF	ZmGRF6		GRMZM2G034876	-3.15582	AT3G13960.1 (AtGRF5, GRF5) growth-regulating factor 5
MYB-related	ZmMYBR49		GRMZM2G416708	-3.01895	AT5G41220.1 (ATGSTT3, GST10C, GSTT3) glutathione S-transferase THETA 3
Homeobox	ZmHB106		GRMZM2G162481	-3.00803	AT3G03660.1 (WOX11) WUSCHEL related homeobox 11
C2C2-Dof	ZmDOF3	pbf1	GRMZM2G146283	-2.71319	AT5G60200.1 (TMO6) TARGET OF MONOPTEROS 6
Orphans	ZmOrphan304		GRMZM2G122228	-2.46454	AT2G29380.1 (HAI3) highly ABA-induced PP2C gene 3
bZIP	ZmbZIP17		GRMZM2G103647	-2.46399	AT5G24800.1 (ATBZIP9, BZIP9, BZO2H2) basic leucine zipper 9
AP2-EREBP	ZmEREB20	wrinkled2	GRMZM2G174834	-2.44545	AT3G54320.1 (ASML1, ATWRI1, WRI, WRI1) Integrase-type DNA-binding superfamily protein
GRAS	ZmGRAS20		GRMZM2G023872	-2.40323	AT1G14920.1 (GAI, RGA2) GRAS family transcription factor family protein
WRKY	ZmWRKY42		GRMZM5G812272	-2.34687	AT1G29860.1 (ATWRKY71, WRKY71) WRKY DNA-binding protein 71
C2C2-CO-like	ZmCOL6		GRMZM2G013398	-2.33866	AT3G07650.1 (COL9) CONSTANS-like 9
GRF	ZmGRF8		GRMZM2G041223	-1.99495	AT3G13960.1 (AtGRF5, GRF5) growth-regulating factor 5
NAC	ZmNAC90		AC203535.4_FG002	-1.93442	AT3G04070.2 (anac047, NAC047) NAC domain containing protein 47
bHLH	ZmbHLH29		GRMZM2G101350	-1.91783	AT4G34530.1 (CIB1) cryptochrome-interacting basic-helix-loop-helix 1
C2C2-YABBY	ZmYAB2		GRMZM2G088309	-1.64378	AT1G69180.1 (CRC) Plant-specific transcription factor YABBY family protein
GRAS	ZmGRAS23		GRMZM2G157679	1.60012	AT2G29060.1 GRAS family transcription factor
AP2-EREBP	ZmEREB22		GRMZM2G006745	1.73624	AT5G05410.1 (DREB2, DREB2A) DRE-binding protein 2A
MYB-related	ZmMYBR1	ZmMRP-1	GRMZM2G111306	2.3584	AT5G01200.1 Duplicated homeodomain-like superfamily protein
MYB-related	ZmMYBR19		GRMZM2G402156	2.42977	AT5G47390.1 myb-like transcription factor family protein
HSF	ZmHSF20		GRMZM2G301485	2.88293	AT5G62020.1 (AT-HSFB2A, HSFB2A) heat shock transcription factor B2A
Orphans	ZmOrphan123		GRMZM2G016145	3.06212	AT1G59940.1 (ARR3) response regulator 3
MYB-related	ZmMYBR111		GRMZM2G181030	3.21346	AT5G17300.1 (RVE1) Homeodomain-like superfamily protein
MYB-related	ZmMYBR81		GRMZM2G121111	3.32357	AT2G38090.1 Duplicated homeodomain-like superfamily protein
Orphans	ZmOrphan301		GRMZM2G097135	3.33342	AT1G12060.1 (ATBAG5, BAG5) BCL-2-associated athanogene 5
HSF	ZmHSF24		GRMZM2G010871	3.65193	AT3G22830.1 (AT-HSFA6B, HSFA6B) heat shock transcription factor A6B
MADS	ZmMADS36		GRMZM2G079727	3.75665	AT5G60910.1 (AGL8, FUL) AGAMOUS-like 8
HSF	ZmHSF17		GRMZM2G003489	6.98609	AT2G26150.1 (ATHSFA2, HSFA2) heat shock transcription factor A2
