# Supplementary material for: Evidence for maternal control of seed size in maize from phenotypic and transcriptional analysis
Source: J Exp Bot. 2016 Jan 29;67(6):1907–17. doi: 10.1093/jxb/erw006 (PMC4783370; doi:10.1093/jxb/erw006)
Supplement: Supplementary Data [file supp_erw006_Supplementary_table_S5.xlsx]

## Sheet: Module_genelist
Supplementary Table S5. Gene models in co-expression modules significantly associated with seed weight. Previouly described imprinted genes (Xin et al., 2013) contained in M12 were marked in bold.
M1	M2	M3	M4	M5	M6	M7	M8	M9	M10	M11	M12	M13
GRMZM2G365035	GRMZM2G127050	GRMZM2G113396	GRMZM2G028366	GRMZM2G033413	GRMZM2G119782	GRMZM2G113473	GRMZM2G081912	GRMZM5G819212	GRMZM2G488458	GRMZM2G164912	GRMZM5G803318	GRMZM2G126190
GRMZM2G010136	GRMZM2G076029	GRMZM2G447987	GRMZM2G084762	GRMZM2G017145	GRMZM2G319573	GRMZM2G099745	GRMZM2G477205	GRMZM2G056513	GRMZM2G029912	GRMZM2G008106	GRMZM2G043584	GRMZM2G089193
GRMZM5G800925	AC234185_1_FG004	GRMZM5G873681	GRMZM2G160460	GRMZM2G008341	AC217401_3_FG002	GRMZM2G002297	GRMZM2G173721	GRMZM5G886709	GRMZM2G181227	GRMZM2G138624	GRMZM2G054120	GRMZM2G161780
GRMZM2G096391	GRMZM2G074053	GRMZM2G049390	GRMZM2G333916	GRMZM2G104538	GRMZM2G073584	GRMZM2G153017	GRMZM5G809292	GRMZM2G040803	GRMZM2G023347	GRMZM2G331154	GRMZM5G875238	GRMZM2G097109
GRMZM2G098569	GRMZM5G893444	GRMZM2G060952	GRMZM2G161335	GRMZM2G085246	GRMZM2G344279	GRMZM2G123843	GRMZM2G323679	GRMZM2G164743	GRMZM2G077068	GRMZM2G116079	GRMZM2G701688	GRMZM2G003033
GRMZM2G412604	GRMZM2G124321	GRMZM2G366402	GRMZM2G019621	GRMZM2G026939	GRMZM2G013957	GRMZM2G147942	GRMZM2G059010	GRMZM2G083745	GRMZM2G098088	GRMZM2G149952	GRMZM2G134235	GRMZM2G142779
GRMZM2G174669	GRMZM5G852877	GRMZM2G003108	GRMZM2G144483	GRMZM2G013471	GRMZM2G021514	GRMZM2G043119	GRMZM2G013971	GRMZM2G031461	GRMZM2G432662	GRMZM2G018487	GRMZM2G034410	GRMZM2G030299
GRMZM2G142820	GRMZM2G408012	GRMZM2G137696	GRMZM2G083081	GRMZM2G001421	GRMZM2G082931	GRMZM2G082508	GRMZM2G136765	GRMZM2G044092	GRMZM2G043226	GRMZM2G115635	GRMZM5G807767	GRMZM2G100484
GRMZM2G065076	GRMZM2G138814	GRMZM5G851103	GRMZM2G124466	GRMZM2G143238	GRMZM5G810231	GRMZM2G074122	GRMZM2G160444	AC233901_1_FG004	GRMZM2G171373	GRMZM2G075701	GRMZM5G811593	GRMZM2G101105
GRMZM2G463227	GRMZM2G080521	GRMZM2G088627	GRMZM2G071288	GRMZM2G080937	GRMZM2G017186	GRMZM2G075290	GRMZM2G138265	GRMZM2G061277	GRMZM2G093731	GRMZM2G149940	GRMZM2G122937	GRMZM2G105364
GRMZM2G040452	GRMZM2G111225	GRMZM2G026639	GRMZM2G143187	GRMZM2G128518	GRMZM2G167728	AC234171_1_FG003	GRMZM2G113052	GRMZM2G127546	GRMZM2G077256	GRMZM2G309152	GRMZM2G105570	GRMZM2G123277
GRMZM2G172369	GRMZM2G139574	GRMZM2G089159	GRMZM2G064799	GRMZM2G123178	GRMZM2G009995	GRMZM2G402319	GRMZM2G026085	GRMZM2G168200	GRMZM5G825759	GRMZM2G015804	GRMZM2G169820	GRMZM2G132084
GRMZM2G126302	GRMZM2G477314	GRMZM2G164440	GRMZM2G091563	GRMZM2G119650	GRMZM2G145651	GRMZM2G163912	GRMZM2G075368	GRMZM2G396562	GRMZM2G106766	GRMZM2G178595	GRMZM2G007347	GRMZM2G008403
GRMZM2G010745	GRMZM2G161545	GRMZM2G305027	GRMZM2G153569	GRMZM2G140612	GRMZM2G069208	GRMZM2G010221	GRMZM2G457003	GRMZM2G120484	GRMZM2G065244	GRMZM2G317938	GRMZM2G149576	GRMZM2G314652
AC231745_1_FG003	GRMZM2G176209	GRMZM2G410916	GRMZM2G098011	GRMZM2G133631	GRMZM2G101958	GRMZM2G016447	GRMZM2G150448	GRMZM2G156296	GRMZM2G033937	GRMZM2G111533	GRMZM2G074957	GRMZM2G103647
GRMZM2G092131	GRMZM2G405474	GRMZM2G105999	GRMZM2G399901	GRMZM2G012648	GRMZM2G051792	GRMZM2G307992	GRMZM2G087824	GRMZM2G015869	GRMZM2G090172	GRMZM2G134930	GRMZM2G450498	GRMZM2G047592
GRMZM5G890241	GRMZM2G086971	GRMZM2G063025	GRMZM2G050325	GRMZM2G161800	GRMZM2G101024	GRMZM2G119941	GRMZM2G427468	GRMZM2G416491	GRMZM5G803381	GRMZM2G064600	GRMZM2G005103	GRMZM2G070271
GRMZM2G504910	GRMZM2G154394	GRMZM2G112839	GRMZM2G110908	GRMZM2G148783	GRMZM5G898735	GRMZM2G065073	GRMZM2G017047	GRMZM2G334722	GRMZM2G166658	GRMZM2G421234	GRMZM2G139093	GRMZM2G099984
GRMZM2G003796	GRMZM2G017532	GRMZM2G106028	GRMZM2G085833	GRMZM2G151651	GRMZM2G068808	GRMZM2G167694	GRMZM5G878541	GRMZM2G012269	GRMZM2G082302	GRMZM2G128807	GRMZM2G340656	GRMZM2G038691
AC233894_1_FG005	GRMZM5G872068	GRMZM2G176499	GRMZM2G124091	GRMZM2G142693	GRMZM2G067171	GRMZM2G352607	AC234522_1_FG005	GRMZM2G006981	GRMZM2G135839	GRMZM2G034598	GRMZM2G479703	GRMZM2G136341
GRMZM2G474769	GRMZM2G099002	AC234154_1_FG007	GRMZM2G001221	GRMZM2G397687	GRMZM2G143202	GRMZM2G127850	GRMZM2G003720	GRMZM2G322641	GRMZM2G026892	GRMZM2G179696	GRMZM2G428933	GRMZM2G126900
GRMZM2G162388	GRMZM2G031952	GRMZM2G105184	GRMZM2G412075	GRMZM2G141382	GRMZM2G083317	GRMZM2G069476	GRMZM2G115998	GRMZM2G161274	GRMZM2G061287	GRMZM2G398055	GRMZM2G092947	GRMZM2G061732
GRMZM2G109464	GRMZM2G015983	GRMZM2G037614	GRMZM5G801019	GRMZM2G110345	GRMZM2G150160	GRMZM2G112057	GRMZM2G174481	GRMZM2G031837	GRMZM2G022625	GRMZM2G120202	GRMZM2G009335	GRMZM2G080828
GRMZM2G130449	GRMZM2G008060	GRMZM2G139650	GRMZM2G334857	GRMZM2G016705	GRMZM2G062390	GRMZM2G049216	GRMZM2G132777	GRMZM2G031850	GRMZM2G047777	GRMZM2G085939	GRMZM2G132303	GRMZM2G173040
GRMZM2G181362	GRMZM2G007651	GRMZM2G149553	GRMZM2G030744	AC207890_3_FG002	GRMZM2G445478	GRMZM2G134976	GRMZM2G175313	GRMZM2G079308	GRMZM2G139941	GRMZM5G826979	GRMZM2G178859	GRMZM2G150453
GRMZM2G080725	GRMZM2G045976	GRMZM2G002879	GRMZM2G133308	GRMZM2G028393	GRMZM2G046498	GRMZM2G102795	GRMZM2G305046	GRMZM2G468439	GRMZM2G132019	GRMZM2G137546	GRMZM2G056038	GRMZM2G058366
GRMZM2G137707	GRMZM2G412229	GRMZM2G114672	GRMZM2G034013	GRMZM5G878070	GRMZM2G118286	GRMZM2G013115	GRMZM2G095955	GRMZM2G070041	GRMZM5G817035	GRMZM2G133675	GRMZM2G102497	GRMZM2G037411
GRMZM2G001898	GRMZM2G133203	GRMZM2G046804	GRMZM2G165007	GRMZM2G001805	GRMZM2G028129	GRMZM2G161787	GRMZM2G159388	GRMZM2G328341	GRMZM2G170120	GRMZM2G012233	GRMZM2G064163	GRMZM2G345544
GRMZM2G121826	GRMZM2G129135	GRMZM2G379327	GRMZM2G036829	GRMZM2G180720	GRMZM5G872204	AC202915_3_FG002	GRMZM2G103805	GRMZM5G885867	GRMZM2G035595	GRMZM2G013981	GRMZM2G027173	GRMZM2G334899
GRMZM2G079256	GRMZM2G103217	AC230020_1_FG002	GRMZM2G048366	GRMZM2G147268	AC231745_1_FG004	GRMZM2G007399	GRMZM2G097103	GRMZM2G163476	GRMZM2G051806	GRMZM2G030458	GRMZM2G012923	GRMZM2G702490
GRMZM2G313481	GRMZM2G577677	GRMZM2G427090	GRMZM2G081676	GRMZM2G023872	GRMZM2G021885	GRMZM2G075775	GRMZM2G005980	AC233901_1_FG005	GRMZM2G066024	GRMZM2G168959	GRMZM2G160687	GRMZM2G084940
GRMZM2G100107	GRMZM2G129513	GRMZM2G026470	GRMZM2G334041	GRMZM2G122437	GRMZM2G464572	GRMZM2G467184	GRMZM2G076802	GRMZM2G413829	GRMZM2G098187	GRMZM2G372928	GRMZM2G176780	GRMZM2G062129
GRMZM2G036640	GRMZM2G035338	GRMZM2G002121	GRMZM2G064984	GRMZM2G045534	GRMZM2G145460	GRMZM2G142768	AC215201_3_FG005	GRMZM5G817934	GRMZM2G022413	GRMZM2G117360	GRMZM2G174673	GRMZM2G138423
AC192451_3_FG001	GRMZM2G338333	GRMZM2G157772	GRMZM2G436981	GRMZM2G124365	GRMZM2G082174	GRMZM2G076613	GRMZM2G031501	GRMZM2G136266	GRMZM2G008290	GRMZM2G127350	GRMZM2G096228	GRMZM2G089962
GRMZM2G053916	AC199315_4_FG001	GRMZM5G831887	GRMZM2G081886	AF546188_1_FG005	GRMZM2G065355	GRMZM2G115612	GRMZM2G097282	GRMZM5G809727	GRMZM2G142249	GRMZM2G136975	GRMZM2G020840	GRMZM2G111954
GRMZM2G085602	GRMZM2G120579	GRMZM2G114380	GRMZM2G020302	GRMZM2G331105	GRMZM2G310795	GRMZM2G156246	GRMZM2G049487	GRMZM2G053206	GRMZM2G075051	GRMZM2G090868	GRMZM5G862540	GRMZM2G110201
GRMZM2G157147	GRMZM5G858454	GRMZM2G044194	GRMZM2G155321	GRMZM2G166035	AC217977_3_FG003	GRMZM2G152127	GRMZM2G127160	GRMZM2G388855	GRMZM2G159854	GRMZM5G805485	GRMZM2G130173	GRMZM2G085019
GRMZM2G110057	GRMZM2G027495	GRMZM2G094988	GRMZM2G420407	GRMZM2G019246	GRMZM2G061742	GRMZM2G002765	GRMZM2G011129	GRMZM2G121843	GRMZM5G808624	GRMZM2G168428	GRMZM2G103937	GRMZM2G312521
GRMZM2G411653	GRMZM2G339122	GRMZM2G017961	GRMZM2G090865	GRMZM2G346895	GRMZM2G043109	GRMZM5G853854	GRMZM2G112795	GRMZM5G881253	GRMZM2G091006	GRMZM2G005622	GRMZM5G863229	GRMZM2G143173
GRMZM2G004397	GRMZM2G110834	GRMZM2G129302	GRMZM2G082906	GRMZM2G138727	GRMZM2G548817	GRMZM2G468693	GRMZM2G049693	GRMZM2G700806	GRMZM2G105901	GRMZM2G087459	GRMZM2G521844	GRMZM2G156486
GRMZM2G111529	GRMZM2G113373	GRMZM5G892742	GRMZM2G148536	GRMZM2G388461	GRMZM2G428391	GRMZM2G124718	GRMZM2G043338	GRMZM2G037284	GRMZM2G157679	GRMZM2G124918	GRMZM2G011588	GRMZM2G130062
GRMZM2G129218	GRMZM2G070659	GRMZM2G159013	GRMZM2G014395	GRMZM2G003789	GRMZM2G107556	GRMZM2G178199	GRMZM2G078275	GRMZM2G023528	GRMZM2G148281	GRMZM2G049027	GRMZM2G160565	GRMZM2G039978
GRMZM2G049495	GRMZM2G094867	GRMZM2G130528	GRMZM2G070351	GRMZM2G133802	GRMZM2G065971	GRMZM2G026758	GRMZM2G019090	GRMZM2G390150	GRMZM2G066171	AC217947_4_FG002	GRMZM2G028521	GRMZM2G369839
GRMZM2G414955	GRMZM2G097129	GRMZM2G079583	GRMZM2G026868	GRMZM2G128114	GRMZM5G818887	GRMZM2G110306	GRMZM5G897988	GRMZM2G401934	GRMZM2G070034	GRMZM2G044858	GRMZM2G326707	GRMZM2G071208
GRMZM2G053676	GRMZM2G425774	GRMZM5G871727	GRMZM2G022041	GRMZM2G109725	GRMZM2G159053	GRMZM2G147814	GRMZM2G077183	GRMZM2G107754	GRMZM2G510387	GRMZM2G109130	GRMZM2G512386	GRMZM2G031143
GRMZM2G016439	GRMZM2G104147	GRMZM2G033829	GRMZM2G089136	GRMZM2G052266	GRMZM2G015190	GRMZM2G130910	GRMZM2G158835	GRMZM2G156019	GRMZM2G057983	GRMZM2G109332	GRMZM2G162598	GRMZM2G142802
AC210204_3_FG002	GRMZM2G446313	GRMZM2G304212	GRMZM2G102183	GRMZM2G458718	GRMZM2G050641	GRMZM2G092321	GRMZM2G081474	GRMZM2G339091	GRMZM2G366681	GRMZM2G379179	GRMZM2G178190	GRMZM2G003068
GRMZM2G171620	GRMZM2G080603	GRMZM5G868679	GRMZM2G359070	GRMZM2G045239	GRMZM2G105005	GRMZM2G055125	GRMZM2G137409	GRMZM2G139710	GRMZM2G137849	GRMZM2G056944	GRMZM2G075255	AC234203_1_FG011
GRMZM2G150242	AC204359_3_FG005	GRMZM2G100349	GRMZM2G449489	GRMZM2G154328	GRMZM2G330298	GRMZM2G095147	GRMZM2G061023	GRMZM2G139882	GRMZM2G066539	GRMZM2G425398	GRMZM2G093826	GRMZM2G019744
GRMZM2G098721	GRMZM2G040627	GRMZM2G370915	GRMZM2G440208	GRMZM2G107570	GRMZM2G074811	GRMZM2G135816	GRMZM2G012262	GRMZM2G084389	GRMZM2G117707	GRMZM2G110681	GRMZM2G056629	GRMZM2G013657
GRMZM2G447433	GRMZM2G148333	GRMZM2G175510	GRMZM2G041223	AC211349_4_FG001	GRMZM2G075145	GRMZM2G443495	GRMZM2G304575	GRMZM2G154087	GRMZM2G419844	GRMZM2G134308	GRMZM2G053925	GRMZM2G051103
GRMZM2G043240	GRMZM2G129247	GRMZM2G151726	GRMZM2G164018	GRMZM2G180172	GRMZM2G013002	GRMZM2G154896	GRMZM2G471139	GRMZM2G129196	GRMZM2G364748	GRMZM2G158734	GRMZM2G010669	GRMZM2G379252
GRMZM2G009588	GRMZM2G137366	GRMZM2G117796	GRMZM2G144782	GRMZM2G092578	GRMZM2G340359	GRMZM2G128748	GRMZM2G138840	GRMZM2G169365	GRMZM2G446171	GRMZM5G843213	GRMZM2G155806	GRMZM2G104769
GRMZM2G010321	GRMZM2G163307	GRMZM2G012690	GRMZM2G179090	GRMZM2G004590	GRMZM2G108418	GRMZM2G044175	GRMZM2G480516	GRMZM5G889620	GRMZM2G064159	GRMZM2G008123	GRMZM2G365961	GRMZM2G142019
GRMZM2G129175	GRMZM2G315199	GRMZM2G170842	GRMZM2G103281	GRMZM2G404459	GRMZM2G468740	AC212835_3_FG007	GRMZM2G153823	GRMZM2G068913	GRMZM2G135849	GRMZM2G556522	GRMZM2G140328	GRMZM2G419305
GRMZM2G391042	GRMZM5G875864	GRMZM2G096877	GRMZM2G040467	GRMZM2G073725	GRMZM2G085420	GRMZM2G085086	GRMZM2G111304	GRMZM2G091494	GRMZM2G100176	GRMZM2G174799	GRMZM2G163421	AC217050_4_FG001
GRMZM2G060194	GRMZM2G007848	GRMZM2G142315	GRMZM2G427106	GRMZM2G008913	GRMZM2G079066	GRMZM2G054123	GRMZM2G046070	GRMZM2G357737	GRMZM2G011078	GRMZM2G071349	GRMZM2G071154	GRMZM2G117811
GRMZM2G141208	GRMZM2G172152	GRMZM2G309660	GRMZM2G388585	GRMZM2G021074	GRMZM2G428579	GRMZM5G866423	GRMZM5G819320	GRMZM2G180399	GRMZM2G010551	GRMZM2G105221	GRMZM2G408989
GRMZM2G090584	GRMZM2G414813	GRMZM2G166159	GRMZM2G043127	GRMZM2G134563	GRMZM2G326980	GRMZM2G030305	GRMZM2G091900	GRMZM2G037327	GRMZM2G152370	GRMZM2G170049	GRMZM2G122231
GRMZM2G128832	GRMZM5G840487	GRMZM2G044126	GRMZM2G027663	GRMZM2G005493	GRMZM2G147210	GRMZM2G153227	GRMZM2G447984	GRMZM2G041065	GRMZM2G169398	GRMZM5G843368	GRMZM2G342039
GRMZM2G032484	GRMZM2G126865	GRMZM2G006329	GRMZM2G141386	GRMZM2G004040	GRMZM2G108530	GRMZM2G114681	GRMZM2G071575	GRMZM2G085577	GRMZM2G117222	GRMZM2G033570	GRMZM2G016805
GRMZM2G012891	GRMZM2G141399	GRMZM2G177400	GRMZM2G144730	GRMZM2G001114	GRMZM2G386525	GRMZM2G005973	GRMZM2G326111	GRMZM2G308203	GRMZM2G052713	GRMZM2G141325	GRMZM2G110558
GRMZM2G020728	GRMZM2G012453	GRMZM2G153292	GRMZM2G119249	GRMZM2G085469	GRMZM2G390374	GRMZM2G020976	GRMZM2G150190	GRMZM2G087635	GRMZM2G021170	GRMZM2G106928	GRMZM2G001304
GRMZM2G381051	GRMZM2G097805		GRMZM2G041310	GRMZM2G093197	GRMZM2G023946	GRMZM2G025409	GRMZM2G093962		GRMZM2G108125	GRMZM2G121360	GRMZM2G080530
GRMZM2G397044	GRMZM2G044724		GRMZM2G152447	GRMZM2G092895	GRMZM2G074317	GRMZM5G805105	GRMZM2G100402		GRMZM5G864319	GRMZM2G078876	GRMZM2G059308
GRMZM2G136262	GRMZM2G024680		GRMZM2G134149	GRMZM5G898867	GRMZM2G135044	GRMZM2G134389	GRMZM2G566804		GRMZM2G033671	GRMZM2G325804	GRMZM2G152056
GRMZM2G032821	GRMZM2G052616		GRMZM2G110298	AF546188_1_FG006	GRMZM2G100741	GRMZM2G024267	GRMZM2G052344		GRMZM2G173404	GRMZM2G162531	GRMZM2G113409
GRMZM2G002131	GRMZM2G057930		GRMZM2G154460	GRMZM2G012806	GRMZM2G095931	GRMZM2G145758	GRMZM2G028676		GRMZM2G160560	GRMZM2G018238	GRMZM2G059836
GRMZM2G037743	GRMZM2G043147		GRMZM5G887286	GRMZM5G817551	GRMZM2G079904	GRMZM2G322723	GRMZM2G119950		GRMZM2G090675	GRMZM2G063931	GRMZM2G440968
GRMZM2G006745	GRMZM2G117228		GRMZM2G019926	GRMZM2G102167	GRMZM2G007453	GRMZM2G129083	GRMZM5G881369		GRMZM2G319634	GRMZM2G080586	GRMZM2G024051
GRMZM2G005339	GRMZM2G177061		GRMZM5G817948	GRMZM2G346897	GRMZM2G369130	GRMZM2G052630	GRMZM2G057571		GRMZM2G115156	GRMZM2G353313	GRMZM2G371606
GRMZM2G040968	GRMZM2G096958		GRMZM2G086003	GRMZM2G006219	GRMZM2G036409	GRMZM2G076539	GRMZM2G057305		GRMZM2G178415	GRMZM2G122488	GRMZM2G140893
GRMZM2G022213	GRMZM5G874082		GRMZM2G093325	GRMZM2G114706	GRMZM2G021110	GRMZM5G824698	GRMZM2G437100		GRMZM2G118637	GRMZM2G085565	GRMZM2G110145
GRMZM2G032944	GRMZM2G038152		GRMZM2G067417	GRMZM2G353272	GRMZM2G394203	GRMZM2G008623	GRMZM2G005652		GRMZM2G045809	GRMZM2G091558	GRMZM2G004955
GRMZM2G179465	GRMZM2G127559		GRMZM5G820460	GRMZM2G140051	GRMZM2G117984	GRMZM2G042552	GRMZM5G868875		GRMZM2G113959	GRMZM2G392975	GRMZM2G357688
GRMZM2G405699	GRMZM2G038640		GRMZM2G030139	GRMZM2G011269	GRMZM2G128880	GRMZM2G088870	GRMZM2G181422		GRMZM2G166141	GRMZM2G451965	GRMZM2G168214
GRMZM2G111782	GRMZM2G095631		GRMZM2G180815	GRMZM5G890815	GRMZM2G037368	GRMZM2G161641	GRMZM2G168365		GRMZM2G040975	GRMZM2G014136	GRMZM2G047376
AC195340_3_FG001	GRMZM2G166162		GRMZM2G102580	GRMZM2G042593	GRMZM2G165619	GRMZM5G815009	GRMZM2G565140		GRMZM2G427097	GRMZM2G017616	GRMZM2G126555
GRMZM2G020594	GRMZM2G003331		GRMZM2G110685	GRMZM2G075655	GRMZM5G828396	GRMZM2G461533	GRMZM2G089562		GRMZM2G035217	GRMZM2G064050	AC191113_2_FG002
GRMZM2G029242	GRMZM2G021498		GRMZM2G007080	GRMZM2G158788	GRMZM2G116133	GRMZM2G114930	GRMZM2G035118		GRMZM2G417107	GRMZM2G143253	GRMZM2G102616
GRMZM5G881029	GRMZM2G062377		GRMZM2G099666	GRMZM2G118062	GRMZM2G113512	GRMZM2G152436	GRMZM2G123234		GRMZM2G172001	GRMZM2G179454	GRMZM2G060583
GRMZM2G078154	GRMZM2G026654		GRMZM2G036619	AF546188_1_FG001	GRMZM2G052619	AC206223_3_FG006	GRMZM2G050484		GRMZM2G113276	GRMZM2G339435	GRMZM2G119791
GRMZM2G313041	GRMZM2G084046		GRMZM2G114131	GRMZM2G045387	GRMZM2G077143	GRMZM2G087896	GRMZM2G065692		GRMZM2G065083	GRMZM2G306741	GRMZM2G063503
GRMZM2G504906	GRMZM5G887054		GRMZM2G166897	GRMZM2G124863	GRMZM5G856338	GRMZM5G820301	GRMZM2G050596		GRMZM2G057823	GRMZM2G089895	GRMZM5G821024
GRMZM2G072107	GRMZM2G094990		GRMZM2G319649	GRMZM2G059620	GRMZM2G160463	GRMZM2G181551	GRMZM2G314656		GRMZM2G104269	GRMZM2G136895	AC212068_4_FG005
GRMZM2G121458	GRMZM2G081622			GRMZM2G157332	GRMZM2G065154	GRMZM2G057950	GRMZM2G107867		GRMZM2G155837	GRMZM2G108285	GRMZM2G111593
GRMZM2G176558	GRMZM2G128248			GRMZM2G088441	GRMZM2G148270	GRMZM2G168651	GRMZM2G323828		GRMZM2G010196	GRMZM2G441656	GRMZM2G048806
GRMZM2G170137	GRMZM2G123089			GRMZM2G168760	GRMZM2G003662	GRMZM2G174136	AC209626_2_FG013		GRMZM2G141355	GRMZM2G038281	GRMZM2G124876
GRMZM2G094639	GRMZM2G038485			GRMZM2G124317	GRMZM2G380088	GRMZM2G009591	GRMZM2G114775		GRMZM2G303157	GRMZM2G074245	GRMZM2G177812
GRMZM2G000481	GRMZM2G169160			GRMZM2G086294	GRMZM2G135320	GRMZM2G034848	GRMZM2G465764		GRMZM2G167767	GRMZM5G806387	GRMZM2G177259
GRMZM2G091511	GRMZM2G166711			GRMZM2G074270	GRMZM2G008638	GRMZM2G093405	GRMZM2G306348		GRMZM2G170516	GRMZM5G862331	GRMZM2G122108
GRMZM2G163189	GRMZM2G138455			GRMZM2G146283	GRMZM2G300258	GRMZM2G121573	GRMZM2G036543		GRMZM2G436804	GRMZM2G123440	GRMZM2G117854
AC211651_4_FG001	GRMZM2G023313			GRMZM2G102605	GRMZM2G178365	GRMZM2G044629	GRMZM2G016649		AC234203_1_FG010		GRMZM2G010491
GRMZM2G019361	GRMZM2G059325			GRMZM2G060429	GRMZM2G168355	GRMZM2G027420	GRMZM2G700757		GRMZM2G132854		GRMZM2G062499
GRMZM2G096303	GRMZM2G181371			GRMZM2G066248	GRMZM2G063723		GRMZM2G133629		GRMZM2G133757		GRMZM2G117030
GRMZM2G158496	GRMZM2G370991			AC234515_1_FG003	GRMZM5G875564		GRMZM5G852776		GRMZM2G101693		GRMZM2G126290
GRMZM2G052855	GRMZM2G431309			GRMZM2G009443	GRMZM2G106263		GRMZM2G107073		GRMZM2G162078		GRMZM2G125768
GRMZM2G126371	GRMZM2G160069			GRMZM2G044152	GRMZM2G128444		GRMZM2G070515		GRMZM2G442804		GRMZM2G114675
GRMZM2G173085	GRMZM2G036759			GRMZM2G179170	GRMZM2G381709		GRMZM2G112830		GRMZM2G164249		GRMZM2G072744
GRMZM2G059449	GRMZM2G552278			GRMZM2G061135	GRMZM2G028432		GRMZM2G090124		GRMZM2G029692		GRMZM2G133966
GRMZM2G107532	GRMZM2G129071			GRMZM2G479110	GRMZM2G376432		GRMZM2G077797		GRMZM2G062268		GRMZM2G109165
GRMZM2G108076	GRMZM2G113554			GRMZM2G335948	AC233961_1_FG001		GRMZM2G106190		GRMZM2G157334		GRMZM2G378604
GRMZM2G083847	GRMZM2G076584			GRMZM2G085260	AY542798_1_FG003		GRMZM2G042592		GRMZM2G135095		GRMZM2G039106
GRMZM2G322953	GRMZM2G125635			GRMZM2G451604	GRMZM2G089596		GRMZM2G437859		GRMZM2G152952		GRMZM2G045005
GRMZM2G046293	GRMZM2G011662			GRMZM2G177445	GRMZM2G005444		GRMZM2G133895		GRMZM2G127426		GRMZM2G117153
GRMZM2G079013	GRMZM2G004511			GRMZM2G106479	GRMZM2G134426		GRMZM5G846719		GRMZM2G158860		GRMZM2G359952
GRMZM2G348014	GRMZM2G311665			GRMZM2G346263	AC218035_3_FG004		GRMZM2G050460		GRMZM2G133986		GRMZM2G004534
GRMZM2G481291	GRMZM2G055809			GRMZM2G090595	GRMZM2G094500		GRMZM2G088689		GRMZM2G172032		GRMZM2G017110
GRMZM2G077711	GRMZM2G008271			GRMZM2G160739	GRMZM2G139296		GRMZM2G458974		GRMZM2G003563		GRMZM2G017789
GRMZM2G017013	GRMZM2G125556			GRMZM2G098859	GRMZM2G417715		GRMZM2G178038		GRMZM2G476009		GRMZM2G169044
GRMZM2G169486	GRMZM2G138349			AF546188_1_FG002	GRMZM2G378121				GRMZM2G133621		GRMZM2G419267
GRMZM2G321839	GRMZM5G879882			GRMZM2G037134	AC205703_4_FG005				GRMZM2G113159		GRMZM2G096020
GRMZM2G084063	AC206223_3_FG001			GRMZM2G141642	GRMZM2G418916				GRMZM2G023232		GRMZM2G134747
GRMZM2G451716	GRMZM2G006117			GRMZM2G154312	GRMZM2G048800				GRMZM2G055698		GRMZM2G033555
GRMZM2G315127				GRMZM2G032222	GRMZM2G029153				GRMZM2G124872
GRMZM2G139066				GRMZM2G113470	GRMZM2G443655				GRMZM5G836628
GRMZM2G118462				GRMZM2G128426	GRMZM2G156861				GRMZM2G312806
				GRMZM2G433025	GRMZM2G162699				GRMZM2G083526
				GRMZM2G080001	GRMZM2G074549				GRMZM2G373227
				GRMZM2G410134	GRMZM2G320135				GRMZM2G086940
				GRMZM2G129451	GRMZM2G009888				GRMZM2G169152
				GRMZM2G353268
				GRMZM2G056081
				GRMZM2G047104
				GRMZM2G138689
				GRMZM2G008607
				GRMZM2G008356
				GRMZM2G161534
				GRMZM2G083427
				GRMZM2G115357
				AF546187_1_FG001
				GRMZM2G130987
				GRMZM2G047055
				GRMZM2G130043
				GRMZM2G119517
				GRMZM2G081652
				GRMZM2G053120
				GRMZM2G099167
				GRMZM2G104081
				GRMZM2G386228
				GRMZM2G107142
				GRMZM2G124434
				GRMZM2G093947
				GRMZM5G880102
				GRMZM2G124353
				GRMZM2G117369
				GRMZM2G448607
				GRMZM2G002023
				AF546187_1_FG007
				GRMZM5G871336
				GRMZM2G404207
				GRMZM2G044625
				GRMZM2G170870
				GRMZM2G174284
				GRMZM2G079352
				GRMZM2G118870
				GRMZM2G101547
				GRMZM2G428518
				GRMZM2G304548
				AF546188_1_FG007
				GRMZM2G141810
				GRMZM2G041994
				GRMZM2G169089
				GRMZM5G852502
				GRMZM2G003883
				GRMZM2G019586
				GRMZM2G142984
				GRMZM2G060296
