# Supplementary material for: Evidence for maternal control of seed size in maize from phenotypic and transcriptional analysis
Source: J Exp Bot. 2016 Jan 29;67(6):1907–17. doi: 10.1093/jxb/erw006 (PMC4783370; doi:10.1093/jxb/erw006)
Supplement: Supplementary Data [file supp_erw006_Supplementary_table_S6.xlsx]

## Sheet: Table S3
				Supplementary Table S6. Relationships of the differentially expressed genes and co-expression modules to the imprinted gene sets previouslydescribed in Xin et al., 2013 and Waters et al., 2013. The table contains the numbers of overlapping genes and P values of hypergeometric tests in brackets. Significant overrepresentation of genes in a given tested pair of gene sets was highlighted in bold. Nu…
					MEG (from Xin et al.,2013)			MEG (from Waters et al., 2013)
					7 DAP	10 DAP	15 DAP	14 DAP
				DEGs_14 DAP	1 (0.32)	2 (0.56)	1 (0.14)	1 (0.51)
				DEGs_17 DAP	4 (0.003)	9 (0.005)	1 (0.23)	3 (0.12)
				M1	0	0	0	0
				M2	1 (0.10)	1 (0.42)	1 (0.04)	1 (0.18)
				M3	0	0	0	0
				M4	0	1 (0.33)	0	0
				M5	0	1 (0.55)	0	1 (0.26)
				M6	0	1 (0.43)	0	0
				M7	0	0	0	0
				M8	0	0	0	0
				M9	0	0	1 (0.02)	1 (0.10)
				M10	0	0	0	0
				M11	0	1 (0.35)	0	0
				M12	0	5 (0.0002)	0	0
				M13	0	0	0	0
				1. Xin M, Yang R, Li G et al. 2013. Dynamic expression of imprinted genes associates with maternally controlled nutrient allocation during maize endosperm development.The Plant Cell 25, 3212–3227.
				2. Waters AJ, Bilinski P, Eichten SR, Vaughn MW, Ross-Ibarra J, Gehring M, Springer NM. 2013. Comprehensive analysis of imprinted genes in maize reveals allelic variation for imprinting and limited conservation with other species. Proceedings of the National Academy of Sciences, USA 110, 19639-19644.
				Springer NM. 2013. Comprehensive analysis of imprinted genes in maize
				reveals allelic variation for imprinting and limited conservation with other
